# Supplementary material for: Comparative Analysis of Transcriptomes in Rhizophoraceae Provides Insights into the Origin and Adaptive Evolution of Mangrove Plants in Intertidal Environments
Source: Front Plant Sci. 2017 May 16;8:795. doi: 10.3389/fpls.2017.00795 (PMC5432612; doi:10.3389/fpls.2017.00795)
Supplement: Supplementary file 1 [file SupplementaryFigures1-9andTables1-6.ZIP]

Archive with 16 entries (16 files):
- Figure_S1.tif
- Figure_S2.tif
- Figure_S3.tif
- Figure_S4.tif
- Figure_S5.tif
- Figure_S6.tif
- Figure_S7.tif
- Figure_S8.tif
- Figure_S9.tif
- Supplementary_Table_S1.docx
- Supplementary_Table_S2.docx
- Supplementary_Table_S3.docx
- Supplementary_Table_S4.docx
- Supplementary_Table_S5.xlsx
- Supplementary_Table_S6.docx
- ~$pplementary_Table_S1.docx
