# Supplementary material for: Comparative Analysis of Transcriptomes in Rhizophoraceae Provides Insights into the Origin and Adaptive Evolution of Mangrove Plants in Intertidal Environments
Source: Front Plant Sci. 2017 May 16;8:795. doi: 10.3389/fpls.2017.00795 (PMC5432612; doi:10.3389/fpls.2017.00795)
Supplement: Supplementary file 1 [file SupplementaryFigures1-9andTables1-6.ZIP › Supplementary_Table_S5.xlsx]

## Sheet: A. Bruguiera gymnorrhiza
Supplementary Table S5 | Expression levels for all unigenes. (A-E) Results for Bruguiera gymnorrhiza, Kandelia obovata, Rhizophora apiculata, Ceriops tagal, and Carallia brachiata, respectively
Unigene ID	Read Count	RPKM
bg_contig1	4	0.793412
bg_contig3	7	1.52933
bg_contig4	6	1.1559
bg_contig5	15	1.67188
bg_contig6	6	1.26061
bg_contig7	13	1.76552
bg_contig9	16	2.27009
bg_contig10	7	1.00023
bg_contig11	8	1.56622
bg_contig12	8	1.89174
bg_contig13	8	2.00164
bg_contig14	11	1.47071
bg_contig15	16	2.23331
bg_contig16	4	0.972569
bg_contig17	8	0.953348
bg_contig18	11	1.48056
bg_contig19	5	1.01173
bg_contig20	4	0.697102
bg_contig21	17	1.70564
bg_contig22	82	2.8158
bg_contig23	282	37.5373
bg_contig24	743	28.5365
bg_contig25	285	14.2498
bg_contig26	853	13.6506
bg_contig27	431	21.285
bg_contig31	523	23.5347
bg_contig32	225	7.08847
bg_contig33	53	1.2944
bg_contig35	273	15.428
bg_contig36	36	2.29226
bg_contig37	127	7.50785
bg_contig38	820	31.1565
bg_contig43	370	25.1247
bg_contig44	245	24.4591
bg_contig45	1266	16.5271
bg_contig46	713	19.9691
bg_contig47	18	2.26594
bg_contig48	270	28.2653
bg_contig49	552	27.0832
bg_contig50	253	22.2063
bg_contig51	1071	19.0055
bg_contig52	476	29.1988
bg_contig53	29	0.867831
bg_contig54	33	1.0607
bg_contig55	584	41.5269
bg_contig56	1015	21.4524
bg_contig57	439	21.9862
bg_contig58	83	9.05035
bg_contig59	59	6.55186
bg_contig60	15	2.53358
bg_contig61	130	16.5378
bg_contig62	1223	29.5575
bg_contig63	1754	24.043
bg_contig64	300	17.9819
bg_contig65	48	3.53834
bg_contig66	354	12.0191
bg_contig67	546	9.64082
bg_contig68	110	2.33061
bg_contig69	316	25.68
bg_contig70	1097	24.9805
bg_contig72	1057	17.6262
bg_contig73	499	39.2299
bg_contig74	255	9.6042
bg_contig75	140	5.02793
bg_contig76	498	26.4806
bg_contig77	894	28.2534
bg_contig78	632	23.9229
bg_contig79	65	7.6852
bg_contig80	467	14.8131
bg_contig85	267	8.95434
bg_contig86	491	15.5254
bg_contig87	123	4.04186
bg_contig88	1126	18.4352
bg_contig94	117	3.50821
bg_contig95	155	3.97381
bg_contig96	120	3.07258
bg_contig97	389	15.8811
bg_contig98	18	1.05071
bg_contig99	1109	31.3805
bg_contig100	234	31.3556
bg_contig101	127	12.2922
bg_contig103	532	36.746
bg_contig104	389	13.8386
bg_contig105	422	15.0392
bg_contig106	634	25.9537
bg_contig107	441	24.4862
bg_contig108	1475	38.7039
bg_contig109	809	27.1615
bg_contig110	280	36.4661
bg_contig111	332	14.4336
bg_contig113	182	30.3162
bg_contig116	336	17.4359
bg_contig117	4	0.783108
bg_contig118	162	20.6086
bg_contig121	204	24.3585
bg_contig122	207	20.1647
bg_contig123	267	29.2194
bg_contig124	64	1.08495
bg_contig125	244	4.12245
bg_contig126	804	33.6671
bg_contig127	325	32.6078
bg_contig128	95	4.37954
bg_contig129	948	39.1264
bg_contig130	124	3.76112
bg_contig131	649	34.2682
bg_contig132	469	21.6542
bg_contig133	937	25.0779
bg_contig134	757	31.2862
bg_contig135	328	26.8725
bg_contig137	45	1.72393
bg_contig140	1395	31.1893
bg_contig141	929	30.7961
bg_contig142	394	16.5215
bg_contig143	544	32.318
bg_contig144	739	35.7921
bg_contig145	570	28.382
bg_contig146	373	19.2072
bg_contig147	629	22.1285
bg_contig148	219	9.00173
bg_contig150	706	27.2021
bg_contig151	403	16.0931
bg_contig152	779	26.1835
bg_contig153	541	23.4859
bg_contig154	595	31.8916
bg_contig155	567	24.0942
bg_contig157	199	5.51704
bg_contig158	851	23.7458
bg_contig159	479	28.8834
bg_contig166	28	1.26946
bg_contig167	229	25.3368
bg_contig168	698	26.6723
bg_contig169	28	3.09795
bg_contig170	417	30.1496
bg_contig171	159	8.30813
bg_contig172	27	1.57151
bg_contig173	240	21.8938
bg_contig174	1442	35.1319
bg_contig175	978	29.1944
bg_contig176	15	1.26857
bg_contig177	18	1.33013
bg_contig178	703	37.7811
bg_contig180	102	3.89767
bg_contig181	109	1.7485
bg_contig186	205	12.3121
bg_contig187	817	22.588
bg_contig188	66	6.73393
bg_contig189	214	17.4379
bg_contig193	76	4.78366
bg_contig195	271	12.2773
bg_contig196	301	30.3006
bg_contig197	24	0.786085
bg_contig198	106	3.7118
bg_contig201	360	11.9999
bg_contig202	21	0.931092
bg_contig205	198	17.8731
bg_contig206	20	5.94082
bg_contig207	569	18.6065
bg_contig208	14	1.03836
bg_contig209	721	25.087
bg_contig210	216	6.67246
bg_contig211	1132	24.1112
bg_contig215	169	8.33926
bg_contig216	46	1.89984
bg_contig217	1019	33.485
bg_contig218	254	13.4116
bg_contig219	184	5.17977
bg_contig223	1018	27.1854
bg_contig224	543	29.0013
bg_contig225	578	21.6882
bg_contig226	888	33.1553
bg_contig227	823	52.2933
bg_contig228	1290	29.7347
bg_contig229	228	20.9577
bg_contig230	845	23.7101
bg_contig231	561	23.5243
bg_contig232	117	10.421
bg_contig233	26	2.24289
bg_contig236	1112	19.147
bg_contig238	579	13.6487
bg_contig239	715	28.7618
bg_contig240	43	1.32289
bg_contig241	97	3.23687
bg_contig242	555	23.0324
bg_contig246	20	1.3209
bg_contig247	645	18.6359
bg_contig248	538	22.1289
bg_contig249	360	22.5652
bg_contig250	822	26.9967
bg_contig251	128	19.6395
bg_contig252	220	18.3737
bg_contig253	360	17.9403
bg_contig254	460	14.08
bg_contig256	35	3.83026
bg_contig257	840	23.9147
bg_contig258	576	20.2285
bg_contig259	458	29.0095
bg_contig260	621	26.6708
bg_contig265	833	32.0136
bg_contig266	17	2.14454
bg_contig267	1572	20.7464
bg_contig268	744	28.6846
bg_contig269	681	38.3058
bg_contig270	1329	19.5172
bg_contig271	60	2.48828
bg_contig272	78	4.5181
bg_contig273	140	9.36948
bg_contig274	60	2.34932
bg_contig275	147	8.75889
bg_contig277	22	0.709024
bg_contig278	211	8.89109
bg_contig279	65	0.900817
bg_contig280	185	2.42666
bg_contig285	494	37.375
bg_contig286	45	0.906302
bg_contig287	103	2.26095
bg_contig289	571	21.2405
bg_contig290	424	20.9737
bg_contig293	26	0.768144
bg_contig295	1051	31.7508
bg_contig296	722	25.9917
bg_contig297	54	3.16747
bg_contig298	345	7.09766
bg_contig299	79	7.89991
bg_contig300	275	22.4085
bg_contig301	636	22.6523
bg_contig302	782	29.8632
bg_contig303	12	2.45285
bg_contig307	268	9.82981
bg_contig309	552	17.3813
bg_contig310	303	22.8956
bg_contig311	958	31.5665
bg_contig312	223	27.7825
bg_contig317	757	37.2625
bg_contig318	11	1.91703
bg_contig321	493	13.6616
bg_contig322	994	21.6772
bg_contig323	1623	23.9926
bg_contig324	1057	18.735
bg_contig325	29	5.31513
bg_contig326	422	16.2804
bg_contig327	418	17.3708
bg_contig328	424	16.2021
bg_contig329	99	7.17504
bg_contig330	43	3.49915
bg_contig331	509	33.4704
bg_contig332	510	18.809
bg_contig333	271	21.9344
bg_contig334	30	3.41317
bg_contig335	951	24.2063
bg_contig336	1317	28.5355
bg_contig337	1008	19.5001
bg_contig338	29	1.0108
bg_contig339	163	5.65848
bg_contig340	636	34.7376
bg_contig341	531	23.9483
bg_contig342	186	17.9164
bg_contig345	79	3.07134
bg_contig346	20	1.87848
bg_contig347	141	5.40165
bg_contig348	60	2.30443
bg_contig349	1392	26.5286
bg_contig350	60	2.18608
bg_contig352	487	17.9607
bg_contig353	567	26.9422
bg_contig354	280	34.7403
bg_contig355	30	1.51633
bg_contig356	603	22.144
bg_contig357	33	2.3521
bg_contig362	391	26.5507
bg_contig363	213	9.628
bg_contig364	178	18.1
bg_contig365	1700	40.4533
bg_contig366	842	32.6718
bg_contig367	691	20.5559
bg_contig368	83	2.04113
bg_contig369	1162	23.434
bg_contig370	588	19.4067
bg_contig371	284	40.9689
bg_contig372	28	1.6392
bg_contig374	298	21.2653
bg_contig375	652	22.4786
bg_contig376	378	9.67861
bg_contig378	1490	34.7298
bg_contig383	465	17.4699
bg_contig384	439	24.6017
bg_contig385	720	30.467
bg_contig386	252	17.3662
bg_contig387	394	21.3267
bg_contig388	507	20.4904
bg_contig389	488	13.8086
bg_contig390	267	9.40415
bg_contig391	549	20.5362
bg_contig392	574	38.759
bg_contig393	700	22.8406
bg_contig394	557	9.32705
bg_contig395	59	2.45018
bg_contig397	259	17.2189
bg_contig398	441	18.8864
bg_contig400	219	7.11889
bg_contig401	1124	26.8103
bg_contig402	203	18.1614
bg_contig403	34	2.73357
bg_contig419	65	4.29765
bg_contig421	632	19.286
bg_contig422	13	1.09329
bg_contig423	38	3.55803
bg_contig424	501	22.3281
bg_contig425	470	22.4392
bg_contig429	371	21.5937
bg_contig436	1038	23.3722
bg_contig437	709	35.3909
bg_contig438	1226	36.0971
bg_contig440	827	21.2202
bg_contig442	361	9.3225
bg_contig444	165	5.07104
bg_contig449	29	0.689271
bg_contig450	686	12.7317
bg_contig451	74	7.89761
bg_contig452	272	14.127
bg_contig453	23	1.40373
bg_contig454	15	0.79761
bg_contig457	360	28.1919
bg_contig458	51	6.54311
bg_contig459	1104	21.663
bg_contig460	442	28.0846
bg_contig461	309	18.7638
bg_contig462	156	4.01309
bg_contig463	106	2.63142
bg_contig465	150	7.64573
bg_contig466	547	21.0624
bg_contig467	1097	25.0847
bg_contig468	1219	25.8183
bg_contig469	47	7.63899
bg_contig470	456	23.7243
bg_contig471	28	7.78055
bg_contig472	230	16.278
bg_contig473	755	19.7253
bg_contig474	645	29.2429
bg_contig475	650	38.0899
bg_contig476	529	23.1147
bg_contig477	195	11.3279
bg_contig478	74	1.92583
bg_contig480	47	1.30723
bg_contig481	1012	28.4489
bg_contig482	19	1.91267
bg_contig483	576	24.2714
bg_contig486	607	29.4462
bg_contig487	684	37.2245
bg_contig488	77	3.12663
bg_contig489	778	31.2961
bg_contig490	613	23.9867
bg_contig491	1408	38.0553
bg_contig497	800	36.3249
bg_contig498	431	27.8553
bg_contig499	26	1.65378
bg_contig500	680	16.4938
bg_contig501	16	1.29676
bg_contig502	491	14.296
bg_contig503	772	20.8469
bg_contig504	116	17.6189
bg_contig505	724	32.874
bg_contig506	710	28.0738
bg_contig507	536	21.6625
bg_contig510	154	30.6472
bg_contig511	1193	14.0998
bg_contig512	559	26.7094
bg_contig513	562	27.5738
bg_contig514	287	22.9217
bg_contig515	474	10.352
bg_contig517	139	2.45579
bg_contig518	60	3.09492
bg_contig519	1111	21.3692
bg_contig520	900	37.0946
bg_contig521	359	16.742
bg_contig522	1075	30.5043
bg_contig523	510	29.3161
bg_contig524	480	20.542
bg_contig525	55	2.44037
bg_contig526	16	3.12229
bg_contig527	1593	32.6946
bg_contig529	162	6.83589
bg_contig532	20	2.18872
bg_contig533	125	6.60018
bg_contig534	214	6.62766
bg_contig535	484	17.4342
bg_contig536	580	27.0693
bg_contig537	858	35.5335
bg_contig538	1341	25.5325
bg_contig539	102	11.8966
bg_contig540	856	25.6669
bg_contig541	540	17.544
bg_contig542	41	1.58479
bg_contig543	282	7.90167
bg_contig545	212	9.79575
bg_contig546	595	25.2485
bg_contig547	367	15.4754
bg_contig548	1086	23.0744
bg_contig550	402	19.8204
bg_contig551	1005	21.0785
bg_contig552	159	5.65306
bg_contig553	130	4.71371
bg_contig554	900	43.3461
bg_contig555	531	19.2537
bg_contig556	377	17.0795
bg_contig557	26	1.87983
bg_contig558	25	2.24997
bg_contig559	245	17.8638
bg_contig560	427	31.1717
bg_contig561	123	5.41373
bg_contig562	700	25.1847
bg_contig563	67	2.88369
bg_contig565	1149	21.5234
bg_contig566	739	29.0869
bg_contig567	352	21.2679
bg_contig568	574	30.1234
bg_contig569	396	28.7001
bg_contig570	623	22.9764
bg_contig571	1032	31.6204
bg_contig572	835	28.3502
bg_contig573	683	28.9623
bg_contig574	410	20.6712
bg_contig575	300	10.5726
bg_contig576	23	2.74088
bg_contig577	629	26.1034
bg_contig578	197	6.83091
bg_contig579	283	10.3674
bg_contig580	107	14.8664
bg_contig581	734	27.8889
bg_contig583	593	13.2829
bg_contig584	785	18.8285
bg_contig589	859	30.7037
bg_contig590	493	29.7275
bg_contig591	692	23.7626
bg_contig592	255	31.0006
bg_contig593	202	23.8832
bg_contig594	839	20.3914
bg_contig595	278	10.5695
bg_contig596	411	25.2888
bg_contig597	97	6.37844
bg_contig598	306	31.7583
bg_contig599	992	23.5314
bg_contig600	236	26.4019
bg_contig606	506	22.32
bg_contig607	518	23.8617
bg_contig608	93	2.74625
bg_contig610	410	30.4092
bg_contig611	771	23.8781
bg_contig612	160	3.02726
bg_contig613	678	23.1763
bg_contig614	535	10.6084
bg_contig615	465	25.3978
bg_contig616	1343	28.4447
bg_contig617	438	26.6241
bg_contig618	834	28.9353
bg_contig620	82	4.03307
bg_contig621	52	3.74619
bg_contig622	23	1.05627
bg_contig624	776	15.8779
bg_contig627	52	2.77729
bg_contig628	347	13.5869
bg_contig629	363	11.6491
bg_contig630	376	21.4906
bg_contig631	73	8.35265
bg_contig634	1061	31.239
bg_contig635	98	2.33202
bg_contig636	293	9.52436
bg_contig637	71	3.42774
bg_contig638	1125	35.0577
bg_contig640	61	5.86644
bg_contig641	648	24.09
bg_contig642	474	25.68
bg_contig643	440	26.6918
bg_contig644	1123	23.4231
bg_contig645	460	25.4008
bg_contig646	1160	18.0276
bg_contig647	317	12.3641
bg_contig648	1077	29.7219
bg_contig650	37	2.29298
bg_contig651	1380	37.2985
bg_contig652	529	25.8915
bg_contig653	1176	30.2784
bg_contig654	60	2.60472
bg_contig655	278	25.6318
bg_contig656	784	21.7555
bg_contig657	62	4.78076
bg_contig658	80	5.59622
bg_contig659	531	27.0202
bg_contig661	248	25.6945
bg_contig662	63	0.847391
bg_contig663	779	22.8691
bg_contig665	108	8.44659
bg_contig666	183	13.6738
bg_contig667	592	24.5173
bg_contig668	11	1.67922
bg_contig669	209	14.4691
bg_contig670	424	16.7104
bg_contig671	678	24.5248
bg_contig672	66	3.43675
bg_contig673	1120	33.483
bg_contig674	493	22.8322
bg_contig675	20	1.18003
bg_contig676	373	19.1255
bg_contig677	15	3.11893
bg_contig678	55	1.84658
bg_contig679	225	6.11968
bg_contig680	76	7.5127
bg_contig681	9	1.1098
bg_contig682	1447	26.5853
bg_contig684	31	1.01371
bg_contig685	26	2.14765
bg_contig687	617	29.8833
bg_contig688	600	24.9342
bg_contig689	1003	33.2491
bg_contig690	277	9.93629
bg_contig691	245	18.3748
bg_contig692	50	1.51354
bg_contig693	401	13.7308
bg_contig694	409	29.7855
bg_contig695	163	20.6054
bg_contig696	174	6.1465
bg_contig697	24	0.80623
bg_contig698	184	4.81975
bg_contig699	512	38.2568
bg_contig700	129	3.76506
bg_contig701	208	14.721
bg_contig702	920	18.0819
bg_contig703	831	28.4385
bg_contig704	598	19.4074
bg_contig705	1084	33.3322
bg_contig706	181	13.2938
bg_contig707	1134	20.6584
bg_contig709	45	1.46279
bg_contig710	119	5.33107
bg_contig712	562	13.5013
bg_contig715	994	35.3405
bg_contig716	522	16.2836
bg_contig717	115	5.03589
bg_contig720	923	38.7578
bg_contig721	81	5.72596
bg_contig722	488	34.1766
bg_contig723	961	41.3616
bg_contig724	354	16.3445
bg_contig725	430	18.6672
bg_contig727	334	25.6234
bg_contig728	618	32.3762
bg_contig731	153	20.1436
bg_contig732	44	1.75242
bg_contig733	21	0.816958
bg_contig734	377	10.8097
bg_contig735	328	34.5772
bg_contig736	150	15.5678
bg_contig737	86	14.1687
bg_contig738	55	1.3888
bg_contig739	900	26.3956
bg_contig740	269	16.9493
bg_contig741	304	23.0289
bg_contig742	642	23.4619
bg_contig744	32	1.02528
bg_contig745	10	1.81079
bg_contig746	509	28.6576
bg_contig747	245	27.6654
bg_contig748	1158	32.4473
bg_contig749	47	0.941238
bg_contig751	1232	25.661
bg_contig752	1159	27.5579
bg_contig753	1116	30.4912
bg_contig754	509	25.7702
bg_contig755	435	18.0773
bg_contig756	847	22.3712
bg_contig762	964	17.9909
bg_contig763	62	3.09227
bg_contig768	869	26.1347
bg_contig769	418	29.6531
bg_contig771	42	0.961492
bg_contig773	270	9.76653
bg_contig774	693	34.168
bg_contig775	595	31.8633
bg_contig776	412	30.3337
bg_contig780	535	27.4321
bg_contig781	874	33.9353
bg_contig782	6	0.826018
bg_contig783	2022	22.9874
bg_contig784	20	1.99667
bg_contig785	533	33.3744
bg_contig786	242	10.5284
bg_contig787	241	10.3727
bg_contig788	582	26.5463
bg_contig789	48	1.64173
bg_contig790	628	28.558
bg_contig791	49	2.34311
bg_contig792	48	8.87842
bg_contig794	1272	25.9738
bg_contig795	986	20.1338
bg_contig796	797	24.9784
bg_contig797	903	34.484
bg_contig798	290	37.9323
bg_contig799	126	6.18203
bg_contig801	276	7.76603
bg_contig802	23	2.446
bg_contig803	111	7.10533
bg_contig804	9	2.29955
bg_contig805	63	7.24972
bg_contig806	197	8.53374
bg_contig807	86	8.35063
bg_contig808	36	5.26887
bg_contig809	28	3.17365
bg_contig810	20	1.50748
bg_contig812	131	8.6048
bg_contig813	114	6.65452
bg_contig814	65	5.64763
bg_contig815	34	4.74578
bg_contig816	47	7.32317
bg_contig817	89	6.41942
bg_contig818	89	6.86271
bg_contig819	23	4.68542
bg_contig820	63	6.14701
bg_contig821	153	5.83173
bg_contig822	13	1.41497
bg_contig823	20	2.18872
bg_contig824	24	3.17365
bg_contig825	20	1.93267
bg_contig826	12	1.13238
bg_contig827	94	5.02494
bg_contig828	14	2.911
bg_contig829	55	7.11687
bg_contig830	130	7.83108
bg_contig831	55	6.67296
bg_contig832	82	7.41311
bg_contig833	146	6.7358
bg_contig834	118	9.39936
bg_contig835	134	6.27825
bg_contig836	70	7.39221
bg_contig837	93	5.80521
bg_contig838	92	5.1653
bg_contig839	200	8.43347
bg_contig840	125	5.1485
bg_contig841	65	6.29126
bg_contig842	26	1.56778
bg_contig843	63	6.82021
bg_contig844	22	0.676139
bg_contig846	25	4.08532
bg_contig848	106	6.09897
bg_contig849	192	6.68059
bg_contig850	83	3.53449
bg_contig852	81	6.61821
bg_contig853	68	7.21893
bg_contig854	6	1.41326
bg_contig855	40	3.32227
bg_contig856	40	2.62171
bg_contig857	32	2.51575
bg_contig858	31	4.29719
bg_contig859	68	4.15857
bg_contig860	57	6.43644
bg_contig861	12	2.32666
bg_contig863	58	5.70532
bg_contig864	202	7.16076
bg_contig865	62	4.77466
bg_contig866	137	8.49897
bg_contig867	49	8.79365
bg_contig868	186	7.04945
bg_contig869	58	6.64897
bg_contig870	16	1.33813
bg_contig871	79	5.00909
bg_contig872	56	6.27651
bg_contig873	67	8.82107
bg_contig874	38	5.24342
bg_contig875	128	6.69411
bg_contig876	16	2.18278
bg_contig877	70	5.013
bg_contig878	154	7.36991
bg_contig879	10	1.80537
bg_contig880	42	5.09571
bg_contig881	72	6.73108
bg_contig882	6	1.45885
bg_contig883	46	8.80561
bg_contig884	73	5.13036
bg_contig885	198	7.57087
bg_contig886	109	7.36016
bg_contig888	51	2.15053
bg_contig889	8	1.61877
bg_contig890	118	5.89993
bg_contig891	37	1.81094
bg_contig892	120	5.81198
bg_contig893	250	6.99852
bg_contig894	10	1.66573
bg_contig895	55	7.10163
bg_contig896	38	5.56158
bg_contig897	140	6.94235
bg_contig898	101	7.6994
bg_contig899	117	8.7099
bg_contig900	129	6.19809
bg_contig901	59	8.03083
bg_contig902	68	5.88286
bg_contig903	109	6.04101
bg_contig904	15	2.24997
bg_contig905	111	5.77998
bg_contig906	75	6.13629
bg_contig907	28	4.22095
bg_contig908	80	6.6263
bg_contig909	35	6.47385
bg_contig910	191	6.78678
bg_contig911	8	0.867616
bg_contig912	64	4.48739
bg_contig913	25	5.09285
bg_contig914	262	8.25413
bg_contig915	46	5.55865
bg_contig917	53	6.81421
bg_contig918	39	4.66602
bg_contig919	55	6.51564
bg_contig920	33	3.82669
bg_contig923	13	2.31236
bg_contig924	66	7.68292
bg_contig925	165	5.87678
bg_contig926	31	4.49346
bg_contig927	14	1.97241
bg_contig928	14	1.81546
bg_contig929	10	1.92649
bg_contig930	143	6.3217
bg_contig931	20	1.39906
bg_contig932	67	4.83839
bg_contig933	52	8.42893
bg_contig934	145	8.10324
bg_contig935	64	6.15495
bg_contig936	41	6.88655
bg_contig937	76	5.64378
bg_contig938	127	10.3767
bg_contig939	47	6.42645
bg_contig940	52	4.67297
bg_contig941	66	5.61319
bg_contig942	47	7.57772
bg_contig944	57	3.86621
bg_contig945	45	5.13914
bg_contig946	23	3.24797
bg_contig947	73	7.23988
bg_contig948	141	5.5425
bg_contig949	48	7.11146
bg_contig950	36	5.23078
bg_contig951	22	4.0944
bg_contig952	83	7.60614
bg_contig953	88	6.88241
bg_contig954	33	3.89408
bg_contig955	26	1.87534
bg_contig956	16	0.988513
bg_contig957	239	7.45167
bg_contig958	162	6.87437
bg_contig959	52	9.33203
bg_contig960	41	4.63841
bg_contig961	88	5.31697
bg_contig962	274	9.08801
bg_contig963	187	7.60861
bg_contig964	67	7.57984
bg_contig965	181	9.39257
bg_contig966	98	6.19427
bg_contig967	94	6.34019
bg_contig968	75	5.59017
bg_contig969	68	7.5098
bg_contig970	58	5.15835
bg_contig972	58	6.77783
bg_contig973	156	9.56937
bg_contig974	30	3.54008
bg_contig976	12	2.29712
bg_contig977	55	5.29786
bg_contig978	110	8.76212
bg_contig979	48	6.71547
bg_contig981	28	2.71881
bg_contig982	37	5.10543
bg_contig983	93	6.41629
bg_contig984	49	3.87243
bg_contig985	165	6.00446
bg_contig986	149	8.34224
bg_contig987	26	5.20858
bg_contig988	8	1.76056
bg_contig989	34	4.20118
bg_contig990	28	4.44311
bg_contig991	237	7.88683
bg_contig992	130	6.22136
bg_contig993	73	8.94685
bg_contig994	46	6.60421
bg_contig995	88	8.01562
bg_contig996	59	4.88689
bg_contig997	170	8.57097
bg_contig998	118	6.12334
bg_contig999	12	1.26281
bg_contig1000	68	6.65641
bg_contig1001	259	8.24143
bg_contig1002	85	7.43895
bg_contig1003	100	6.30746
bg_contig1006	85	7.39602
bg_contig1007	72	7.29672
bg_contig1008	13	2.11291
bg_contig1009	20	3.14879
bg_contig1011	25	1.79462
bg_contig1012	62	4.90624
bg_contig1013	79	4.13511
bg_contig1014	43	5.07411
bg_contig1015	54	4.61867
bg_contig1016	107	6.35667
bg_contig1017	91	5.47628
bg_contig1018	70	5.41147
bg_contig1019	89	7.54801
bg_contig1020	200	8.08844
bg_contig1021	101	4.17998
bg_contig1022	36	5.48175
bg_contig1023	34	2.06879
bg_contig1024	15	0.892882
bg_contig1025	74	7.36328
bg_contig1026	85	5.70127
bg_contig1028	28	1.35722
bg_contig1029	104	5.55951
bg_contig1030	43	5.12425
bg_contig1031	176	8.65634
bg_contig1032	96	6.48234
bg_contig1033	61	6.78645
bg_contig1034	144	7.30286
bg_contig1035	142	7.40701
bg_contig1036	144	8.8603
bg_contig1037	5	1.03964
bg_contig1039	18	2.26594
bg_contig1040	22	2.26767
bg_contig1041	24	3.37339
bg_contig1042	25	2.68235
bg_contig1043	14	2.65469
bg_contig1044	12	2.17295
bg_contig1045	15	2.09373
bg_contig1046	15	2.25558
bg_contig1047	18	2.02876
bg_contig1048	52	2.70774
bg_contig1049	12	2.47805
bg_contig1050	4	1.12185
bg_contig1051	81	4.33769
bg_contig1052	12	1.65204
bg_contig1053	24	3.47046
bg_contig1054	28	2.32559
bg_contig1056	25	2.5251
bg_contig1057	15	2.16904
bg_contig1058	12	2.12197
bg_contig1059	6	1.21408
bg_contig1060	10	2.00998
bg_contig1061	31	3.38637
bg_contig1062	8	1.57645
bg_contig1063	55	3.0708
bg_contig1064	49	3.42371
bg_contig1065	18	2.5183
bg_contig1066	13	2.75049
bg_contig1067	16	1.86613
bg_contig1068	14	1.84321
bg_contig1069	12	2.14716
bg_contig1070	18	2.07531
bg_contig1071	12	2.12821
bg_contig1072	23	2.63666
bg_contig1073	41	2.96791
bg_contig1074	31	2.0956
bg_contig1075	20	3.78052
bg_contig1076	17	2.83173
bg_contig1077	11	1.86318
bg_contig1078	4	1.05788
bg_contig1079	12	1.72695
bg_contig1080	28	2.3288
bg_contig1081	17	2.22362
bg_contig1082	37	3.76871
bg_contig1083	4	0.783108
bg_contig1084	16	1.89919
bg_contig1085	12	1.89422
bg_contig1086	12	1.60087
bg_contig1087	10	1.57439
bg_contig1088	38	2.90415
bg_contig1090	18	1.11896
bg_contig1091	69	6.30402
bg_contig1092	540	17.5251
bg_contig1093	190	9.22453
bg_contig1095	736	14.9429
bg_contig1096	340	13.4791
bg_contig1097	372	21.5894
bg_contig1098	342	14.0193
bg_contig1099	184	13.4486
bg_contig1100	19	2.57458
bg_contig1101	590	21.5355
bg_contig1102	26	5.26101
bg_contig1103	197	23.0212
bg_contig1104	304	15.1496
bg_contig1105	479	14.0483
bg_contig1106	580	16.169
bg_contig1107	205	16.4818
bg_contig1108	359	13.1117
bg_contig1109	793	14.3596
bg_contig1110	530	12.3823
bg_contig1111	17	0.798355
bg_contig1112	310	11.1466
bg_contig1113	286	19.9141
bg_contig1114	458	17.658
bg_contig1115	388	12.3789
bg_contig1116	113	18.617
bg_contig1117	401	19.2057
bg_contig1119	108	4.23704
bg_contig1120	198	14.7763
bg_contig1126	194	11.3573
bg_contig1127	352	14.2835
bg_contig1128	68	1.19266
bg_contig1130	28	3.22826
bg_contig1131	22	0.683454
bg_contig1132	25	0.824662
bg_contig1133	52	2.10299
bg_contig1134	142	5.86473
bg_contig1135	108	10.019
bg_contig1136	17	1.55316
bg_contig1137	341	14.8248
bg_contig1138	107	15.0748
bg_contig1139	44	6.17016
bg_contig1140	565	12.9442
bg_contig1141	26	4.88405
bg_contig1142	528	17.1449
bg_contig1143	191	17.0121
bg_contig1144	671	18.1276
bg_contig1145	247	17.837
bg_contig1146	31	2.00998
bg_contig1147	58	3.52912
bg_contig1148	163	16.7156
bg_contig1149	48	1.12272
bg_contig1150	140	10.4999
bg_contig1151	299	26.9902
bg_contig1152	489	21.2132
bg_contig1153	384	17.5151
bg_contig1154	300	15.4614
bg_contig1155	119	10.7259
bg_contig1156	584	16.0798
bg_contig1157	400	17.9062
bg_contig1158	298	10.0163
bg_contig1160	245	17.1186
bg_contig1161	155	7.3943
bg_contig1163	367	11.6534
bg_contig1164	154	16.0382
bg_contig1165	85	2.56657
bg_contig1166	681	14.9595
bg_contig1168	103	8.18291
bg_contig1169	587	11.8262
bg_contig1170	751	12.1996
bg_contig1171	27	1.88
bg_contig1172	187	6.42872
bg_contig1173	342	14.4617
bg_contig1174	197	22.7566
bg_contig1175	344	19.3498
bg_contig1176	281	12.9542
bg_contig1177	597	17.9187
bg_contig1178	481	13.5723
bg_contig1179	199	15.5234
bg_contig1186	300	10.1173
bg_contig1187	298	14.1156
bg_contig1188	566	21.9059
bg_contig1189	457	21.5456
bg_contig1193	317	20.1421
bg_contig1194	283	11.3538
bg_contig1195	806	17.8812
bg_contig1196	57	10.2293
bg_contig1197	281	14.734
bg_contig1198	49	1.90993
bg_contig1199	66	2.75035
bg_contig1200	34	5.19032
bg_contig1201	222	14.0026
bg_contig1202	298	12.1086
bg_contig1203	329	10.491
bg_contig1204	43	2.71789
bg_contig1206	200	16.2971
bg_contig1207	452	15.2862
bg_contig1209	142	3.73908
bg_contig1210	250	4.70353
bg_contig1212	444	13.4672
bg_contig1214	470	19.6401
bg_contig1215	221	16.2514
bg_contig1222	117	11.6805
bg_contig1223	218	16.7242
bg_contig1224	538	14.9912
bg_contig1225	8	1.28638
bg_contig1226	80	6.08316
bg_contig1227	22	1.92259
bg_contig1228	259	11.1078
bg_contig1229	8	0.964789
bg_contig1230	19	2.27319
bg_contig1232	29	1.15653
bg_contig1233	44	2.06151
bg_contig1235	19	1.35264
bg_contig1236	352	11.9378
bg_contig1237	484	16.1868
bg_contig1239	383	25.1029
bg_contig1240	403	11.2712
bg_contig1241	231	14.5855
bg_contig1242	344	19.6429
bg_contig1243	77	6.5395
bg_contig1244	471	19.0227
bg_contig1245	403	18.9849
bg_contig1247	73	13.586
bg_contig1248	28	0.748395
bg_contig1249	28	0.686054
bg_contig1250	394	12.4322
bg_contig1251	29	1.18074
bg_contig1252	19	0.759739
bg_contig1253	394	11.3892
bg_contig1254	511	17.4084
bg_contig1255	22	1.4872
bg_contig1257	39	1.58362
bg_contig1260	259	17.4888
bg_contig1261	119	5.3871
bg_contig1263	627	17.7002
bg_contig1264	124	14.3515
bg_contig1265	26	1.98453
bg_contig1266	18	1.24757
bg_contig1267	94	14.3497
bg_contig1268	192	10.5827
bg_contig1269	149	8.21261
bg_contig1270	8	1.65771
bg_contig1273	185	10.0228
bg_contig1274	70	1.64881
bg_contig1275	474	22.8655
bg_contig1276	439	14.1786
bg_contig1277	82	4.49096
bg_contig1278	83	9.62469
bg_contig1281	424	14.9165
bg_contig1282	481	23.8519
bg_contig1283	213	13.1731
bg_contig1284	148	13.1821
bg_contig1285	14	1.04092
bg_contig1286	231	18.1605
bg_contig1289	38	1.56836
bg_contig1290	515	15.2525
bg_contig1291	122	11.3878
bg_contig1292	142	12.9148
bg_contig1293	195	8.55154
bg_contig1294	559	12.0728
bg_contig1296	246	9.15656
bg_contig1297	389	16.863
bg_contig1298	281	13.7199
bg_contig1299	258	10.4692
bg_contig1301	302	13.2343
bg_contig1305	196	16.5296
bg_contig1308	866	18.1191
bg_contig1309	282	11.1285
bg_contig1313	262	12.134
bg_contig1314	126	20.2067
bg_contig1315	61	5.1016
bg_contig1316	141	16.1947
bg_contig1319	560	22.8933
bg_contig1320	189	12.5651
bg_contig1321	383	13.1294
bg_contig1322	193	14.8252
bg_contig1323	89	4.16664
bg_contig1324	14	0.697678
bg_contig1325	162	4.84548
bg_contig1326	321	11.7738
bg_contig1327	136	20.3491
bg_contig1328	209	13.0326
bg_contig1329	166	13.7119
bg_contig1330	444	16.8701
bg_contig1331	770	18.1227
bg_contig1332	416	17.3116
bg_contig1333	411	13.418
bg_contig1334	232	12.2607
bg_contig1335	347	9.90244
bg_contig1337	22	0.904901
bg_contig1338	288	14.0731
bg_contig1339	141	15.0481
bg_contig1341	255	9.35868
bg_contig1343	189	17.891
bg_contig1344	62	2.50406
bg_contig1345	378	23.4739
bg_contig1346	8	1.50279
bg_contig1347	263	18.2704
bg_contig1348	160	10.9635
bg_contig1349	427	19.3447
bg_contig1350	359	9.39967
bg_contig1351	62	2.14367
bg_contig1352	115	6.71289
bg_contig1353	378	22.5451
bg_contig1354	364	17.406
bg_contig1355	188	8.03421
bg_contig1356	149	6.36754
bg_contig1357	188	17.4136
bg_contig1358	308	18.2977
bg_contig1359	563	14.0807
bg_contig1362	382	16.0854
bg_contig1363	52	2.75533
bg_contig1364	333	16.272
bg_contig1365	47	2.55782
bg_contig1366	257	7.66794
bg_contig1368	268	19.9017
bg_contig1371	461	16.4875
bg_contig1374	347	19.464
bg_contig1375	72	2.35059
bg_contig1381	124	11.0282
bg_contig1382	138	20.0513
bg_contig1383	152	15.7754
bg_contig1385	58	2.18996
bg_contig1386	508	11.5943
bg_contig1387	424	16.6127
bg_contig1388	745	19.019
bg_contig1389	713	15.5999
bg_contig1390	442	12.8817
bg_contig1391	615	19.5179
bg_contig1392	198	10.9736
bg_contig1393	91	8.99547
bg_contig1394	618	11.6855
bg_contig1395	303	11.8487
bg_contig1396	314	15.3188
bg_contig1397	412	19.9545
bg_contig1398	545	17.3787
bg_contig1399	324	16.9739
bg_contig1400	418	14.2482
bg_contig1402	357	13.4291
bg_contig1403	40	2.48401
bg_contig1404	28	1.8412
bg_contig1406	66	2.83055
bg_contig1407	64	2.84179
bg_contig1408	147	7.98558
bg_contig1409	198	12.3467
bg_contig1410	574	19.6212
bg_contig1411	351	22.2089
bg_contig1412	424	18.236
bg_contig1413	85	9.87561
bg_contig1414	617	18.5467
bg_contig1421	27	4.54771
bg_contig1422	238	16.364
bg_contig1423	533	17.7566
bg_contig1424	263	11.8437
bg_contig1425	8	0.821796
bg_contig1426	346	16.0736
bg_contig1427	126	18.3964
bg_contig1428	338	24.3212
bg_contig1429	491	19.4783
bg_contig1430	189	17.7794
bg_contig1431	271	12.6577
bg_contig1433	23	1.49127
bg_contig1434	602	16.9548
bg_contig1435	808	21.3599
bg_contig1438	82	6.76408
bg_contig1439	272	11.3191
bg_contig1442	175	14.8416
bg_contig1444	556	21.0461
bg_contig1446	383	12.7103
bg_contig1447	238	14.9961
bg_contig1448	450	16.3857
bg_contig1449	110	3.97896
bg_contig1450	335	20.5915
bg_contig1451	103	5.82083
bg_contig1452	184	11.31
bg_contig1454	64	3.93791
bg_contig1455	57	3.38293
bg_contig1457	227	11.8101
bg_contig1458	27	3.40603
bg_contig1459	316	22.9021
bg_contig1464	395	15.0748
bg_contig1465	182	12.8657
bg_contig1466	192	3.35287
bg_contig1467	68	1.4776
bg_contig1468	303	13.2781
bg_contig1469	159	15.666
bg_contig1470	52	1.82725
bg_contig1471	850	22.4603
bg_contig1472	721	24.113
bg_contig1473	1563	24.9201
bg_contig1474	406	20.9782
bg_contig1475	375	9.98774
bg_contig1477	257	16.3989
bg_contig1478	547	20.7445
bg_contig1479	80	8.91672
bg_contig1480	260	7.58849
bg_contig1481	556	22.1735
bg_contig1482	184	3.6294
bg_contig1483	704	11.6687
bg_contig1485	223	4.23786
bg_contig1486	61	2.35333
bg_contig1487	373	16.3457
bg_contig1488	1333	15.2175
bg_contig1491	80	7.16782
bg_contig1492	11	0.752886
bg_contig1493	321	12.0075
bg_contig1494	45	1.93958
bg_contig1495	672	9.46976
bg_contig1496	294	6.19643
bg_contig1497	566	21.9059
bg_contig1498	341	19.1275
bg_contig1499	542	21.4591
bg_contig1500	354	12.8358
bg_contig1501	144	14.4237
bg_contig1502	364	9.28466
bg_contig1503	365	14.301
bg_contig1504	60	10.548
bg_contig1505	182	11.0407
bg_contig1508	16	0.865281
bg_contig1509	122	8.35967
bg_contig1510	361	16.9798
bg_contig1511	760	19.8818
bg_contig1512	126	17.6281
bg_contig1513	127	12.2332
bg_contig1514	77	6.30849
bg_contig1515	426	14.4069
bg_contig1516	379	22.296
bg_contig1517	247	14.9387
bg_contig1518	134	20.7182
bg_contig1519	505	19.6206
bg_contig1520	382	17.1386
bg_contig1521	26	0.861418
bg_contig1525	415	17.9256
bg_contig1526	20	1.51506
bg_contig1527	273	22.2757
bg_contig1528	593	11.3192
bg_contig1529	82	5.85846
bg_contig1530	12	1.11322
bg_contig1531	34	3.98092
bg_contig1532	199	17.7246
bg_contig1533	612	21.3684
bg_contig1534	216	16.1196
bg_contig1535	184	12.8863
bg_contig1536	58	3.79323
bg_contig1537	42	0.961492
bg_contig1538	26	1.35037
bg_contig1540	663	24.7391
bg_contig1541	110	4.63841
bg_contig1542	44	9.4084
bg_contig1543	624	17.7736
bg_contig1544	354	14.2782
bg_contig1545	267	20.8278
bg_contig1546	372	22.3642
bg_contig1547	148	12.5872
bg_contig1548	343	8.40417
bg_contig1549	23	2.80746
bg_contig1550	278	15.5503
bg_contig1551	67	7.50939
bg_contig1552	484	17.3204
bg_contig1553	518	16.784
bg_contig1554	214	15.9309
bg_contig1556	369	13.8459
bg_contig1557	608	19.501
bg_contig1558	55	3.48002
bg_contig1560	191	17.1386
bg_contig1562	147	18.4283
bg_contig1563	36	3.42934
bg_contig1564	350	15.118
bg_contig1565	516	17.6286
bg_contig1566	189	15.4845
bg_contig1567	43	3.50862
bg_contig1569	463	22.8093
bg_contig1570	242	16.9679
bg_contig1571	413	19.3501
bg_contig1572	130	5.51259
bg_contig1573	156	22.504
bg_contig1574	240	15.3956
bg_contig1575	373	16.9876
bg_contig1576	240	13.6527
bg_contig1577	432	16.7304
bg_contig1578	349	10.4803
bg_contig1579	192	16.4921
bg_contig1580	424	14.4364
bg_contig1581	328	12.9354
bg_contig1582	355	18.2181
bg_contig1583	131	7.97095
bg_contig1584	253	13.3822
bg_contig1585	756	15.6869
bg_contig1586	18	0.991221
bg_contig1587	65	3.70809
bg_contig1588	304	21.0459
bg_contig1589	118	15.6725
bg_contig1590	347	15.1403
bg_contig1591	258	16.7282
bg_contig1592	265	17.2377
bg_contig1593	30	1.35809
bg_contig1594	84	4.00406
bg_contig1595	442	18.7428
bg_contig1596	381	12.5404
bg_contig1598	34	1.53112
bg_contig1599	743	25.0713
bg_contig1600	936	19.5498
bg_contig1601	208	7.26666
bg_contig1602	24	0.795593
bg_contig1604	47	3.1772
bg_contig1605	105	7.56443
bg_contig1606	447	22.0391
bg_contig1607	709	18.325
bg_contig1608	261	22.7429
bg_contig1609	403	16.817
bg_contig1610	418	18.1855
bg_contig1611	92	2.43206
bg_contig1616	237	13.8077
bg_contig1619	386	16.5075
bg_contig1620	332	11.959
bg_contig1622	35	1.96141
bg_contig1623	771	20.9607
bg_contig1624	502	18.3123
bg_contig1625	46	3.18093
bg_contig1626	13	0.955964
bg_contig1627	267	8.55014
bg_contig1628	69	10.5869
bg_contig1629	151	11.6138
bg_contig1630	225	16.1516
bg_contig1631	192	8.73112
bg_contig1632	288	12.6761
bg_contig1633	44	1.92259
bg_contig1634	17	0.696865
bg_contig1635	750	13.9324
bg_contig1636	243	12.4598
bg_contig1637	229	13.4455
bg_contig1638	607	13.4318
bg_contig1639	34	1.20104
bg_contig1641	547	21.8435
bg_contig1642	317	21.0981
bg_contig1643	542	24.1197
bg_contig1644	51	4.27714
bg_contig1645	649	15.8182
bg_contig1646	716	12.3249
bg_contig1647	111	3.21172
bg_contig1648	160	17.0457
bg_contig1649	216	14.3443
bg_contig1650	85	9.58026
bg_contig1651	554	20.0155
bg_contig1652	885	17.6354
bg_contig1653	734	18.7939
bg_contig1654	122	17.6415
bg_contig1655	551	16.2548
bg_contig1656	346	18.2533
bg_contig1657	187	15.2378
bg_contig1658	178	13.9574
bg_contig1659	78	8.41385
bg_contig1660	346	18.1422
bg_contig1661	151	6.09451
bg_contig1662	1062	16.5772
bg_contig1663	619	24.5561
bg_contig1664	210	10.1141
bg_contig1665	416	16.9834
bg_contig1666	309	7.74739
bg_contig1667	187	17.2679
bg_contig1669	72	2.22529
bg_contig1670	85	3.13291
bg_contig1671	174	18.803
bg_contig1672	220	16.2373
bg_contig1674	622	14.7604
bg_contig1675	255	11.7108
bg_contig1676	741	15.4715
bg_contig1677	239	17.3008
bg_contig1678	423	12.4727
bg_contig1679	381	17.6587
bg_contig1680	765	13.5873
bg_contig1681	244	6.6126
bg_contig1683	464	19.593
bg_contig1685	85	3.13866
bg_contig1687	213	7.69087
bg_contig1688	269	13.1553
bg_contig1689	123	16.019
bg_contig1690	140	14.7328
bg_contig1691	420	18.8435
bg_contig1692	440	13.5159
bg_contig1693	342	16.5376
bg_contig1694	320	18.5715
bg_contig1695	251	13.9366
bg_contig1696	144	5.79259
bg_contig1697	65	4.54166
bg_contig1698	188	13.5764
bg_contig1699	107	3.17677
bg_contig1700	38	1.2273
bg_contig1701	184	24.601
bg_contig1702	159	11.1484
bg_contig1703	16	1.12185
bg_contig1705	389	22.1915
bg_contig1707	71	1.86141
bg_contig1708	241	14.7385
bg_contig1710	76	2.72945
bg_contig1712	41	2.86474
bg_contig1713	25	1.20214
bg_contig1714	267	16.2625
bg_contig1715	445	16.4924
bg_contig1716	97	4.90279
bg_contig1717	85	5.29488
bg_contig1718	22	4.75478
bg_contig1720	46	1.75001
bg_contig1721	456	13.5718
bg_contig1722	13	2.64828
bg_contig1723	26	1.30323
bg_contig1724	16	0.685219
bg_contig1725	216	16.0798
bg_contig1728	61	4.54106
bg_contig1729	152	11.1502
bg_contig1730	429	22.7715
bg_contig1731	633	18.7657
bg_contig1733	24	0.770188
bg_contig1734	30	4.66232
bg_contig1735	190	16.8236
bg_contig1736	211	15.0214
bg_contig1737	88	8.54483
bg_contig1738	315	15.1108
bg_contig1739	19	2.62772
bg_contig1740	144	14.1189
bg_contig1742	531	16.5987
bg_contig1743	202	6.07504
bg_contig1744	359	12.7714
bg_contig1745	49	2.82473
bg_contig1747	219	10.1037
bg_contig1748	107	3.24548
bg_contig1750	392	11.2398
bg_contig1751	92	8.93323
bg_contig1752	304	16.3378
bg_contig1753	392	14.8382
bg_contig1754	370	21.5771
bg_contig1755	381	16.2131
bg_contig1756	86	3.96767
bg_contig1757	509	15.6275
bg_contig1758	148	16.1672
bg_contig1759	14	1.00859
bg_contig1763	99	17.5577
bg_contig1764	610	20.4121
bg_contig1765	53	1.59474
bg_contig1766	523	24.9893
bg_contig1767	1972	27.5958
bg_contig1768	660	36.0159
bg_contig1770	855	34.8822
bg_contig1771	342	28.0195
bg_contig1772	62	2.80883
bg_contig1773	22	0.927681
bg_contig1774	578	46.7198
bg_contig1777	26	0.781546
bg_contig1778	240	4.11132
bg_contig1779	50	0.81091
bg_contig1780	781	42.3886
bg_contig1781	107	8.04492
bg_contig1782	268	20.4043
bg_contig1783	898	38.4034
bg_contig1784	162	7.44549
bg_contig1787	136	7.11249
bg_contig1788	1754	44.3087
bg_contig1789	580	45.0111
bg_contig1790	652	30.3592
bg_contig1791	2625	47.4477
bg_contig1794	225	26.7074
bg_contig1795	687	25.8748
bg_contig1796	1376	24.5697
bg_contig1797	382	28.7929
bg_contig1798	972	37.8868
bg_contig1801	800	48.2877
bg_contig1802	141	3.97857
bg_contig1803	30	0.813024
bg_contig1808	1140	30.6743
bg_contig1811	2391	50.5525
bg_contig1817	486	38.0097
bg_contig1819	983	32.9667
bg_contig1820	971	32.8198
bg_contig1821	99	2.67816
bg_contig1823	1997	43.2224
bg_contig1824	369	29.7466
bg_contig1825	724	26.734
bg_contig1826	1331	39.7712
bg_contig1827	1120	46.4798
bg_contig1828	1834	37.8729
bg_contig1829	874	38.5527
bg_contig1830	1105	39.4031
bg_contig1831	893	28.2514
bg_contig1832	681	41.6047
bg_contig1833	1431	50.1968
bg_contig1834	158	14.6574
bg_contig1835	857	44.0175
bg_contig1837	61	1.83821
bg_contig1838	26	0.738475
bg_contig1840	56	1.73702
bg_contig1841	1170	40.2914
bg_contig1842	1098	23.8504
bg_contig1843	44	5.55056
bg_contig1844	386	3.56987
bg_contig1845	544	4.99282
bg_contig1846	1480	25.2099
bg_contig1847	817	25.8335
bg_contig1848	551	47.8056
bg_contig1849	1029	41.0914
bg_contig1850	43	2.48836
bg_contig1851	873	39.4317
bg_contig1852	962	29.0475
bg_contig1853	1082	30.3601
bg_contig1861	217	6.45214
bg_contig1864	1075	38.1753
bg_contig1865	24	0.797785
bg_contig1867	10	0.895978
bg_contig1869	31	2.71303
bg_contig1870	338	14.4342
bg_contig1871	1605	30.4724
bg_contig1872	384	31.7191
bg_contig1873	54	1.90642
bg_contig1874	1601	45.6666
bg_contig1876	32	0.873903
bg_contig1893	1571	31.81
bg_contig1894	1273	40.9829
bg_contig1895	13	0.967766
bg_contig1896	363	13.8711
bg_contig1897	27	1.73569
bg_contig1899	2030	48.3633
bg_contig1900	1618	44.1867
bg_contig1905	206	2.61014
bg_contig1906	1345	36.4015
bg_contig1907	613	28.8102
bg_contig1908	682	41.3308
bg_contig1909	1946	46.4171
bg_contig1910	52	7.55557
bg_contig1911	119	2.08836
bg_contig1912	54	0.946009
bg_contig1913	112	15.8533
bg_contig1914	181	22.6906
bg_contig1915	369	22.8444
bg_contig1916	537	30.9567
bg_contig1917	65	11.1033
bg_contig1918	29	1.12095
bg_contig1919	633	20.1955
bg_contig1920	705	39.6188
bg_contig1921	543	19.2603
bg_contig1922	347	24.6453
bg_contig1923	740	28.0815
bg_contig1924	386	19.7418
bg_contig1925	901	32.7287
bg_contig1926	42	6.90074
bg_contig1927	67	4.41536
bg_contig1928	962	43.8126
bg_contig1931	2092	33.4339
bg_contig1935	26	1.0005
bg_contig1936	97	4.34226
bg_contig1937	587	31.1034
bg_contig1938	276	7.36724
bg_contig1939	350	8.03073
bg_contig1940	1161	20.9102
bg_contig1941	308	17.6542
bg_contig1942	1446	44.0813
bg_contig1943	595	28.7254
bg_contig1944	1090	33.7577
bg_contig1945	389	36.708
bg_contig1946	1541	37.8498
bg_contig1947	22	0.671009
bg_contig1948	673	46.2203
bg_contig1949	79	2.42795
bg_contig1951	80	4.82877
bg_contig1952	137	6.58247
bg_contig1953	394	26.3684
bg_contig1954	1460	48.0027
bg_contig1956	657	15.6773
bg_contig1957	499	9.30119
bg_contig1962	788	47.9474
bg_contig1963	644	10.3609
bg_contig1964	538	17.2927
bg_contig1965	57	1.75809
bg_contig1966	909	35.9895
bg_contig1967	1011	39.8448
bg_contig1968	1414	25.853
bg_contig1969	230	36.023
bg_contig1970	752	49.6117
bg_contig1971	231	29.6365
bg_contig1977	48	2.35314
bg_contig1978	348	10.7611
bg_contig1979	931	38.3461
bg_contig1980	219	9.40566
bg_contig1981	62	2.10031
bg_contig1982	16	1.12315
bg_contig1987	184	3.88891
bg_contig1994	1644	55.474
bg_contig1999	671	18.3913
bg_contig2000	311	10.8149
bg_contig2009	30	0.760714
bg_contig2011	687	22.7239
bg_contig2012	35	2.68508
bg_contig2013	467	15.4894
bg_contig2014	436	26.4758
bg_contig2015	43	4.17531
bg_contig2016	1363	49.3918
bg_contig2017	1798	20.3793
bg_contig2018	913	44.184
bg_contig2019	231	8.17918
bg_contig2020	282	8.52778
bg_contig2021	158	19.9316
bg_contig2024	182	4.11646
bg_contig2025	122	3.13443
bg_contig2026	762	20.0998
bg_contig2027	1085	31.9457
bg_contig2028	821	35.1354
bg_contig2029	922	34.7258
bg_contig2030	124	13.8465
bg_contig2031	502	14.4075
bg_contig2032	41	3.41474
bg_contig2033	7	1.0171
bg_contig2034	1176	39.5935
bg_contig2036	1285	53.254
bg_contig2039	780	36.2912
bg_contig2040	1237	44.5049
bg_contig2041	1138	26.5765
bg_contig2044	150	4.9077
bg_contig2046	362	11.1256
bg_contig2047	83	3.04061
bg_contig2048	155	5.10174
bg_contig2049	329	25.1757
bg_contig2051	130	27.0307
bg_contig2052	843	47.1106
bg_contig2053	311	11.9522
bg_contig2054	768	27.2732
bg_contig2055	1408	43.5392
bg_contig2056	1432	49.6542
bg_contig2057	70	2.44551
bg_contig2058	52	1.7576
bg_contig2059	987	19.655
bg_contig2060	866	26.4803
bg_contig2061	54	4.71907
bg_contig2062	74	4.82394
bg_contig2064	670	26.9877
bg_contig2065	68	3.22101
bg_contig2066	16	0.713074
bg_contig2067	272	28.825
bg_contig2070	616	31.9384
bg_contig2071	94	4.06901
bg_contig2072	131	13.035
bg_contig2073	36	1.10867
bg_contig2074	32	1.72901
bg_contig2079	154	3.66749
bg_contig2080	2549	33.8553
bg_contig2081	501	31.9682
bg_contig2082	9	0.705713
bg_contig2083	727	43.2323
bg_contig2084	635	18.2682
bg_contig2085	489	27.4803
bg_contig2087	127	2.92626
bg_contig2088	512	26.1416
bg_contig2089	325	19.8755
bg_contig2090	949	29.7577
bg_contig2091	1041	48.7357
bg_contig2092	727	34.9025
bg_contig2093	537	31.8708
bg_contig2095	267	10.93
bg_contig2096	67	1.55327
bg_contig2097	92	4.2283
bg_contig2098	335	6.78089
bg_contig2099	53	2.44706
bg_contig2100	1484	47.0969
bg_contig2101	77	2.88388
bg_contig2102	349	9.38228
bg_contig2103	788	25.6842
bg_contig2104	1750	40.5861
bg_contig2105	138	6.56254
bg_contig2107	59	2.40871
bg_contig2108	509	37.7984
bg_contig2110	43	1.16324
bg_contig2111	309	31.4207
bg_contig2112	674	46.7146
bg_contig2113	347	12.582
bg_contig2114	761	35.934
bg_contig2115	56	0.786574
bg_contig2116	155	2.36139
bg_contig2119	1448	23.5982
bg_contig2120	206	9.34662
bg_contig2121	141	2.54405
bg_contig2122	764	28.2803
bg_contig2123	730	32.1537
bg_contig2124	132	5.40727
bg_contig2125	44	1.80365
bg_contig2126	928	27.8535
bg_contig2127	736	43.1715
bg_contig2128	584	33.2843
bg_contig2129	600	21.2946
bg_contig2132	94	4.34673
bg_contig2134	524	44.44
bg_contig2135	106	4.33044
bg_contig2136	115	6.23038
bg_contig2137	128	7.31593
bg_contig2138	1118	30.5182
bg_contig2139	162	11.4654
bg_contig2140	208	12.8903
bg_contig2141	1963	64.1558
bg_contig2143	89	1.4776
bg_contig2144	1393	29.3593
bg_contig2147	42	4.13144
bg_contig2148	545	19.9533
bg_contig2149	286	11.0691
bg_contig2150	38	3.03493
bg_contig2151	783	31.9448
bg_contig2152	1310	43.3071
bg_contig2153	402	42.0839
bg_contig2158	1709	33.2531
bg_contig2159	56	1.51221
bg_contig2161	679	26.8656
bg_contig2162	881	26.3641
bg_contig2163	1400	30.4103
bg_contig2164	12	1.68669
bg_contig2165	1478	30.5527
bg_contig2166	6	1.22643
bg_contig2167	43	9.97257
bg_contig2168	1577	52.4212
bg_contig2169	346	33.7053
bg_contig2170	154	8.00525
bg_contig2171	50	2.21526
bg_contig2172	1076	34.2747
bg_contig2173	38	4.67627
bg_contig2174	20	3.34068
bg_contig2175	406	16.6315
bg_contig2176	551	23.3321
bg_contig2177	173	15.3183
bg_contig2178	830	41.8115
bg_contig2179	1401	23.7836
bg_contig2181	153	12.9213
bg_contig2183	209	5.27083
bg_contig2184	873	21.1836
bg_contig2185	1190	29.3601
bg_contig2186	455	31.8655
bg_contig2187	633	29.137
bg_contig2188	1211	42.9544
bg_contig2189	1095	49.4219
bg_contig2190	1542	33.4948
bg_contig2191	378	28.7067
bg_contig2192	994	28.6371
bg_contig2193	411	19.5142
bg_contig2194	332	9.83269
bg_contig2196	20	1.82449
bg_contig2197	91	3.91945
bg_contig2198	417	51.4209
bg_contig2199	846	33.0183
bg_contig2202	798	32.5788
bg_contig2203	598	59.2101
bg_contig2204	833	50.1791
bg_contig2205	770	35.6335
bg_contig2206	248	11.0201
bg_contig2207	340	22.3331
bg_contig2208	1075	27.5135
bg_contig2209	780	41.3663
bg_contig2210	29	0.943193
bg_contig2211	30	1.03845
bg_contig2212	183	6.59186
bg_contig2213	1369	56.08
bg_contig2214	157	4.39303
bg_contig2215	94	5.5245
bg_contig2216	54	2.89437
bg_contig2217	2150	24.6143
bg_contig2218	34	1.95814
bg_contig2219	69	4.41214
bg_contig2220	56	3.9219
bg_contig2223	30	1.10102
bg_contig2224	325	26.663
bg_contig2225	362	44.1869
bg_contig2226	1620	32.2499
bg_contig2227	768	46.2174
bg_contig2228	519	25.2789
bg_contig2229	848	52.8788
bg_contig2230	1386	44.2429
bg_contig2231	84	14.9414
bg_contig2234	364	13.8654
bg_contig2236	325	24.3747
bg_contig2237	733	46.7224
bg_contig2238	777	14.6414
bg_contig2239	1418	33.9169
bg_contig2240	14	2.08442
bg_contig2241	102	6.50161
bg_contig2242	417	38.9238
bg_contig2243	26	1.94032
bg_contig2244	122	2.95799
bg_contig2245	1226	31.1009
bg_contig2246	1045	27.4685
bg_contig2247	871	55.9326
bg_contig2248	466	16.3654
bg_contig2249	131	14.8761
bg_contig2250	197	15.8175
bg_contig2251	1445	23.5812
bg_contig2252	389	33.3662
bg_contig2253	981	43.4633
bg_contig2254	1448	31.0724
bg_contig2255	832	40.3937
bg_contig2256	888	27.2636
bg_contig2257	82	3.77446
bg_contig2258	34	4.25348
bg_contig2262	510	26.0837
bg_contig2263	833	31.5511
bg_contig2264	40	1.57337
bg_contig2267	55	1.66239
bg_contig2269	36	1.17023
bg_contig2271	218	24.298
bg_contig2272	694	24.8354
bg_contig2273	1404	40.0474
bg_contig2274	727	21.9737
bg_contig2275	45	0.95511
bg_contig2276	274	5.84023
bg_contig2277	621	23.9271
bg_contig2278	563	27.3117
bg_contig2279	42	5.41147
bg_contig2280	1815	28.5157
bg_contig2282	626	30.0536
bg_contig2283	109	6.58579
bg_contig2286	41	1.17952
bg_contig2289	911	45.0268
bg_contig2290	273	17.0765
bg_contig2291	1326	34.5685
bg_contig2298	673	38.3205
bg_contig2299	905	29.0734
bg_contig2300	103	12.2502
bg_contig2301	552	36.1796
bg_contig2302	623	26.6807
bg_contig2303	1429	29.0518
bg_contig2307	17	1.05245
bg_contig2309	259	6.54
bg_contig2310	252	7.23936
bg_contig2311	1024	25.6529
bg_contig2312	1354	29.9067
bg_contig2313	500	23.2636
bg_contig2314	57	2.12953
bg_contig2315	771	34.9555
bg_contig2316	544	40.3479
bg_contig2317	917	33.0708
bg_contig2318	226	15.8277
bg_contig2319	282	18.8728
bg_contig2320	1330	46.0644
bg_contig2321	134	4.0624
bg_contig2322	330	6.77982
bg_contig2323	429	8.2885
bg_contig2325	729	30.0877
bg_contig2326	423	18.6588
bg_contig2327	435	8.09574
bg_contig2328	765	27.7384
bg_contig2329	1259	35.017
bg_contig2330	1228	30.9046
bg_contig2331	1186	41.3142
bg_contig2332	279	22.4613
bg_contig2333	52	2.82993
bg_contig2335	49	1.71983
bg_contig2336	35	1.15201
bg_contig2337	672	12.811
bg_contig2339	530	17.35
bg_contig2340	672	38.0123
bg_contig2341	526	24.8569
bg_contig2342	219	7.43974
bg_contig2345	1607	38.5752
bg_contig2347	1338	48.2827
bg_contig2348	715	18.5118
bg_contig2349	1942	20.5225
bg_contig2350	1178	35.8388
bg_contig2351	689	31.5222
bg_contig2353	103	3.61725
bg_contig2354	366	10.4397
bg_contig2356	11	0.755458
bg_contig2358	496	28.9811
bg_contig2359	1584	46.0309
bg_contig2360	906	49.7099
bg_contig2361	135	3.45371
bg_contig2362	184	4.7193
bg_contig2363	66	1.40926
bg_contig2364	44	0.891821
bg_contig2365	891	33.7267
bg_contig2366	43	2.97347
bg_contig2367	1949	28.968
bg_contig2368	991	23.5726
bg_contig2369	519	41.3413
bg_contig2375	52	3.09532
bg_contig2376	537	37.5646
bg_contig2377	1211	41.1162
bg_contig2378	1147	45.6222
bg_contig2379	1772	24.3561
bg_contig2380	21	0.924971
bg_contig2382	659	32.4121
bg_contig2383	961	34.8662
bg_contig2384	554	30.4797
bg_contig2385	400	21.8476
bg_contig2386	18	3.09227
bg_contig2390	704	31.145
bg_contig2391	938	31.4052
bg_contig2392	353	19.005
bg_contig2393	24	1.48277
bg_contig2394	188	12.9706
bg_contig2395	783	29.6386
bg_contig2396	1608	26.8071
bg_contig2397	665	57.0399
bg_contig2398	1096	61.8223
bg_contig2399	571	18.1598
bg_contig2400	34	1.36678
bg_contig2401	44	2.88702
bg_contig2402	737	21.3042
bg_contig2403	911	36.1161
bg_contig2404	1099	31.8907
bg_contig2405	55	2.81533
bg_contig2406	471	19.7092
bg_contig2410	1481	41.0401
bg_contig2411	723	40.4795
bg_contig2412	529	34.7098
bg_contig2413	452	34.9427
bg_contig2414	26	2.81975
bg_contig2417	635	25.224
bg_contig2420	917	37.437
bg_contig2421	56	2.83761
bg_contig2422	192	10.4773
bg_contig2423	945	42.1783
bg_contig2433	20	1.59522
bg_contig2434	385	45.2539
bg_contig2435	1125	17.1132
bg_contig2436	316	7.43448
bg_contig2437	366	8.65812
bg_contig2438	380	38.9028
bg_contig2440	112	5.16324
bg_contig2441	1166	14.8269
bg_contig2442	1440	19.2019
bg_contig2444	1229	36.0973
bg_contig2445	906	42.3169
bg_contig2446	1605	27.4476
bg_contig2447	88	2.84828
bg_contig2448	1941	45.7013
bg_contig2449	954	24.4685
bg_contig2450	287	42.0046
bg_contig2451	20	5.19821
bg_contig2452	811	60.9
bg_contig2455	923	43.5836
bg_contig2456	1061	31.7506
bg_contig2457	26	0.875856
bg_contig2458	125	4.12331
bg_contig2459	830	24.178
bg_contig2460	19	1.12876
bg_contig2461	598	15.871
bg_contig2464	72	1.03247
bg_contig2466	189	32.7488
bg_contig2467	465	32.0082
bg_contig2468	595	36.3138
bg_contig2470	422	26.0988
bg_contig2471	172	32.1098
bg_contig2472	523	20.3199
bg_contig2473	279	6.85834
bg_contig2474	621	34.8658
bg_contig2475	1481	27.3517
bg_contig2478	246	10.294
bg_contig2491	90	1.11873
bg_contig2492	32	2.41802
bg_contig2496	1505	36.5046
bg_contig2497	895	42.8997
bg_contig2498	930	33.7821
bg_contig2499	36	1.90921
bg_contig2500	33	0.920387
bg_contig2503	74	10.675
bg_contig2504	1049	42.1693
bg_contig2505	74	3.5135
bg_contig2506	957	21.8751
bg_contig2507	551	16.6541
bg_contig2508	183	5.96152
bg_contig2509	87	2.75238
bg_contig2510	98	4.5987
bg_contig2517	143	7.50461
bg_contig2518	85	3.3876
bg_contig2519	699	29.1892
bg_contig2520	1062	41.2881
bg_contig2521	630	31.8963
bg_contig2522	224	7.89424
bg_contig2523	27	1.07749
bg_contig2526	124	2.76623
bg_contig2527	865	9.69496
bg_contig2528	1004	54.5902
bg_contig2529	675	38.4707
bg_contig2530	24	5.85904
bg_contig2531	396	30.7713
bg_contig2533	489	19.6445
bg_contig2534	552	22.2644
bg_contig2535	79	4.88078
bg_contig2536	197	6.69614
bg_contig2538	1089	49.9361
bg_contig2539	587	34.3981
bg_contig2540	2101	29.2044
bg_contig2541	758	35.6806
bg_contig2542	1059	41.4386
bg_contig2546	1446	31.3982
bg_contig2547	747	41.4003
bg_contig2548	48	1.08039
bg_contig2549	71	1.60527
bg_contig2550	475	29.2865
bg_contig2551	558	40.3926
bg_contig2552	445	19.1529
bg_contig2553	232	6.50369
bg_contig2554	1104	23.5397
bg_contig2556	430	28.4931
bg_contig2557	730	31.8283
bg_contig2558	474	39.8631
bg_contig2559	1260	46.8128
bg_contig2560	282	16.8527
bg_contig2568	95	12.7298
bg_contig2569	2981	46.1732
bg_contig2572	109	8.30926
bg_contig2573	128	7.98997
bg_contig2577	1136	24.7382
bg_contig2579	86	3.52292
bg_contig2582	1099	38.7085
bg_contig2583	660	37.7228
bg_contig2584	273	6.30475
bg_contig2585	558	29.1568
bg_contig2587	79	2.23017
bg_contig2589	26	1.59978
bg_contig2593	762	52.3326
bg_contig2594	1905	40.1503
bg_contig2597	8	1.86253
bg_contig2598	12	2.12821
bg_contig2599	7	0.944284
bg_contig2600	11	1.09094
bg_contig2601	12	1.83653
bg_contig2602	12	2.25418
bg_contig2603	10	1.46357
bg_contig2604	19	1.90948
bg_contig2605	16	2.70249
bg_contig2606	10	2.2007
bg_contig2607	4	0.744436
bg_contig2608	6	1.28753
bg_contig2609	22	2.31112
bg_contig2610	12	1.67498
bg_contig2611	4	1.01343
bg_contig2612	21	2.87139
bg_contig2613	15	1.86109
bg_contig2614	10	2.36468
bg_contig2615	20	2.25418
[truncated: 44,864 more rows]

## Sheet: B. Kandelia obovata
Unigene ID	Read Count	RPKM
ko_contig1	7	0.952627
ko_contig2	11	1.6176
ko_contig3	12	1.95455
ko_contig5	6	0.869956
ko_contig6	6	1.15994
ko_contig7	5	1.17532
ko_contig8	12	1.42115
ko_contig9	12	2.76834
ko_contig11	10	1.36389
ko_contig12	12	2.62212
ko_contig13	13	1.91625
ko_contig14	10	1.58713
ko_contig15	20	2.56433
ko_contig16	13	2.67132
ko_contig17	19	2.39164
ko_contig19	20	1.83329
ko_contig20	26	2.03209
ko_contig21	7	1.47754
ko_contig23	1512	26.6335
ko_contig24	133	3.22027
ko_contig25	956	18.7445
ko_contig26	954	35.2604
ko_contig27	800	33.4764
ko_contig28	803	31.7804
ko_contig29	1084	28.601
ko_contig30	699	41.0774
ko_contig31	305	26.4348
ko_contig32	1148	31.1097
ko_contig33	105	5.38955
ko_contig34	115	5.90285
ko_contig35	441	12.6116
ko_contig38	423	15.6157
ko_contig41	31	0.792324
ko_contig42	813	55.5641
ko_contig43	395	26.644
ko_contig44	1341	22.4975
ko_contig46	14	0.834578
ko_contig47	425	33.7697
ko_contig49	460	41.0736
ko_contig52	1131	28.0409
ko_contig53	1459	34.0764
ko_contig54	338	24.3615
ko_contig55	150	4.37842
ko_contig56	476	14.4093
ko_contig57	1018	18.8242
ko_contig58	66	7.01328
ko_contig59	140	2.35574
ko_contig60	115	5.2746
ko_contig61	48	3.05824
ko_contig62	98	5.78096
ko_contig63	22	0.748083
ko_contig64	1028	38.7102
ko_contig65	1043	38.642
ko_contig75	24	1.1663
ko_contig77	581	18.5183
ko_contig78	793	27.0391
ko_contig79	23	0.852124
ko_contig80	556	24.0276
ko_contig81	525	41.6622
ko_contig82	406	29.1273
ko_contig83	289	16.5294
ko_contig84	502	23.1962
ko_contig85	852	27.96
ko_contig86	1032	20.5134
ko_contig89	448	11.0719
ko_contig90	300	30.5198
ko_contig91	620	32.7449
ko_contig92	710	24.0899
ko_contig93	754	34.2539
ko_contig94	696	20.5576
ko_contig95	60	1.872
ko_contig96	937	30.5395
ko_contig97	417	33.4337
ko_contig99	42	2.94175
ko_contig100	13	2.66251
ko_contig101	517	24.9871
ko_contig102	391	20.1866
ko_contig103	333	37.5044
ko_contig104	887	35.2172
ko_contig105	454	18.4989
ko_contig106	290	17.4554
ko_contig107	170	4.46075
ko_contig109	42	4.67095
ko_contig112	950	25.4112
ko_contig113	36	0.738772
ko_contig114	126	2.52966
ko_contig115	104	7.11567
ko_contig116	696	24.6246
ko_contig117	1884	25.8091
ko_contig118	692	26.4267
ko_contig120	46	1.36259
ko_contig121	50	1.4091
ko_contig122	14	2.03943
ko_contig123	138	4.59188
ko_contig124	32	1.08515
ko_contig125	515	30.2358
ko_contig135	556	15.4794
ko_contig136	506	26.2548
ko_contig137	312	25.9889
ko_contig138	347	37.9784
ko_contig139	912	18.3693
ko_contig140	1017	22.8005
ko_contig141	207	11.2781
ko_contig142	192	10.6005
ko_contig143	729	31.0711
ko_contig144	234	30.7004
ko_contig145	472	14.3161
ko_contig146	68	2.4294
ko_contig147	46	3.9158
ko_contig148	739	39.4665
ko_contig149	346	33.0842
ko_contig156	230	6.00719
ko_contig157	754	21.9985
ko_contig158	371	18.3013
ko_contig159	279	34.2171
ko_contig160	703	28.9105
ko_contig161	550	20.7359
ko_contig162	1036	26.1664
ko_contig163	794	29.5757
ko_contig164	1228	20.5407
ko_contig166	620	31.6408
ko_contig167	578	43.2676
ko_contig168	14	0.872285
ko_contig169	154	6.61367
ko_contig170	483	24.27
ko_contig171	1818	28.8762
ko_contig172	574	17.15
ko_contig173	479	39.2154
ko_contig174	875	35.1227
ko_contig175	163	18.8718
ko_contig178	985	24.2853
ko_contig179	68	1.25479
ko_contig181	2625	29.4201
ko_contig182	1592	24.967
ko_contig183	957	26.0704
ko_contig184	293	24.3084
ko_contig185	759	32.7319
ko_contig186	343	14.087
ko_contig187	492	19.9686
ko_contig188	785	40.868
ko_contig194	1087	28.1535
ko_contig195	445	19.9101
ko_contig197	54	2.40911
ko_contig199	892	26.677
ko_contig201	442	24.5122
ko_contig206	699	33.2907
ko_contig209	44	3.55998
ko_contig210	1148	30.6678
ko_contig211	189	21.8412
ko_contig212	42	4.73889
ko_contig213	34	4.15341
ko_contig214	12	1.00633
ko_contig215	19	3.90424
ko_contig216	57	4.28757
ko_contig217	14	1.74107
ko_contig218	236	18.3297
ko_contig226	469	19.9895
ko_contig228	149	5.60392
ko_contig229	338	13.2419
ko_contig230	498	19.5969
ko_contig231	796	27.4125
ko_contig232	576	25.9208
ko_contig234	121	2.88028
ko_contig236	26	0.853692
ko_contig238	875	33.4564
ko_contig239	622	26.3657
ko_contig240	179	22.4408
ko_contig241	628	31.0532
ko_contig242	197	27.0469
ko_contig243	83	5.58646
ko_contig244	271	9.56622
ko_contig245	281	11.9849
ko_contig246	350	39.853
ko_contig247	160	23.3077
ko_contig248	1200	29.0778
ko_contig249	671	31.0053
ko_contig250	1032	27.5334
ko_contig251	679	38.5866
ko_contig253	25	5.6008
ko_contig254	288	17.3014
ko_contig255	285	28.3888
ko_contig256	198	32.6789
ko_contig257	1437	26.3366
ko_contig258	537	28.728
ko_contig259	1099	41.7895
ko_contig260	22	3.37099
ko_contig261	592	20.3083
ko_contig262	78	5.13847
ko_contig263	804	31.5384
ko_contig265	27	2.18453
ko_contig266	26	1.41409
ko_contig267	68	1.81188
ko_contig269	489	26.7364
ko_contig270	144	4.84609
ko_contig271	129	9.90759
ko_contig272	1068	46.5427
ko_contig273	672	28.4463
ko_contig274	477	48.2103
ko_contig275	1067	35.0899
ko_contig276	257	13.8083
ko_contig277	548	29.5201
ko_contig278	75	13.4906
ko_contig279	111	6.58538
ko_contig280	319	21.6115
ko_contig281	748	32.4605
ko_contig282	950	35.9695
ko_contig283	611	32.3246
ko_contig284	335	17.7532
ko_contig285	304	18.7901
ko_contig286	510	25.0983
ko_contig287	507	26.5733
ko_contig288	12	2.14606
ko_contig289	584	22.9375
ko_contig290	250	52.5906
ko_contig291	569	38.2561
ko_contig292	226	29.6508
ko_contig293	843	31.0468
ko_contig294	263	14.7835
ko_contig295	613	37.2584
ko_contig297	293	9.5447
ko_contig298	344	29.9405
ko_contig299	40	3.7782
ko_contig300	701	23.7326
ko_contig301	87	3.02462
ko_contig302	224	12.7413
ko_contig303	621	19.9262
ko_contig304	483	18.6171
ko_contig305	27	1.78059
ko_contig307	119	3.37667
ko_contig308	421	10.0562
ko_contig309	396	23.6749
ko_contig310	161	9.57007
ko_contig311	236	10.1282
ko_contig312	503	21.9976
ko_contig313	50	1.44117
ko_contig314	169	5.39486
ko_contig315	1072	31.5583
ko_contig316	368	29.2781
ko_contig318	981	37.8829
ko_contig319	1241	26.5012
ko_contig320	882	21.7978
ko_contig321	14	1.03182
ko_contig322	91	5.54188
ko_contig323	36	2.1732
ko_contig324	394	12.662
ko_contig325	1014	23.436
ko_contig326	848	34.216
ko_contig327	47	6.12746
ko_contig328	378	18.2691
ko_contig329	684	27.1921
ko_contig334	74	3.49217
ko_contig335	168	16.9246
ko_contig336	864	29.8536
ko_contig339	2169	30.439
ko_contig340	162	11.0112
ko_contig341	163	8.57226
ko_contig344	825	45.3471
ko_contig345	353	20.4539
ko_contig346	781	24.3305
ko_contig347	575	24.0288
ko_contig350	1116	29.6852
ko_contig351	335	33.1036
ko_contig352	372	18.5572
ko_contig353	823	28.0312
ko_contig354	35	1.98174
ko_contig355	20	1.2168
ko_contig356	57	3.83233
ko_contig357	87	5.84302
ko_contig358	483	14.8752
ko_contig359	172	6.38766
ko_contig360	20	0.753575
ko_contig361	351	35.9438
ko_contig362	795	30.3601
ko_contig363	698	17.2366
ko_contig364	740	39.967
ko_contig365	660	22.7289
ko_contig366	20	0.91193
ko_contig367	157	7.87626
ko_contig368	210	5.00459
ko_contig369	1987	35.8763
ko_contig370	1057	35.4371
ko_contig371	1242	22.9184
ko_contig372	65	2.8547
ko_contig373	963	42.8086
ko_contig374	232	31.7819
ko_contig375	790	20.9598
ko_contig376	243	16.6444
ko_contig377	523	35.8231
ko_contig378	1156	26.491
ko_contig379	134	4.56401
ko_contig380	332	28.8556
ko_contig381	665	17.1449
ko_contig382	160	6.54091
ko_contig383	130	26.9812
ko_contig384	1140	39.722
ko_contig385	85	8.92527
ko_contig386	498	23.8828
ko_contig387	52	2.41358
ko_contig389	1048	17.9211
ko_contig390	481	20.2368
ko_contig391	56	2.36246
ko_contig392	505	20.2577
ko_contig393	267	21.4905
ko_contig394	507	29.0784
ko_contig396	208	3.71235
ko_contig397	412	26.8284
ko_contig398	660	31.4574
ko_contig399	428	19.3447
ko_contig400	671	29.8068
ko_contig401	516	31.3014
ko_contig402	652	29.8166
ko_contig403	1291	26.1388
ko_contig405	378	13.5749
ko_contig406	320	38.1888
ko_contig407	410	9.9388
ko_contig408	115	6.2988
ko_contig409	569	22.6059
ko_contig410	496	32.4002
ko_contig411	205	10.0646
ko_contig412	418	17.4092
ko_contig413	582	25.1863
ko_contig415	138	5.56455
ko_contig416	305	12.3951
ko_contig418	536	28.6252
ko_contig419	292	22.0445
ko_contig420	898	31.5913
ko_contig421	1214	31.8146
ko_contig422	644	28.1243
ko_contig423	284	19.8694
ko_contig425	715	35.5819
ko_contig426	292	26.9251
ko_contig427	58	5.38012
ko_contig428	34	3.23609
ko_contig429	1402	41.2927
ko_contig430	609	21.3397
ko_contig431	50	1.67721
ko_contig432	42	1.46262
ko_contig433	565	35.9981
ko_contig434	610	22.2413
ko_contig435	496	28.187
ko_contig436	425	39.5415
ko_contig437	800	23.6971
ko_contig438	227	11.808
ko_contig439	681	47.484
ko_contig440	707	31.451
ko_contig445	1620	24.2129
ko_contig446	541	32.2505
ko_contig447	48	3.11257
ko_contig448	540	21.3853
ko_contig449	48	3.61058
ko_contig451	82	1.52355
ko_contig452	651	24.9531
ko_contig453	740	35.2704
ko_contig454	368	5.54698
ko_contig455	352	17.2136
ko_contig456	625	28.2693
ko_contig459	726	28.7513
ko_contig460	632	22.2335
ko_contig461	1032	31.6886
ko_contig462	284	12.1714
ko_contig463	555	31.0284
ko_contig474	2310	31.492
ko_contig475	373	25.8339
ko_contig478	501	31.9532
ko_contig479	122	6.28294
ko_contig480	1075	17.5371
ko_contig481	513	22.8373
ko_contig482	69	2.3868
ko_contig485	753	23.7082
ko_contig487	84	3.53648
ko_contig488	1045	29.7748
ko_contig489	550	34.1654
ko_contig491	530	24.3631
ko_contig492	44	5.59529
ko_contig493	89	4.53453
ko_contig494	457	26.78
ko_contig495	696	29.2824
ko_contig496	184	3.92252
ko_contig497	47	1.39687
ko_contig498	533	22.906
ko_contig499	49	1.20475
ko_contig500	68	1.70431
ko_contig501	724	22.0025
ko_contig502	116	22.9987
ko_contig503	219	11.9215
ko_contig504	465	36.8537
ko_contig505	151	11.129
ko_contig506	986	21.0341
ko_contig507	437	18.7285
ko_contig508	110	3.79236
ko_contig509	124	4.53183
ko_contig510	1508	31.246
ko_contig511	415	10.1472
ko_contig512	20	0.857139
ko_contig513	31	1.14783
ko_contig514	37	1.36754
ko_contig515	212	5.87324
ko_contig516	324	22.6424
ko_contig517	426	42.6391
ko_contig518	22	1.07585
ko_contig519	40	2.54071
ko_contig520	576	17.1685
ko_contig521	50	1.75203
ko_contig526	55	2.52637
ko_contig527	29	1.2201
ko_contig531	306	26.3011
ko_contig532	484	19.1553
ko_contig533	756	21.6099
ko_contig534	892	46.7918
ko_contig537	57	2.25446
ko_contig541	1953	24.7543
ko_contig542	16	0.721591
ko_contig543	76	3.43505
ko_contig544	565	25.7431
ko_contig545	10	2.13254
ko_contig546	3090	36.7207
ko_contig547	22	1.28313
ko_contig548	300	14.2115
ko_contig549	667	14.7828
ko_contig550	589	22.5348
ko_contig551	1057	24.9029
ko_contig556	1141	23.713
ko_contig557	953	42.6082
ko_contig558	86	9.93834
ko_contig559	934	27.6137
ko_contig560	429	28.3217
ko_contig561	802	30.1087
ko_contig562	1193	36.2024
ko_contig563	117	18.335
ko_contig564	421	19.8224
ko_contig565	119	7.55089
ko_contig566	119	2.50841
ko_contig567	78	1.49396
ko_contig568	613	23.672
ko_contig571	89	3.32114
ko_contig572	535	22.4783
ko_contig573	1535	24.22
ko_contig574	9	1.47365
ko_contig575	68	11.1637
ko_contig576	2146	19.2226
ko_contig577	194	11.9791
ko_contig578	75	3.67345
ko_contig579	20	1.05539
ko_contig581	364	34.967
ko_contig582	63	1.50311
ko_contig583	534	22.7442
ko_contig584	802	30.4961
ko_contig585	658	34.9004
ko_contig586	431	19.6955
ko_contig587	540	24.7677
ko_contig588	629	13.3907
ko_contig589	38	1.75851
ko_contig590	654	17.8868
ko_contig592	516	20.2283
ko_contig594	32	4.44255
ko_contig595	558	13.8844
ko_contig596	823	19.0784
ko_contig597	722	14.985
ko_contig598	888	33.4384
ko_contig599	1039	37.2055
ko_contig600	299	22.6005
ko_contig601	277	7.71187
ko_contig602	416	28.5256
ko_contig603	1082	27.3171
ko_contig604	254	43.1848
ko_contig605	664	38.3666
ko_contig606	986	28.3409
ko_contig607	490	26.259
ko_contig608	188	19.3157
ko_contig611	85	3.02803
ko_contig612	463	22.2386
ko_contig613	312	25.8157
ko_contig614	899	23.6896
ko_contig615	1284	21.1918
ko_contig616	28	4.67095
ko_contig617	627	24.6732
ko_contig618	677	36.3116
ko_contig619	336	27.654
ko_contig620	740	20.5652
ko_contig621	663	24.0045
ko_contig622	59	5.65024
ko_contig623	123	8.36034
ko_contig624	34	4.8172
ko_contig627	138	6.20569
ko_contig628	24	3.81888
ko_contig629	49	4.38154
ko_contig630	58	4.53312
ko_contig631	39	9.20235
ko_contig632	62	4.02461
ko_contig633	97	5.51238
ko_contig634	105	8.16538
ko_contig635	45	5.09591
ko_contig636	77	4.61233
ko_contig637	30	5.57397
ko_contig638	118	6.60298
ko_contig639	101	7.74752
ko_contig640	74	8.25937
ko_contig641	66	9.22467
ko_contig642	51	6.20569
ko_contig643	103	9.1837
ko_contig644	8	0.981136
ko_contig645	105	7.3049
ko_contig646	57	5.65055
ko_contig647	75	6.22228
ko_contig648	6	1.30646
ko_contig649	51	7.32616
ko_contig652	17	1.25293
ko_contig653	69	6.06505
ko_contig654	169	6.68001
ko_contig655	70	9.32185
ko_contig656	48	5.70638
ko_contig657	112	6.28424
ko_contig658	140	9.68558
ko_contig659	7	1.40582
ko_contig660	14	2.86731
ko_contig661	85	6.71953
ko_contig662	222	6.96141
ko_contig663	54	6.71557
ko_contig664	18	3.98937
ko_contig665	52	3.99376
ko_contig666	52	7.23533
ko_contig667	102	7.26728
ko_contig668	106	7.80312
ko_contig669	28	1.4688
ko_contig670	14	2.1884
ko_contig671	47	4.71954
ko_contig672	44	6.94784
ko_contig673	67	5.10787
ko_contig674	35	6.8517
ko_contig675	92	8.3225
ko_contig676	10	1.78324
ko_contig677	30	4.73717
ko_contig678	44	4.1184
ko_contig680	119	7.3189
ko_contig682	105	7.75711
ko_contig683	28	4.26927
ko_contig684	214	8.76579
ko_contig685	76	7.35776
ko_contig686	105	7.96573
ko_contig687	69	8.01858
ko_contig688	40	8.53015
ko_contig689	147	8.4077
ko_contig690	23	2.3284
ko_contig691	41	7.02854
ko_contig692	64	4.17189
ko_contig693	195	5.43137
ko_contig694	118	8.71751
ko_contig695	48	5.66298
ko_contig697	90	7.42702
ko_contig698	47	6.25895
ko_contig699	259	7.73843
ko_contig700	32	6.5323
ko_contig701	123	7.22821
ko_contig702	29	4.8771
ko_contig703	7	1.20332
ko_contig704	65	9.3157
ko_contig705	8	1.11313
ko_contig706	144	6.27101
ko_contig707	138	7.04264
ko_contig708	74	4.51989
ko_contig709	54	6.4074
ko_contig710	120	7.35126
ko_contig711	54	6.67544
ko_contig712	12	1.02999
ko_contig713	121	7.08385
ko_contig714	142	6.71652
ko_contig715	67	7.50507
ko_contig716	94	6.49593
ko_contig717	101	6.76132
ko_contig718	40	4.2432
ko_contig719	31	4.34258
ko_contig720	33	4.8299
ko_contig721	117	5.74874
ko_contig722	88	7.26197
ko_contig723	121	8.83398
ko_contig724	174	10.2253
ko_contig725	153	11.78
ko_contig726	18	1.30952
ko_contig727	91	8.87921
ko_contig728	92	5.66392
ko_contig729	63	5.95066
ko_contig730	47	8.03491
ko_contig731	110	6.41565
ko_contig734	37	3.77649
ko_contig735	136	6.23779
ko_contig736	78	5.73511
ko_contig737	362	9.10603
ko_contig738	145	7.71058
ko_contig739	34	4.77361
ko_contig740	108	7.86636
ko_contig741	36	3.0857
ko_contig742	30	3.18785
ko_contig744	14	3.38053
ko_contig745	162	6.11881
ko_contig746	218	9.35574
ko_contig747	74	5.07426
ko_contig748	42	4.72172
ko_contig749	185	10.2872
ko_contig750	141	7.76399
ko_contig751	115	9.8844
ko_contig752	101	6.01511
ko_contig753	94	7.44999
ko_contig754	64	6.57556
ko_contig755	158	11.2701
ko_contig756	17	3.87855
ko_contig757	112	6.28424
ko_contig758	16	3.12236
ko_contig759	100	8.85262
ko_contig760	10	2.28992
ko_contig761	42	6.80519
ko_contig762	60	6.60179
ko_contig763	41	3.78058
ko_contig764	83	6.70667
ko_contig765	111	6.65537
ko_contig766	47	3.85294
ko_contig768	21	2.49654
ko_contig769	10	1.08302
ko_contig770	15	2.94574
ko_contig771	37	4.81364
ko_contig772	67	7.83015
ko_contig773	50	6.81944
ko_contig774	58	4.53312
ko_contig775	73	9.18895
ko_contig776	225	7.70999
ko_contig777	49	7.0716
ko_contig778	119	6.58179
ko_contig779	96	6.35124
ko_contig780	45	7.52711
ko_contig781	126	9.35307
ko_contig782	186	8.83811
ko_contig783	118	6.95414
ko_contig784	56	6.76106
ko_contig785	92	7.28218
ko_contig786	75	7.02001
ko_contig787	68	7.74288
ko_contig788	94	7.24639
ko_contig789	127	6.9377
ko_contig790	47	3.28085
ko_contig791	16	3.58451
ko_contig792	60	5.35743
ko_contig793	237	10.1291
ko_contig794	37	5.23031
ko_contig795	99	7.07791
ko_contig796	88	5.70638
ko_contig797	44	7.80143
ko_contig798	21	4.00983
ko_contig799	63	6.79927
ko_contig801	211	6.21747
ko_contig802	52	5.5446
ko_contig803	24	2.33809
ko_contig805	55	4.35904
ko_contig806	63	5.22671
ko_contig807	4	0.922779
ko_contig809	14	2.32298
ko_contig810	24	1.27733
ko_contig811	36	2.07048
ko_contig812	88	6.5245
ko_contig813	119	8.40133
ko_contig814	27	5.40495
ko_contig815	35	4.71148
ko_contig816	48	3.60621
ko_contig818	25	3.09665
ko_contig819	19	2.20389
ko_contig820	8	1.60147
ko_contig821	10	2.24032
ko_contig823	17	1.43533
ko_contig824	30	3.61496
ko_contig825	10	1.42659
ko_contig826	12	1.57438
ko_contig827	12	2.0918
ko_contig828	10	1.81985
ko_contig829	35	3.70015
ko_contig830	11	1.5875
ko_contig831	18	2.22959
ko_contig832	13	2.49764
ko_contig835	26	2.31489
ko_contig836	14	1.90525
ko_contig837	25	2.96639
ko_contig838	28	3.18824
ko_contig839	24	3.26615
ko_contig840	34	2.72954
ko_contig841	16	1.82856
ko_contig842	20	3.5975
ko_contig843	35	2.88062
ko_contig844	46	2.60458
ko_contig845	36	3.33938
ko_contig847	6	0.805933
ko_contig848	12	2.74791
ko_contig849	12	2.46584
ko_contig850	28	3.9312
ko_contig851	11	1.75482
ko_contig852	6	0.98503
ko_contig853	5	1.00092
ko_contig854	11	2.64584
ko_contig855	16	2.91176
ko_contig857	26	2.84063
ko_contig858	23	2.3908
ko_contig860	18	2.83509
ko_contig861	12	2.25661
ko_contig862	191	13.4539
ko_contig863	139	20.154
ko_contig864	24	0.916532
ko_contig865	32	1.1492
ko_contig868	18	0.810612
ko_contig869	334	24.6164
ko_contig870	46	1.51761
ko_contig871	65	2.1994
ko_contig872	306	23.1578
ko_contig873	405	15.2321
ko_contig874	265	27.5924
ko_contig875	327	18.216
ko_contig876	433	22.986
ko_contig877	562	15.5557
ko_contig878	578	22.1686
ko_contig879	627	24.7202
ko_contig880	244	23.047
ko_contig881	449	21.8709
ko_contig882	226	15.5142
ko_contig883	257	13.5617
ko_contig884	81	7.67421
ko_contig885	333	15.206
ko_contig886	1139	23.4905
ko_contig887	94	3.71551
ko_contig889	232	17.3043
ko_contig890	607	20.3724
ko_contig891	217	15.268
ko_contig892	274	13.7904
ko_contig893	264	21.332
ko_contig894	876	28.094
ko_contig895	7	1.58539
ko_contig896	237	13.9012
ko_contig897	564	17.9212
ko_contig898	131	9.51926
ko_contig899	748	12.4949
ko_contig901	263	8.91368
ko_contig902	323	20.0644
ko_contig903	22	1.42809
ko_contig905	287	16.2207
ko_contig906	549	18.1219
ko_contig907	73	5.39304
ko_contig908	308	22.5928
ko_contig909	207	30.0135
ko_contig914	64	2.14683
ko_contig915	270	13.5233
ko_contig916	776	14.1386
ko_contig917	14	1.85244
ko_contig918	206	13.4142
ko_contig919	264	6.73921
ko_contig920	20	1.11915
ko_contig921	350	26.2318
ko_contig922	203	14.0441
ko_contig923	999	20.0825
ko_contig927	77	8.67219
ko_contig928	36	3.57448
ko_contig929	287	23.2511
ko_contig930	65	9.46877
ko_contig931	42	1.7238
ko_contig933	122	15.0217
ko_contig934	364	25.9342
ko_contig935	477	16.7522
ko_contig936	145	5.3087
ko_contig937	236	21.2869
ko_contig938	177	11.5866
ko_contig939	242	16.2004
ko_contig940	321	17.5509
ko_contig941	56	6.89521
ko_contig942	30	1.23047
ko_contig943	377	10.9889
ko_contig944	283	15.2847
ko_contig945	180	5.94161
ko_contig946	146	5.84159
ko_contig947	269	8.48668
ko_contig948	72	3.83857
ko_contig949	452	21.66
ko_contig950	141	17.2584
ko_contig951	497	20.7552
ko_contig952	309	20.1424
ko_contig953	101	6.84999
ko_contig955	327	9.95711
ko_contig956	22	1.0922
ko_contig957	223	20.936
ko_contig958	201	17.7179
ko_contig959	156	4.46329
ko_contig960	74	2.30533
ko_contig963	59	4.39538
ko_contig965	82	4.71609
ko_contig966	149	9.2743
ko_contig967	367	19.3171
ko_contig969	347	9.97856
ko_contig970	4	1.03861
ko_contig971	427	12.3191
ko_contig972	104	12.8308
ko_contig973	270	11.0669
ko_contig974	387	14.4414
ko_contig975	290	16.1259
ko_contig976	312	17.6981
ko_contig977	287	17.846
ko_contig978	259	28.4977
ko_contig979	210	7.09414
ko_contig980	543	24.7045
ko_contig981	128	15.0441
ko_contig982	558	20.6117
ko_contig983	324	21.5503
ko_contig984	302	14.1764
ko_contig985	37	1.32493
ko_contig987	554	24.9851
ko_contig988	607	20.5502
ko_contig989	71	5.60565
ko_contig990	99	11.9759
ko_contig991	20	4.13712
ko_contig992	151	11.3308
ko_contig993	419	13.5356
ko_contig994	205	5.00262
ko_contig998	477	20.2193
ko_contig1001	1021	26.8361
ko_contig1002	66	4.48113
ko_contig1003	28	1.70519
ko_contig1007	147	8.75466
ko_contig1008	282	19.9772
ko_contig1011	21	1.60888
ko_contig1012	165	16.0744
ko_contig1013	66	5.85108
ko_contig1014	207	24.9432
ko_contig1015	112	21.1257
ko_contig1017	318	7.17082
ko_contig1018	352	19.2968
ko_contig1019	438	17.1488
ko_contig1020	862	11.2854
ko_contig1021	823	21.1832
ko_contig1022	255	17.3324
ko_contig1023	42	4.76488
ko_contig1028	753	19.634
ko_contig1037	126	4.51714
ko_contig1041	216	14.795
ko_contig1042	195	26.4216
ko_contig1043	672	18.8612
ko_contig1044	494	22.1184
ko_contig1045	133	5.60704
ko_contig1046	110	4.78029
ko_contig1047	438	20.0449
ko_contig1048	228	11.7127
ko_contig1049	243	24.0507
ko_contig1050	196	9.69175
ko_contig1051	540	21.0627
ko_contig1052	565	24.1808
ko_contig1057	290	5.42226
ko_contig1060	336	17.9751
ko_contig1061	66	1.95315
ko_contig1062	32	0.895724
ko_contig1065	272	19.3572
ko_contig1066	246	16.1716
ko_contig1067	489	19.3655
ko_contig1068	157	10.6017
ko_contig1069	126	9.72533
ko_contig1070	178	18.3796
ko_contig1071	471	15.1838
ko_contig1074	68	3.3097
ko_contig1076	20	2.06856
ko_contig1078	239	10.5864
ko_contig1079	307	15.4013
ko_contig1080	374	21.061
ko_contig1081	84	9.00307
ko_contig1082	139	18.1216
ko_contig1083	839	17.9661
ko_contig1084	590	18.0451
ko_contig1085	224	21.7539
ko_contig1086	112	13.4959
ko_contig1087	18	0.799015
ko_contig1089	44	3.48278
ko_contig1091	418	15.914
ko_contig1092	273	20.8127
ko_contig1093	346	20.8463
ko_contig1094	999	19.5382
ko_contig1095	58	2.55996
ko_contig1096	86	3.53905
ko_contig1097	125	12.6543
ko_contig1098	108	14.1694
ko_contig1099	243	7.99142
ko_contig1100	417	11.3102
ko_contig1101	54	6.55787
ko_contig1102	467	18.0003
ko_contig1103	507	21.2874
ko_contig1104	119	10.7337
ko_contig1105	342	14.8002
ko_contig1106	58	5.89083
ko_contig1107	737	20.574
ko_contig1108	150	13.6289
ko_contig1109	217	13.2673
ko_contig1110	104	7.35908
ko_contig1111	251	15.2709
ko_contig1112	153	8.89017
ko_contig1113	1073	17.9287
ko_contig1114	114	5.72833
ko_contig1115	67	2.33061
ko_contig1116	329	9.18018
ko_contig1118	151	3.16895
ko_contig1119	290	15.4609
ko_contig1120	208	13.0251
ko_contig1121	472	29.1161
ko_contig1123	115	3.31624
ko_contig1125	490	21.2494
ko_contig1126	26	5.93191
ko_contig1127	121	4.29079
ko_contig1129	430	18.8051
ko_contig1130	71	15.2987
ko_contig1131	73	2.69812
ko_contig1133	512	23.0909
ko_contig1134	326	16.2234
ko_contig1135	710	20.37
ko_contig1136	10	1.25876
ko_contig1137	160	14.5588
ko_contig1138	1078	20.4017
ko_contig1139	356	23.5776
ko_contig1140	181	16.1616
ko_contig1141	280	17.3412
ko_contig1144	819	22.0306
ko_contig1145	353	17.1141
ko_contig1146	123	18.5718
ko_contig1147	368	17.7581
ko_contig1148	79	13.5055
ko_contig1149	456	23.0627
ko_contig1150	231	22.4337
ko_contig1151	305	12.3065
ko_contig1152	523	20.451
ko_contig1153	11	2.06231
ko_contig1154	378	16.9982
ko_contig1155	409	18.0778
ko_contig1159	42	1.58829
ko_contig1160	273	12.2057
ko_contig1161	508	22.8441
ko_contig1162	257	15.0886
ko_contig1163	149	12.1824
ko_contig1164	496	19.1063
ko_contig1165	324	18.0813
ko_contig1166	164	12.3063
ko_contig1167	210	17.7305
ko_contig1168	149	14.3802
ko_contig1169	453	23.8842
ko_contig1170	39	2.5968
ko_contig1171	22	1.80112
ko_contig1172	311	21.9814
ko_contig1173	12	0.724399
ko_contig1174	163	18.978
ko_contig1175	276	12.9071
ko_contig1176	391	15.9319
ko_contig1177	401	19.8602
ko_contig1178	721	19.072
ko_contig1179	193	19.1325
ko_contig1180	369	18.9875
ko_contig1181	229	17.4155
ko_contig1182	412	19.3546
ko_contig1183	426	19.5969
ko_contig1184	129	7.13488
ko_contig1185	250	15.437
ko_contig1186	436	15.5499
ko_contig1187	305	26.5089
ko_contig1195	520	21.0637
ko_contig1196	364	11.9139
ko_contig1198	288	18.993
ko_contig1199	330	21.3766
ko_contig1203	289	9.19715
ko_contig1204	17	0.909454
ko_contig1205	384	12.5486
ko_contig1206	423	23.3541
ko_contig1207	1251	18.9627
ko_contig1208	144	20.172
ko_contig1209	32	2.04513
ko_contig1210	56	3.97618
ko_contig1211	738	21.6232
ko_contig1212	206	8.1218
ko_contig1213	203	19.2918
ko_contig1215	58	4.65627
ko_contig1216	681	19.8128
ko_contig1217	161	8.18947
ko_contig1218	66	3.61178
ko_contig1219	153	5.24279
ko_contig1220	14	1.18043
ko_contig1221	754	19.4719
ko_contig1222	382	15.08
ko_contig1223	330	12.1033
ko_contig1224	314	24.206
ko_contig1225	38	1.95698
ko_contig1226	464	27.0879
ko_contig1227	205	17.5471
ko_contig1228	181	7.37996
ko_contig1229	392	15.9831
ko_contig1230	181	21.6006
ko_contig1231	105	4.89187
ko_contig1232	197	9.15746
ko_contig1233	148	12.1971
ko_contig1234	744	20.4293
ko_contig1237	568	16.833
ko_contig1239	514	22.5741
ko_contig1240	91	5.97585
ko_contig1242	192	11.9628
ko_contig1243	84	2.9993
ko_contig1244	125	21.4285
ko_contig1245	86	3.75045
ko_contig1246	540	18.5861
ko_contig1247	340	25.3598
ko_contig1248	136	5.09338
ko_contig1249	191	12.4898
ko_contig1250	149	19.7997
ko_contig1251	255	21.7968
ko_contig1252	44	5.42843
ko_contig1253	671	23.6055
ko_contig1254	85	4.92515
ko_contig1255	69	7.51215
ko_contig1256	8	0.724752
ko_contig1257	235	15.1123
ko_contig1258	99	10.666
ko_contig1259	50	5.74601
ko_contig1260	31	3.60255
ko_contig1261	120	8.13861
ko_contig1262	260	13.054
ko_contig1263	156	16.0545
ko_contig1264	759	28.9497
ko_contig1265	437	15.859
ko_contig1266	14	1.51358
ko_contig1267	41	6.64316
ko_contig1268	36	1.91764
ko_contig1269	156	6.36481
ko_contig1272	287	19.1098
ko_contig1273	248	12.868
ko_contig1276	421	14.3707
ko_contig1277	441	17.8636
ko_contig1278	322	20.4947
ko_contig1279	413	12.9901
ko_contig1283	32	1.32212
ko_contig1284	29	1.10205
ko_contig1285	242	12.1209
ko_contig1286	151	7.33797
ko_contig1287	341	21.0981
ko_contig1288	166	19.0415
ko_contig1290	487	11.8609
ko_contig1291	118	11.1119
ko_contig1292	89	4.54947
ko_contig1293	276	9.75937
ko_contig1294	59	12.164
ko_contig1295	274	21.4692
ko_contig1296	606	23.5629
ko_contig1298	90	2.95041
ko_contig1299	258	6.0509
ko_contig1301	328	33.3683
ko_contig1302	487	21.7422
ko_contig1303	700	16.9026
ko_contig1304	297	7.635
ko_contig1305	352	21.2078
ko_contig1306	223	18.8281
ko_contig1307	154	15.1454
ko_contig1309	307	14.9423
ko_contig1310	839	14.507
ko_contig1311	117	7.00835
ko_contig1318	96	18.3306
ko_contig1323	1137	26.046
ko_contig1324	14	2.23917
ko_contig1325	104	3.91384
ko_contig1326	298	18.1303
ko_contig1327	342	23.6869
ko_contig1328	241	17.5536
ko_contig1329	265	13.8894
ko_contig1330	418	17.9887
ko_contig1331	353	24.0198
ko_contig1332	201	10.7252
ko_contig1333	247	13.8841
ko_contig1336	70	4.86993
ko_contig1337	42	0.752856
ko_contig1339	408	18.5625
ko_contig1340	665	16.3696
ko_contig1341	215	7.08562
ko_contig1342	20	1.13553
ko_contig1343	403	16.4858
ko_contig1344	636	22.96
ko_contig1345	36	1.11479
ko_contig1347	126	16.0558
ko_contig1348	307	15.3147
ko_contig1349	251	8.07898
ko_contig1350	94	3.01154
ko_contig1351	528	25.4592
ko_contig1352	217	18.5232
ko_contig1353	104	10.2281
ko_contig1354	24	2.22959
ko_contig1355	245	17.9716
ko_contig1356	245	25.7694
ko_contig1357	237	13.771
ko_contig1358	535	24.5203
ko_contig1359	49	3.40895
ko_contig1360	593	17.4241
ko_contig1364	59	5.52241
ko_contig1365	48	1.86989
ko_contig1366	26	0.907979
ko_contig1367	300	15.1481
ko_contig1368	219	4.79043
ko_contig1369	414	14.1786
ko_contig1370	269	16.9132
ko_contig1371	536	18.9422
ko_contig1372	44	5.93587
ko_contig1373	66	3.0138
ko_contig1378	473	18.2543
ko_contig1379	164	6.0328
ko_contig1382	24	2.34177
ko_contig1383	420	24.2004
ko_contig1384	105	5.68088
ko_contig1387	167	4.58765
ko_contig1388	234	13.2373
ko_contig1389	933	21.3571
ko_contig1390	137	10.0732
ko_contig1391	183	17.9975
ko_contig1392	109	2.81139
ko_contig1393	56	1.30548
ko_contig1394	445	10.6131
ko_contig1395	1417	53.586
ko_contig1396	729	40.7196
ko_contig1397	1058	17.9634
ko_contig1398	42	1.58251
ko_contig1400	828	56.5893
ko_contig1405	1138	43.8911
ko_contig1409	204	5.03965
ko_contig1410	149	17.9195
ko_contig1411	711	33.2498
ko_contig1412	1019	36.0936
ko_contig1413	1105	57.6242
ko_contig1414	228	22.3522
ko_contig1415	1594	61.9403
ko_contig1416	1459	51.0665
ko_contig1417	290	34.0198
ko_contig1418	1628	34.3051
ko_contig1419	1096	31.4154
ko_contig1420	355	38.3134
ko_contig1421	1325	23.8958
ko_contig1422	600	30.42
ko_contig1425	34	2.32628
ko_contig1426	834	32.6533
ko_contig1427	585	21.2052
ko_contig1428	798	25.6189
ko_contig1429	1714	31.6941
ko_contig1430	208	23.1323
ko_contig1431	925	40.6534
ko_contig1432	1085	56.063
ko_contig1433	434	11.3544
ko_contig1434	166	4.34293
ko_contig1435	20	0.734401
ko_contig1436	417	36.9154
ko_contig1437	46	3.0498
ko_contig1438	909	27.12
ko_contig1439	562	17.2653
ko_contig1440	2030	34.0382
ko_contig1441	650	31.8115
ko_contig1442	528	17.146
ko_contig1443	451	13.6792
ko_contig1444	582	36.0091
ko_contig1445	1284	43.3284
ko_contig1450	617	24.9603
ko_contig1451	793	55.3556
ko_contig1452	54	1.53789
ko_contig1453	233	6.53673
ko_contig1454	553	19.543
ko_contig1455	550	38.4795
ko_contig1456	926	25.6653
ko_contig1457	3101	31.9612
ko_contig1458	867	43.3548
ko_contig1459	94	4.26103
ko_contig1460	1207	33.7247
ko_contig1461	183	4.70439
ko_contig1462	402	17.2047
ko_contig1463	181	7.24664
ko_contig1464	1163	42.8321
ko_contig1469	133	6.6561
ko_contig1470	78	3.12085
ko_contig1471	1521	69.1491
ko_contig1472	194	8.34884
ko_contig1473	1072	59.9324
ko_contig1474	1678	44.1048
ko_contig1475	981	50.1052
ko_contig1476	2127	75.0825
ko_contig1477	419	46.2666
ko_contig1478	497	47.0156
ko_contig1479	2285	44.845
ko_contig1480	404	22.9378
ko_contig1481	778	39.5092
ko_contig1482	402	11.9249
ko_contig1484	1016	63.8156
ko_contig1485	1688	62.3524
ko_contig1486	702	25.9463
ko_contig1487	1570	29.695
ko_contig1488	534	40.8108
ko_contig1489	1341	22.068
ko_contig1490	551	26.2018
ko_contig1491	1346	40.0424
ko_contig1492	383	29.2347
ko_contig1493	1673	51.0428
ko_contig1494	119	1.4814
ko_contig1495	357	4.44687
ko_contig1496	666	30.6829
ko_contig1497	85	2.32679
ko_contig1499	870	38.2904
ko_contig1500	945	48.4259
ko_contig1501	462	8.55063
ko_contig1502	224	8.93364
ko_contig1503	261	34.8319
ko_contig1504	591	18.636
ko_contig1505	211	8.48057
ko_contig1506	617	25.871
ko_contig1507	1578	25.077
ko_contig1509	359	12.5583
ko_contig1510	805	16.2775
ko_contig1511	439	11.8602
ko_contig1514	22	0.978675
ko_contig1515	984	32.9897
ko_contig1516	708	23.7365
ko_contig1517	1494	35.6041
ko_contig1518	750	40.3666
ko_contig1519	840	30.3245
ko_contig1523	2380	35.0072
ko_contig1524	63	1.47143
ko_contig1525	327	7.73936
ko_contig1526	44	1.12971
ko_contig1527	403	22.4295
ko_contig1528	538	43.9876
ko_contig1530	1031	23.4104
ko_contig1531	176	7.66457
ko_contig1532	135	9.99723
ko_contig1534	1308	27.0208
ko_contig1535	74	1.56784
ko_contig1538	531	21.9243
ko_contig1539	459	17.0258
ko_contig1540	90	3.49507
ko_contig1541	982	36.317
ko_contig1543	297	9.36529
ko_contig1544	950	42.4435
ko_contig1545	764	67.4416
ko_contig1546	1446	79.4812
ko_contig1547	311	11.1302
ko_contig1549	1531	39.3738
ko_contig1550	48	3.09318
ko_contig1551	188	13.0354
ko_contig1552	65	2.95726
ko_contig1553	377	10.9376
ko_contig1554	181	34.0373
ko_contig1555	1549	27.1389
ko_contig1556	59	2.53908
ko_contig1557	371	59.956
ko_contig1558	84	4.25186
ko_contig1559	703	23.7744
ko_contig1560	1243	31.7435
ko_contig1561	858	47.54
ko_contig1562	1030	36.4416
ko_contig1563	1243	39.3957
ko_contig1565	473	24.7495
ko_contig1566	1208	33.3621
ko_contig1567	1562	39.7103
ko_contig1569	474	14.9012
ko_contig1573	16	1.13735
ko_contig1574	74	2.09212
ko_contig1575	448	7.35489
ko_contig1577	842	39.4652
ko_contig1578	748	25.4348
ko_contig1579	167	6.13588
ko_contig1581	47	1.42346
ko_contig1582	419	12.2766
ko_contig1583	229	13.7971
ko_contig1608	52	7.38434
ko_contig1609	878	39.7417
ko_contig1610	1308	40.7687
ko_contig1611	951	43.8455
ko_contig1613	1487	28.5869
ko_contig1614	827	30.0123
ko_contig1615	52	2.02317
ko_contig1616	514	28.1033
ko_contig1617	1175	75.2496
ko_contig1618	421	10.2818
ko_contig1620	334	7.7921
ko_contig1621	95	2.22133
ko_contig1622	967	11.7434
ko_contig1623	242	24.4988
ko_contig1624	1583	38.6452
ko_contig1625	1835	41.2289
ko_contig1626	916	38.5384
ko_contig1629	905	32.9973
ko_contig1630	84	3.80495
ko_contig1631	171	11.6998
ko_contig1632	413	15.4861
ko_contig1633	582	22.2122
ko_contig1635	483	17.3659
ko_contig1639	849	28.6183
ko_contig1640	728	27.6653
ko_contig1641	1030	46.6219
ko_contig1647	73	1.84152
ko_contig1648	34	4.04202
ko_contig1649	2114	39.754
ko_contig1650	72	5.4489
ko_contig1651	293	7.5478
ko_contig1652	730	37.5323
ko_contig1653	2046	39.5171
ko_contig1654	840	35.0793
ko_contig1655	514	23.2149
ko_contig1656	80	5.87521
ko_contig1657	147	7.97409
ko_contig1658	92	4.33503
ko_contig1659	1987	27.9228
ko_contig1660	2464	34.6259
ko_contig1661	1182	37.1211
ko_contig1662	474	16.6186
ko_contig1667	1324	42.7934
ko_contig1668	829	34.2511
ko_contig1669	537	35.6031
ko_contig1670	619	36.4106
ko_contig1671	536	9.60788
ko_contig1672	106	10.0428
ko_contig1673	156	16.0545
ko_contig1674	100	4.24175
ko_contig1675	50	2.22108
ko_contig1676	28	0.963723
ko_contig1677	756	12.1384
ko_contig1678	687	32.5195
ko_contig1679	550	39.4581
ko_contig1680	97	4.40345
ko_contig1681	445	16.0461
ko_contig1685	114	3.30738
ko_contig1686	1125	64.2263
ko_contig1687	2193	31.9837
ko_contig1688	1263	29.5431
ko_contig1689	117	3.84976
ko_contig1690	1980	50.9845
ko_contig1691	76	10.8671
ko_contig1692	211	3.73687
ko_contig1693	62	9.0106
ko_contig1695	50	1.73343
ko_contig1696	124	4.18892
ko_contig1697	794	43.1464
ko_contig1698	650	33.9251
ko_contig1699	1186	29.7131
ko_contig1700	862	40.5865
ko_contig1701	772	35.7522
ko_contig1702	865	41.165
ko_contig1703	250	12.8642
ko_contig1704	320	29.376
ko_contig1705	210	10.7259
ko_contig1706	402	67.7904
ko_contig1707	746	34.9392
ko_contig1708	380	31.7811
ko_contig1709	674	36.3076
ko_contig1710	464	31.6074
ko_contig1711	841	30.6458
ko_contig1714	1967	33.7852
ko_contig1717	137	6.33045
ko_contig1718	63	2.64877
ko_contig1719	772	42.0614
ko_contig1720	393	18.0654
ko_contig1721	2303	37.5702
ko_contig1722	1686	33.4595
ko_contig1723	632	41.1974
ko_contig1724	1123	21.6428
ko_contig1725	7	1.48766
ko_contig1726	75	14.8699
ko_contig1727	808	39.8585
ko_contig1728	41	4.09715
ko_contig1729	14	1.25367
ko_contig1730	726	47.929
ko_contig1731	825	14.1077
ko_contig1732	190	20.4701
ko_contig1735	68	4.53749
ko_contig1736	863	37.5562
ko_contig1737	16	2.60606
ko_contig1738	323	17.8489
ko_contig1739	1415	40.0413
ko_contig1740	2144	48.9694
ko_contig1741	59	8.28361
ko_contig1742	22	2.53293
ko_contig1743	315	50.3812
ko_contig1744	1225	59.2515
ko_contig1747	378	24.5371
ko_contig1748	1032	32.1984
ko_contig1749	805	56.3835
ko_contig1750	937	30.3166
ko_contig1751	606	42.2545
ko_contig1752	673	33.4114
ko_contig1753	1288	37.7559
ko_contig1754	524	32.1322
ko_contig1755	607	27.9855
ko_contig1756	85	4.34859
ko_contig1757	1072	26.9332
ko_contig1759	709	19.9448
ko_contig1760	943	37.2262
ko_contig1761	906	31.7468
ko_contig1766	1875	45.3632
ko_contig1767	329	7.9319
ko_contig1768	1189	37.0038
ko_contig1769	280	35.6064
ko_contig1770	253	8.03911
ko_contig1771	274	32.3878
ko_contig1773	499	6.09694
ko_contig1774	911	33.0801
ko_contig1775	1930	40.1642
ko_contig1776	182	30.0382
ko_contig1777	1338	33.3328
ko_contig1778	1802	43.31
ko_contig1779	2046	50.1257
ko_contig1780	304	15.5654
ko_contig1781	425	21.2524
ko_contig1782	42	2.62741
ko_contig1783	206	6.79623
ko_contig1784	204	16.902
ko_contig1785	260	7.48714
ko_contig1786	116	9.20537
ko_contig1787	191	4.37536
ko_contig1788	241	6.6088
ko_contig1789	120	3.12629
ko_contig1790	887	40.0615
ko_contig1791	2392	37.334
ko_contig1792	100	3.28343
ko_contig1793	71	2.21187
ko_contig1794	1052	66.4128
ko_contig1796	1314	33.1071
ko_contig1797	1284	41.2428
ko_contig1798	430	37.7967
ko_contig1799	790	52.8856
ko_contig1800	683	43.0303
ko_contig1807	26	0.763958
ko_contig1808	46	1.40414
ko_contig1809	357	11.593
ko_contig1811	548	22.8236
ko_contig1812	227	9.51175
ko_contig1813	561	12.1983
ko_contig1814	769	36.6808
ko_contig1815	1368	54.8055
ko_contig1816	1104	31.8359
ko_contig1817	1789	57.7026
ko_contig1818	492	51.837
ko_contig1819	533	28.4405
ko_contig1820	802	27.2263
ko_contig1821	558	32.0331
ko_contig1822	90	3.28923
ko_contig1823	124	9.22668
ko_contig1824	157	11.1603
ko_contig1825	376	14.1586
ko_contig1826	215	8.20051
ko_contig1827	1850	53.4475
ko_contig1828	231	7.27303
ko_contig1829	69	2.18577
ko_contig1831	67	1.83893
ko_contig1832	317	10.3646
ko_contig1836	59	4.3484
ko_contig1837	529	41.0865
ko_contig1838	1271	16.7497
ko_contig1839	1218	16.0206
ko_contig1840	1464	47.7662
ko_contig1841	588	29.0984
ko_contig1842	516	39.7287
ko_contig1851	217	20.9105
ko_contig1852	1279	36.5259
ko_contig1853	492	14.1352
ko_contig1854	138	3.00065
ko_contig1856	245	6.97428
ko_contig1857	523	38.0044
ko_contig1858	950	43.6373
ko_contig1859	592	46.6806
ko_contig1860	427	34.5931
ko_contig1861	189	10.9614
ko_contig1862	18	1.51564
ko_contig1863	146	11.9215
ko_contig1864	1452	53.8271
ko_contig1865	331	26.1667
ko_contig1869	11	1.34111
ko_contig1871	943	30.3683
ko_contig1872	1605	49.332
ko_contig1873	915	32.5026
ko_contig1874	1399	28.1327
ko_contig1875	874	38.1687
ko_contig1876	782	23.2416
ko_contig1877	61	3.34405
ko_contig1878	449	32.4372
ko_contig1879	92	9.29842
ko_contig1880	82	4.49926
ko_contig1881	36	1.68862
ko_contig1883	338	14.8235
ko_contig1884	1795	27.4568
ko_contig1885	497	18.7036
ko_contig1886	1146	27.1647
ko_contig1887	2285	41.4256
ko_contig1888	67	5.67232
ko_contig1889	33	0.998964
ko_contig1890	197	6.32774
ko_contig1891	1177	29.9225
ko_contig1893	1385	35.7078
ko_contig1894	830	42.3231
ko_contig1895	99	2.07065
ko_contig1896	1197	24.8601
ko_contig1897	232	24.695
ko_contig1898	3058	38.3684
ko_contig1900	40	1.36764
ko_contig1901	1103	44.1036
ko_contig1902	22	1.18614
ko_contig1903	21	1.03101
ko_contig1904	1489	35.8567
ko_contig1905	34	1.07103
ko_contig1906	112	18.0061
ko_contig1907	1840	51.0208
ko_contig1908	11	1.12459
ko_contig1910	49	2.26586
ko_contig1911	514	45.1802
ko_contig1912	747	26.2197
ko_contig1913	590	25.1294
ko_contig1914	961	22.178
ko_contig1915	20	1.13242
ko_contig1916	86	4.86943
ko_contig1917	26	1.34794
ko_contig1918	1168	39.3712
ko_contig1919	599	25.8319
ko_contig1920	10	2.1851
ko_contig1921	235	43.146
ko_contig1922	1139	30.9334
ko_contig1923	2367	36.1527
ko_contig1924	526	26.0302
ko_contig1926	858	32.0945
ko_contig1929	2240	45.3679
ko_contig1930	565	29.891
ko_contig1931	116	7.08523
ko_contig1936	58	2.57093
ko_contig1937	778	34.3876
ko_contig1938	218	9.36221
ko_contig1939	122	5.55461
ko_contig1940	1332	46.7268
ko_contig1941	62	3.21431
ko_contig1942	187	10.4077
ko_contig1943	305	12.8061
ko_contig1944	235	13.7579
ko_contig1945	303	9.56907
ko_contig1949	36	1.30646
ko_contig1950	98	8.90421
ko_contig1951	145	3.21711
ko_contig1952	938	37.7983
ko_contig1954	1054	33.3544
ko_contig1955	2335	33.8875
ko_contig1956	1325	47.6117
ko_contig1957	183	4.81612
ko_contig1958	649	40.8468
ko_contig1959	1209	22.9369
ko_contig1960	741	33.0821
ko_contig1961	1067	38.7901
ko_contig1962	54	8.70408
ko_contig1964	1011	21.5082
ko_contig1965	1749	50.7422
ko_contig1966	38	5.79401
ko_contig1970	427	40.704
ko_contig1973	1094	47.7092
ko_contig1974	1447	23.5315
ko_contig1975	924	27.7007
ko_contig1976	102	3.39582
ko_contig1979	454	29.782
ko_contig1982	148	15.5668
ko_contig1983	179	25.4775
ko_contig1985	26	1.90045
ko_contig1986	214	8.44795
ko_contig1987	914	34.8831
ko_contig1988	631	35.9247
ko_contig1990	22	0.882515
ko_contig1991	96	3.08997
ko_contig1992	1435	46.7462
ko_contig1993	2848	22.5892
ko_contig1995	657	39.5455
ko_contig1997	811	27.1603
ko_contig1998	103	9.06646
ko_contig1999	200	9.01989
ko_contig2000	363	34.0796
ko_contig2001	533	24.1609
ko_contig2002	591	37.9272
ko_contig2005	13	0.901385
ko_contig2006	696	21.4457
ko_contig2007	713	35.1721
ko_contig2008	193	5.07929
ko_contig2009	15	0.976761
ko_contig2010	66	3.98032
ko_contig2011	86	4.9738
ko_contig2014	685	29.2158
ko_contig2015	48	1.38481
ko_contig2016	86	2.59956
ko_contig2017	95	2.19732
ko_contig2018	201	3.71454
ko_contig2019	143	6.22746
ko_contig2020	157	6.42673
ko_contig2021	1280	34.7475
ko_contig2022	429	33.8277
ko_contig2023	1384	38.2228
ko_contig2030	88	1.74195
ko_contig2032	1073	25.0139
ko_contig2033	595	29.0739
ko_contig2034	423	15.2883
ko_contig2035	1176	42.7527
ko_contig2036	847	33.3305
ko_contig2037	625	44.6838
ko_contig2038	641	29.2919
ko_contig2039	532	20.8819
ko_contig2040	74	10.1373
ko_contig2041	58	3.49786
ko_contig2042	132	6.58481
ko_contig2043	338	18.7446
ko_contig2044	2102	41.6486
ko_contig2045	1375	33.541
ko_contig2046	259	52.8708
ko_contig2047	20	1.78581
ko_contig2048	385	9.36203
ko_contig2050	96	2.26175
ko_contig2051	2513	30.5184
ko_contig2052	524	25.0329
ko_contig2053	130	8.6653
ko_contig2057	624	29.0064
ko_contig2058	2066	38.2601
ko_contig2059	667	24.9951
ko_contig2060	1378	40.0723
ko_contig2061	189	5.91465
ko_contig2062	574	46.9929
ko_contig2063	501	31.8877
ko_contig2064	274	13.9488
ko_contig2065	57	2.06615
ko_contig2067	953	43.0424
ko_contig2068	252	7.09221
ko_contig2069	823	13.5077
ko_contig2070	2003	60.4572
ko_contig2071	979	47.7248
ko_contig2072	19	3.28435
ko_contig2073	1336	35.3251
ko_contig2074	1736	62.7801
ko_contig2075	1491	30.1587
ko_contig2076	483	32.9741
ko_contig2077	1513	39.5668
ko_contig2078	78	20.5103
ko_contig2079	95	2.41912
ko_contig2081	1080	46.3495
ko_contig2083	774	55.1458
ko_contig2086	1552	36.8307
ko_contig2087	241	6.18516
ko_contig2088	1081	48.5409
ko_contig2089	6	1.04006
ko_contig2090	14	1.47504
ko_contig2091	11	1.63699
ko_contig2092	8	1.06765
ko_contig2093	7	1.54042
ko_contig2094	17	2.09319
ko_contig2095	7	1.2852
ko_contig2096	26	3.41839
ko_contig2097	10	2.4241
ko_contig2098	14	2.29234
ko_contig2099	13	1.45358
ko_contig2101	13	2.14558
ko_contig2102	20	2.873
ko_contig2103	27	2.3239
ko_contig2104	15	3.07212
ko_contig2106	6	1.2011
ko_contig2107	5	0.901989
ko_contig2108	10	2.24032
ko_contig2109	12	2.15226
ko_contig2111	12	1.39193
ko_contig2112	7	1.60888
ko_contig2113	14	1.65485
ko_contig2114	8	1.01111
ko_contig2115	10	1.70486
ko_contig2116	20	2.25661
ko_contig2117	21	2.53047
ko_contig2118	20	2.27732
ko_contig2120	28	3.32236
ko_contig2121	13	1.9773
ko_contig2122	24	2.34546
ko_contig2123	13	1.87614
ko_contig2124	30	2.46257
ko_contig2126	151	14.2627
ko_contig2127	149	8.93379
ko_contig2128	113	15.0481
ko_contig2129	65	9.55852
ko_contig2132	36	7.02531
ko_contig2133	164	13.1831
ko_contig2134	357	12.0143
ko_contig2135	96	8.85209
ko_contig2136	95	15.433
ko_contig2137	249	7.79231
ko_contig2138	192	9.87151
ko_contig2139	48	9.54721
ko_contig2140	258	12.9851
ko_contig2141	186	7.85744
ko_contig2144	10	2.57497
ko_contig2145	359	11.5973
ko_contig2146	9	1.09943
ko_contig2147	188	14.4033
ko_contig2148	108	9.69919
ko_contig2149	144	7.51572
ko_contig2150	89	8.68406
ko_contig2151	167	15.1071
ko_contig2152	213	11.2975
ko_contig2153	96	10.0463
ko_contig2154	278	12.5559
ko_contig2155	271	5.8679
ko_contig2157	54	8.48372
ko_contig2158	42	1.42348
ko_contig2160	217	11.9277
ko_contig2161	165	10.5127
ko_contig2162	81	8.41978
ko_contig2163	177	14.0282
ko_contig2164	31	1.01251
ko_contig2166	164	12.8502
ko_contig2167	32	3.53349
ko_contig2168	8	0.774501
ko_contig2169	124	11.3163
ko_contig2170	234	9.33246
ko_contig2171	75	3.24339
ko_contig2172	42	1.66436
ko_contig2173	42	3.47518
ko_contig2176	20	4.4012
ko_contig2177	144	13.6015
ko_contig2178	241	12.7174
ko_contig2180	11	0.703013
ko_contig2181	44	3.10991
ko_contig2182	104	8.95134
ko_contig2183	57	3.61681
ko_contig2184	37	4.77361
ko_contig2185	98	6.7274
ko_contig2186	83	8.12416
ko_contig2187	209	9.06985
ko_contig2188	29	5.06943
ko_contig2189	131	13.0699
ko_contig2190	353	11.5721
ko_contig2191	126	10.2479
ko_contig2192	252	14.9649
ko_contig2193	68	6.87275
ko_contig2195	124	9.46501
ko_contig2196	97	10.1339
ko_contig2197	153	9.45687
ko_contig2198	517	11.8652
ko_contig2199	366	9.99684
ko_contig2200	127	12.2379
ko_contig2201	43	5.21181
ko_contig2203	180	12.8838
ko_contig2204	44	4.43263
ko_contig2205	38	1.98331
ko_contig2207	52	5.60236
ko_contig2208	23	2.986
ko_contig2209	8	0.867928
ko_contig2210	10	1.65927
ko_contig2211	206	15.9001
ko_contig2212	16	2.36971
ko_contig2213	70	9.89517
ko_contig2214	111	7.92671
ko_contig2215	84	11.9013
ko_contig2218	13	0.989864
ko_contig2219	68	6.47219
ko_contig2220	65	2.9616
ko_contig2221	43	2.404
ko_contig2222	98	12.4114
ko_contig2223	30	8.6591
ko_contig2224	84	7.48962
ko_contig2225	105	9.17742
ko_contig2226	218	15.3732
ko_contig2227	436	15.6037
ko_contig2228	102	7.20114
ko_contig2229	95	10.6032
ko_contig2230	80	12.2885
ko_contig2231	256	12.4993
ko_contig2232	121	8.48461
ko_contig2233	145	14.3972
ko_contig2234	187	8.06998
ko_contig2235	119	6.14885
ko_contig2236	46	6.00972
ko_contig2237	138	16.2502
ko_contig2238	107	8.72547
ko_contig2239	324	8.74192
ko_contig2240	100	10.6995
ko_contig2241	96	9.83079
ko_contig2242	12	1.79442
ko_contig2243	73	11.1306
ko_contig2244	61	7.43707
ko_contig2245	38	1.71254
ko_contig2246	23	1.22201
ko_contig2247	23	3.71695
ko_contig2248	104	11.5455
ko_contig2249	57	8.82105
ko_contig2250	43	4.21555
ko_contig2252	200	9.52523
ko_contig2253	316	11.1674
ko_contig2254	272	9.87103
ko_contig2255	250	10.6189
ko_contig2256	212	9.77419
ko_contig2257	103	10.5302
ko_contig2258	39	6.15832
ko_contig2259	109	12.5963
ko_contig2260	57	3.61681
ko_contig2261	76	9.21157
ko_contig2262	48	3.55033
ko_contig2263	197	10.8572
ko_contig2264	79	7.10506
ko_contig2265	20	0.882116
ko_contig2266	176	14.6016
ko_contig2267	18	2.98669
ko_contig2268	236	10.2559
ko_contig2269	15	2.71386
ko_contig2270	82	6.17556
ko_contig2271	12	1.07925
ko_contig2272	138	8.2983
ko_contig2273	68	7.9172
ko_contig2274	411	10.8074
ko_contig2275	118	4.78609
ko_contig2276	198	9.42275
ko_contig2277	185	9.8208
ko_contig2278	214	11.5782
ko_contig2279	327	12.6355
ko_contig2280	79	12.3488
ko_contig2281	46	5.34572
ko_contig2282	192	12.6351
ko_contig2284	28	1.29671
ko_contig2285	8	2.01811
ko_contig2286	25	3.12157
ko_contig2287	213	10.9421
ko_contig2288	190	11.7555
ko_contig2289	24	4.43263
ko_contig2290	114	7.17493
ko_contig2291	71	8.82973
ko_contig2292	83	5.47367
ko_contig2294	94	8.36922
ko_contig2295	16	1.71191
ko_contig2297	101	5.83589
ko_contig2298	46	2.94594
ko_contig2299	14	0.824285
ko_contig2300	111	11.8969
ko_contig2301	240	13.7395
ko_contig2302	78	12.1314
ko_contig2303	343	12.0529
ko_contig2304	234	11.6357
ko_contig2305	93	9.61881
ko_contig2306	223	9.96305
ko_contig2307	19	3.74311
ko_contig2308	110	7.2312
ko_contig2309	158	12.7172
ko_contig2310	264	12.3552
ko_contig2311	110	8.03089
ko_contig2312	139	11.3949
ko_contig2313	149	11.0208
ko_contig2314	244	8.95969
ko_contig2315	136	10.9607
ko_contig2316	55	11.3017
ko_contig2317	16	3.32077
ko_contig2318	232	12.1804
ko_contig2319	262	8.29959
ko_contig2320	85	10.787
ko_contig2321	399	9.25633
ko_contig2322	14	0.696709
ko_contig2323	44	2.33177
ko_contig2325	87	2.88098
ko_contig2326	87	7.92797
ko_contig2327	54	4.17319
ko_contig2330	11	2.39518
ko_contig2331	306	9.40535
ko_contig2332	165	10.3953
ko_contig2333	146	12.9804
ko_contig2334	122	9.09968
ko_contig2335	122	8.42151
ko_contig2336	621	13.0768
ko_contig2337	138	9.68761
ko_contig2338	172	10.1173
ko_contig2339	34	4.31479
ko_contig2340	79	11.7848
ko_contig2341	42	5.87024
ko_contig2342	9	1.72914
ko_contig2343	397	12.012
ko_contig2344	53	3.25645
ko_contig2345	309	13.6287
ko_contig2346	54	4.4093
ko_contig2347	87	9.16629
ko_contig2348	42	2.69533
ko_contig2349	140	10.86
ko_contig2350	94	5.85677
ko_contig2351	189	10.87
ko_contig2352	85	11.0122
ko_contig2353	41	3.46639
ko_contig2354	127	5.49981
ko_contig2355	69	11.1508
ko_contig2356	101	10.9385
ko_contig2357	30	6.76984
ko_contig2358	278	10.8434
ko_contig2359	188	8.27425
ko_contig2360	64	4.54942
ko_contig2361	122	8.50667
ko_contig2362	30	1.58578
ko_contig2364	28	3.97618
ko_contig2365	172	10.8034
ko_contig2366	218	8.94144
ko_contig2367	78	6.21365
ko_contig2368	110	9.23715
ko_contig2369	24	1.72981
ko_contig2370	204	9.82126
ko_contig2371	205	8.00104
ko_contig2372	65	7.42854
ko_contig2373	18	2.79256
ko_contig2374	53	7.68461
ko_contig2375	161	9.88245
ko_contig2376	81	7.28494
ko_contig2378	43	5.50195
ko_contig2379	261	11.8398
ko_contig2380	301	11.3275
ko_contig2381	61	12.4522
ko_contig2382	185	11.7991
ko_contig2383	113	7.04766
ko_contig2384	155	10.6051
ko_contig2385	125	6.57382
ko_contig2386	54	3.42645
ko_contig2387	46	4.18565
ko_contig2388	81	10.5601
ko_contig2389	140	10.1733
ko_contig2390	156	14.8708
ko_contig2391	78	9.83828
ko_contig2392	70	8.41857
ko_contig2393	241	12.0903
ko_contig2394	196	10.0855
ko_contig2395	146	7.79716
ko_contig2397	85	3.09556
ko_contig2399	110	11.9759
ko_contig2400	91	5.60792
ko_contig2401	63	9.24251
ko_contig2402	47	8.01284
ko_contig2403	233	7.22601
ko_contig2405	126	7.65834
ko_contig2406	171	7.67297
ko_contig2407	27	4.08667
ko_contig2408	338	9.77866
ko_contig2409	230	9.8571
ko_contig2410	26	3.96432
ko_contig2411	172	9.33023
ko_contig2412	201	10.5976
ko_contig2413	112	14.39
ko_contig2414	14	1.73759
ko_contig2415	30	3.11844
ko_contig2416	105	3.73837
ko_contig2417	164	10.713
ko_contig2418	102	10.4972
ko_contig2419	127	10.6647
ko_contig2420	100	10.6444
ko_contig2421	305	11.3814
ko_contig2422	70	10.0555
ko_contig2423	41	2.39354
ko_contig2428	313	14.8614
ko_contig2429	42	9.40934
ko_contig2430	5930	253.267
ko_contig2431	5841	182.883
ko_contig2432	11339	129.684
ko_contig2433	3091	81.5899
ko_contig2439	388	22.4399
ko_contig2440	52	1.68598
ko_contig2442	5409	175.925
ko_contig2443	4209	91.7126
ko_contig2444	271	15.7025
ko_contig2445	192	11.3584
ko_contig2446	90	4.1525
ko_contig2447	1766	95.2978
ko_contig2448	7906	298.25
ko_contig2449	614	24.3937
ko_contig2450	94	3.61422
ko_contig2452	330	16.5552
ko_contig2453	4394	90.8623
ko_contig2454	2327	176.752
ko_contig2455	10417	171.199
ko_contig2458	4428	104.323
ko_contig2459	3308	75.0033
ko_contig2460	6777	319.574
ko_contig2461	20908	428.496
ko_contig2462	712	42.8144
ko_contig2464	267	14.4709
ko_contig2465	627	111.809
ko_contig2466	1494	61.1563
ko_contig2467	4052	247.495
ko_contig2468	10013	538.921
ko_contig2470	53	4.35631
ko_contig2471	139	11.2905
ko_contig2475	1787	70.4099
ko_contig2476	11072	895.82
ko_contig2477	6391	316.525
ko_contig2478	4827	289.139
ko_contig2479	3053	101.099
ko_contig2480	20	0.794074
ko_contig2481	683	22.2961
ko_contig2482	2852	95.3076
ko_contig2483	4100	279.597
ko_contig2484	2177	95.1393
ko_contig2485	8917	621.754
ko_contig2493	2855	73.9451
ko_contig2494	2052	61.2215
ko_contig2495	48	9.30853
ko_contig2496	1822	67.6242
ko_contig2497	3172	53.5777
ko_contig2498	28	0.705765
ko_contig2499	166	8.50656
ko_contig2500	1823	110.911
ko_contig2501	2438	55.7665
ko_contig2507	1805	125.857
ko_contig2514	5933	274.969
ko_contig2515	11871	368.523
ko_contig2516	4818	854.257
ko_contig2517	2825	118.054
ko_contig2518	625	35.9125
ko_contig2519	1017	65.8787
ko_contig2520	24	1.64571
ko_contig2521	1145	35.5098
ko_contig2522	871	27.4931
[truncated: 46,846 more rows]

## Sheet: C. Rhizophora apiculata
Unigene ID	Read Count	RPKM
ra_contig2	8	1.45827
ra_contig3	7	1.14908
ra_contig5	371	26.0704
ra_contig6	533	24.2351
ra_contig7	990	15.6294
ra_contig8	70	10.7672
ra_contig9	585	33.5744
ra_contig10	838	24.9379
ra_contig11	870	30.9056
ra_contig12	19	0.688978
ra_contig13	433	23.9287
ra_contig14	18	3.03639
ra_contig15	250	7.99702
ra_contig18	854	18.5059
ra_contig23	947	20.8317
ra_contig25	361	24.8249
ra_contig26	640	24.9405
ra_contig28	23	1.00036
ra_contig30	815	23.1911
ra_contig31	45	0.964526
ra_contig32	98	5.47019
ra_contig33	40	0.857356
ra_contig34	69	5.04611
ra_contig35	615	33.001
ra_contig36	804	26.2829
ra_contig38	24	1.21523
ra_contig39	92	4.35504
ra_contig40	1026	20.7117
ra_contig41	343	26.149
ra_contig42	1065	15.1349
ra_contig43	1099	30.5883
ra_contig45	140	5.76087
ra_contig46	552	23.8725
ra_contig48	350	16.6196
ra_contig49	922	28.7256
ra_contig50	173	10.3369
ra_contig51	631	38.9214
ra_contig53	70	3.03807
ra_contig54	1300	38.1658
ra_contig57	461	22.3421
ra_contig58	259	19.4537
ra_contig59	541	27.1011
ra_contig60	574	22.1284
ra_contig61	371	18.5243
ra_contig63	58	1.56994
ra_contig64	97	2.94986
ra_contig65	732	23.1605
ra_contig66	313	26.6947
ra_contig67	336	21.5751
ra_contig68	304	25.7831
ra_contig69	258	32.2845
ra_contig70	629	22.6341
ra_contig73	130	2.35633
ra_contig74	441	21.5783
ra_contig75	659	16.8095
ra_contig76	808	22.8535
ra_contig77	479	32.0024
ra_contig78	1044	24.5012
ra_contig79	78	1.63905
ra_contig80	112	2.2851
ra_contig81	150	2.40036
ra_contig82	339	5.14953
ra_contig84	89	5.66716
ra_contig86	62	3.05573
ra_contig93	233	9.64623
ra_contig94	689	22.6814
ra_contig95	632	27.083
ra_contig96	572	15.5241
ra_contig97	16	1.4432
ra_contig98	30	2.39785
ra_contig100	1167	49.1809
ra_contig101	152	22.975
ra_contig102	60	1.37689
ra_contig103	217	9.54007
ra_contig104	12	2.31893
ra_contig105	483	17.6087
ra_contig107	137	3.12745
ra_contig113	27	1.08686
ra_contig115	433	16.5465
ra_contig116	730	14.4686
ra_contig118	908	36.4544
ra_contig119	22	0.710436
ra_contig120	824	21.303
ra_contig121	294	15.4902
ra_contig122	563	30.9448
ra_contig123	1772	26.1814
ra_contig124	1522	26.4413
ra_contig125	453	21.0682
ra_contig126	40	1.09142
ra_contig127	359	29.1134
ra_contig128	46	8.38507
ra_contig129	252	18.2112
ra_contig130	304	21.969
ra_contig131	6	1.57249
ra_contig132	1039	15.0205
ra_contig133	276	10.3526
ra_contig135	228	25.9271
ra_contig138	248	5.89726
ra_contig139	391	29.4772
ra_contig140	100	2.25499
ra_contig141	110	2.66343
ra_contig142	549	36.2039
ra_contig143	67	5.12061
ra_contig144	772	26.2339
ra_contig145	620	28.9453
ra_contig146	259	30.7702
ra_contig149	846	19.327
ra_contig150	440	25.8105
ra_contig151	373	28.7956
ra_contig152	34	1.14582
ra_contig153	195	26.6392
ra_contig154	55	5.31422
ra_contig157	14	0.922236
ra_contig158	524	24.4261
ra_contig159	420	12.0864
ra_contig161	102	4.63786
ra_contig162	584	23.6329
ra_contig163	1084	26.6699
ra_contig164	730	15.8021
ra_contig165	654	24.6067
ra_contig166	122	5.26499
ra_contig167	71	2.9434
ra_contig168	8	0.689029
ra_contig169	174	12.2979
ra_contig170	24	3.21396
ra_contig172	1117	17.5482
ra_contig173	357	10.7179
ra_contig175	80	1.77838
ra_contig176	761	26.585
ra_contig177	757	25.5112
ra_contig178	1172	17.8609
ra_contig179	335	21.3984
ra_contig180	544	29.5547
ra_contig186	412	16.6836
ra_contig187	243	24.326
ra_contig188	1159	28.2872
ra_contig189	1008	25.2063
ra_contig190	914	22.5327
ra_contig191	108	2.72073
ra_contig192	263	6.64192
ra_contig193	20	0.938743
ra_contig194	62	3.73746
ra_contig195	362	8.25452
ra_contig196	754	33.3163
ra_contig197	82	13.247
ra_contig199	458	18.8844
ra_contig201	743	19.7783
ra_contig203	19	0.86199
ra_contig204	241	13.7411
ra_contig205	258	15.7234
ra_contig206	332	29.6832
ra_contig207	1101	27.3749
ra_contig208	657	31.6403
ra_contig209	96	2.61475
ra_contig210	38	0.947908
ra_contig211	593	17.8823
ra_contig212	833	24.984
ra_contig213	310	19.2772
ra_contig214	377	9.68514
ra_contig215	86	1.79788
ra_contig216	347	10.3213
ra_contig217	795	35.6176
ra_contig218	971	17.1124
ra_contig219	567	32.2383
ra_contig220	401	21.7085
ra_contig221	225	20.507
ra_contig222	70	3.08856
ra_contig223	216	6.29598
ra_contig224	757	37.0701
ra_contig225	969	33.3177
ra_contig226	894	33.4512
ra_contig227	523	24.4729
ra_contig228	205	16.4715
ra_contig229	806	25.436
ra_contig230	783	20.3291
ra_contig231	263	32.8428
ra_contig232	716	24.73
ra_contig233	304	19.1577
ra_contig235	556	24.6031
ra_contig236	1604	27.6145
ra_contig237	649	31.0834
ra_contig238	154	11.6243
ra_contig241	181	5.22838
ra_contig242	474	37.2521
ra_contig243	136	7.20909
ra_contig244	113	3.37426
ra_contig245	92	3.45723
ra_contig246	759	26.791
ra_contig247	226	33.3351
ra_contig248	579	30.4013
ra_contig250	153	6.81969
ra_contig253	592	21.4162
ra_contig254	812	32.0938
ra_contig255	273	28.9424
ra_contig256	508	26.2446
ra_contig257	482	17.6354
ra_contig258	49	1.95696
ra_contig259	839	16.881
ra_contig260	589	24.7029
ra_contig261	71	2.49605
ra_contig262	1292	33.8465
ra_contig263	863	38.4106
ra_contig264	473	21.9149
ra_contig265	846	31.3859
ra_contig266	54	7.03096
ra_contig267	666	30.0587
ra_contig269	597	30.5071
ra_contig270	912	27.1005
ra_contig271	304	28.2125
ra_contig272	274	27.0305
ra_contig274	42	4.51539
ra_contig275	96	6.80867
ra_contig276	561	27.7165
ra_contig277	361	23.1317
ra_contig278	485	30.9797
ra_contig279	35	1.51366
ra_contig280	158	6.81859
ra_contig281	4	0.851083
ra_contig282	106	3.36605
ra_contig284	511	15.8398
ra_contig285	316	11.5341
ra_contig286	36	1.6236
ra_contig287	981	28.1244
ra_contig288	1022	22.9107
ra_contig289	251	19.5005
ra_contig290	226	13.5301
ra_contig291	155	9.32523
ra_contig292	365	18.0769
ra_contig293	332	13.9242
ra_contig294	46	2.03109
ra_contig295	669	21.7533
ra_contig296	281	19.2801
ra_contig297	82	2.59448
ra_contig299	378	25.1994
ra_contig300	162	4.55879
ra_contig302	782	21.8549
ra_contig303	428	19.6955
ra_contig306	1915	30.0849
ra_contig307	707	23.7345
ra_contig308	770	21.7183
ra_contig309	12	0.763315
ra_contig310	20	1.24496
ra_contig311	591	18.1354
ra_contig312	831	24.2105
ra_contig313	613	25.106
ra_contig314	726	15.261
ra_contig315	466	34.5345
ra_contig316	253	24.4068
ra_contig317	1240	27.1596
ra_contig320	1114	22.3625
ra_contig321	492	29.169
ra_contig322	1034	19.8683
ra_contig323	1131	32.3944
ra_contig324	616	29.9969
ra_contig327	57	11.7592
ra_contig328	405	27.6329
ra_contig329	640	29.8562
ra_contig333	615	31.7994
ra_contig334	74	6.19017
ra_contig335	608	26.749
ra_contig336	48	2.69158
ra_contig337	112	5.77156
ra_contig340	988	27.2258
ra_contig341	1186	18.206
ra_contig342	593	34.0655
ra_contig348	16	0.687091
ra_contig349	522	21.5524
ra_contig350	253	6.6564
ra_contig351	319	37.1752
ra_contig352	653	23.0495
ra_contig353	372	24.4524
ra_contig354	917	19.0077
ra_contig355	96	4.95542
ra_contig356	27	1.28709
ra_contig357	845	17.7809
ra_contig358	596	30.4305
ra_contig367	65	2.07705
ra_contig369	60	2.20851
ra_contig370	492	32.5505
ra_contig371	456	17.1887
ra_contig372	529	20.3679
ra_contig373	183	5.49948
ra_contig374	87	12.0743
ra_contig375	778	31.1125
ra_contig376	465	27.9757
ra_contig377	537	15.8339
ra_contig378	526	24.2417
ra_contig379	614	29.5694
ra_contig387	675	32.5585
ra_contig388	2384	37.0903
ra_contig389	563	19.6456
ra_contig390	796	37.1336
ra_contig392	78	1.51691
ra_contig393	77	7.20065
ra_contig394	271	8.7282
ra_contig398	33	1.96026
ra_contig400	64	1.49053
ra_contig401	371	21.3527
ra_contig402	733	23.0014
ra_contig403	609	40.2475
ra_contig404	544	11.4471
ra_contig405	1103	23.6167
ra_contig406	488	23.7449
ra_contig408	1269	35.9925
ra_contig409	84	3.58705
ra_contig410	21	0.887453
ra_contig411	163	3.82538
ra_contig412	556	25.3564
ra_contig413	707	28.8398
ra_contig414	390	30.3381
ra_contig417	841	21.2214
ra_contig418	1162	30.5195
ra_contig419	258	24.4261
ra_contig420	434	20.7211
ra_contig425	48	2.12247
ra_contig426	61	2.9776
ra_contig427	75	3.59207
ra_contig428	1026	42.913
ra_contig429	503	9.36743
ra_contig430	924	24.1232
ra_contig431	505	23.4509
ra_contig433	712	29.3773
ra_contig434	72	9.02812
ra_contig435	772	32.3114
ra_contig436	1029	25.6998
ra_contig437	12	1.81382
ra_contig438	532	31.2974
ra_contig439	304	10.6505
ra_contig440	502	17.487
ra_contig443	9	2.36891
ra_contig444	339	29.9149
ra_contig445	411	16.4684
ra_contig446	966	43.1206
ra_contig447	237	7.62511
ra_contig448	398	24.9271
ra_contig449	470	29.4668
ra_contig450	314	17.8201
ra_contig455	608	24.7518
ra_contig457	156	3.6304
ra_contig458	724	31.1127
ra_contig459	327	13.483
ra_contig460	34	1.54942
ra_contig461	472	34.8101
ra_contig462	39	6.47159
ra_contig463	16	1.64485
ra_contig464	304	16.3127
ra_contig465	851	27.3077
ra_contig466	949	32.1414
ra_contig467	581	24.1189
ra_contig468	920	34.2561
ra_contig469	373	19.0128
ra_contig470	611	21.5172
ra_contig471	1031	31.432
ra_contig472	297	30.4813
ra_contig473	893	32.8898
ra_contig477	695	23.3317
ra_contig478	177	7.77593
ra_contig479	378	8.59369
ra_contig480	159	22.8995
ra_contig481	335	20.8106
ra_contig482	611	26.3681
ra_contig484	467	22.3842
ra_contig485	871	20.8498
ra_contig486	356	26.7395
ra_contig487	857	21.239
ra_contig488	479	17.1254
ra_contig489	8	0.785405
ra_contig490	22	2.14264
ra_contig491	54	5.36182
ra_contig492	57	4.8478
ra_contig493	103	5.88374
ra_contig494	44	6.20524
ra_contig495	46	6.67221
ra_contig496	52	3.0889
ra_contig497	120	6.24708
ra_contig498	16	3.97172
ra_contig499	32	4.5025
ra_contig500	26	3.67522
ra_contig501	42	5.07869
ra_contig502	36	6.4848
ra_contig503	46	2.64501
ra_contig504	47	2.7282
ra_contig505	32	3.26225
ra_contig506	14	2.45665
ra_contig507	51	4.31347
ra_contig508	107	5.95622
ra_contig509	31	5.70187
ra_contig510	123	4.93497
ra_contig511	23	3.73537
ra_contig512	54	4.33314
ra_contig513	40	4.49836
ra_contig514	42	2.66882
ra_contig515	115	4.63531
ra_contig516	44	3.91672
ra_contig517	80	6.37757
ra_contig518	44	3.81658
ra_contig519	52	3.86771
ra_contig520	50	5.81573
ra_contig521	42	5.6492
ra_contig522	34	3.9248
ra_contig523	68	5.96614
ra_contig524	40	2.67244
ra_contig525	59	5.84878
ra_contig526	47	4.83176
ra_contig527	44	5.32053
ra_contig528	17	1.40475
ra_contig529	46	6.57845
ra_contig530	56	5.67106
ra_contig531	72	6.13207
ra_contig532	33	3.91292
ra_contig533	40	6.36096
ra_contig534	42	4.99949
ra_contig535	7	1.39692
ra_contig536	95	4.8303
ra_contig537	44	6.55334
ra_contig538	117	5.75252
ra_contig539	34	4.88522
ra_contig540	35	3.92162
ra_contig541	44	3.37971
ra_contig542	67	6.09742
ra_contig543	108	5.23416
ra_contig545	30	2.702
ra_contig546	50	3.97043
ra_contig547	25	3.10923
ra_contig548	18	2.13847
ra_contig549	56	4.55346
ra_contig550	137	6.04475
ra_contig551	64	4.48185
ra_contig552	54	4.29925
ra_contig553	31	5.11627
ra_contig554	88	6.09959
ra_contig555	35	4.82457
ra_contig556	65	4.61539
ra_contig557	31	2.79207
ra_contig558	18	1.83501
ra_contig559	17	2.01574
ra_contig560	77	5.53179
ra_contig561	34	4.57317
ra_contig562	106	5.78455
ra_contig563	149	6.47135
ra_contig564	140	5.04076
ra_contig565	44	6.92492
ra_contig566	21	2.85606
ra_contig567	16	2.77569
ra_contig568	56	6.66599
ra_contig569	40	5.28703
ra_contig570	34	4.1775
ra_contig571	10	1.57791
ra_contig572	53	4.01545
ra_contig573	8	2.07882
ra_contig574	15	2.25056
ra_contig576	88	3.99238
ra_contig577	83	6.42384
ra_contig578	5	1.06757
ra_contig579	121	6.35877
ra_contig580	51	5.16472
ra_contig581	44	5.37374
ra_contig582	86	5.278
ra_contig583	33	5.26149
ra_contig584	70	4.89641
ra_contig585	8	1.78293
ra_contig586	16	1.8127
ra_contig587	80	7.2481
ra_contig588	32	3.52723
ra_contig589	29	1.54393
ra_contig590	62	3.30082
ra_contig591	54	6.35361
ra_contig592	47	5.3546
ra_contig593	4	0.790488
ra_contig594	6	1.72826
ra_contig595	13	2.39111
ra_contig596	22	2.89533
ra_contig598	39	3.78624
ra_contig599	46	4.86828
ra_contig600	127	5.63611
ra_contig601	144	5.29085
ra_contig602	54	4.50481
ra_contig603	41	5.60106
ra_contig604	52	5.58065
ra_contig605	104	5.11335
ra_contig606	24	3.56585
ra_contig607	44	4.03434
ra_contig608	79	4.564
ra_contig609	57	5.25788
ra_contig610	25	3.955
ra_contig611	78	5.94643
ra_contig612	30	3.8895
ra_contig613	72	6.12353
ra_contig614	31	6.28911
ra_contig616	14	1.94298
ra_contig617	4	0.833655
ra_contig618	16	1.87893
ra_contig619	8	1.79604
ra_contig620	12	1.86459
ra_contig621	8	1.2399
ra_contig622	3	0.710061
ra_contig623	8	1.92331
ra_contig624	8	0.777901
ra_contig625	22	2.1057
ra_contig626	6	1.27219
ra_contig627	4	0.825206
ra_contig628	14	2.41501
ra_contig629	7	1.29926
ra_contig630	18	2.2478
ra_contig631	17	2.14043
ra_contig632	5	0.855255
ra_contig633	10	2.20452
ra_contig634	5	1.15654
ra_contig635	6	1.06509
ra_contig636	20	2.1464
ra_contig637	7	1.2248
ra_contig639	8	1.37225
ra_contig640	22	2.00513
ra_contig641	15	1.94063
ra_contig642	63	3.51977
ra_contig643	85	10.6582
ra_contig644	206	14.3929
ra_contig645	77	3.89886
ra_contig646	323	17.3934
ra_contig647	347	16.3248
ra_contig648	446	17.5937
ra_contig649	718	10.9339
ra_contig650	72	11.1875
ra_contig651	48	5.29085
ra_contig655	339	9.36702
ra_contig658	410	12.6704
ra_contig659	212	11.3759
ra_contig660	229	12.8647
ra_contig661	398	20.0033
ra_contig662	372	11.3355
ra_contig663	503	23.9033
ra_contig665	212	13.831
ra_contig667	940	20.3985
ra_contig668	129	14.9761
ra_contig669	313	9.36014
ra_contig670	271	11.4682
ra_contig672	179	14.2885
ra_contig673	500	20.5468
ra_contig674	128	12.0252
ra_contig675	297	17.4053
ra_contig676	98	13.3283
ra_contig677	55	1.28141
ra_contig678	567	15.6883
ra_contig679	451	13.5135
ra_contig680	295	19.0024
ra_contig681	98	12.4675
ra_contig682	343	24.7874
ra_contig683	335	15.6518
ra_contig684	324	18.5254
ra_contig685	304	9.57886
ra_contig686	475	15.7299
ra_contig687	367	9.39268
ra_contig689	488	14.7524
ra_contig690	305	18.9856
ra_contig691	142	20.1657
ra_contig692	282	10.9754
ra_contig693	655	18.7783
ra_contig694	320	8.6159
ra_contig695	371	18.677
ra_contig696	42	1.15633
ra_contig698	36	1.90663
ra_contig699	56	2.65914
ra_contig700	398	17.9233
ra_contig701	314	15.4758
ra_contig702	115	12.4292
ra_contig703	198	7.66218
ra_contig704	325	12.6975
ra_contig705	390	15.5352
ra_contig706	601	14.5636
ra_contig707	193	12.7412
ra_contig708	248	15.2509
ra_contig709	49	4.61759
ra_contig710	109	16.0003
ra_contig711	44	1.78767
ra_contig712	363	16.1447
ra_contig713	168	16.7904
ra_contig714	137	14.807
ra_contig715	59	2.19686
ra_contig717	396	16.439
ra_contig718	505	16.2905
ra_contig719	36	7.02348
ra_contig720	282	8.65781
ra_contig721	811	15.5004
ra_contig722	246	13.6316
ra_contig723	199	6.97988
ra_contig724	166	6.90049
ra_contig725	312	17.0567
ra_contig726	189	17.7014
ra_contig727	162	14.765
ra_contig728	338	13.4375
ra_contig729	198	11.9594
ra_contig730	26	1.18839
ra_contig732	44	2.90787
ra_contig733	178	15.2878
ra_contig734	69	3.59514
ra_contig735	294	12.1964
ra_contig736	493	11.6102
ra_contig737	384	11.3775
ra_contig738	140	18.8723
ra_contig739	493	11.0762
ra_contig740	470	18.7463
ra_contig741	447	7.08439
ra_contig742	669	14.1261
ra_contig743	349	13.8658
ra_contig744	52	1.64699
ra_contig745	305	18.0125
ra_contig746	379	16.2984
ra_contig747	17	0.708123
ra_contig748	920	20.4663
ra_contig749	526	19.0851
ra_contig752	41	3.26424
ra_contig753	361	12.7205
ra_contig754	349	22.8667
ra_contig756	163	5.07321
ra_contig757	56	4.21139
ra_contig758	34	2.51054
ra_contig759	14	1.03002
ra_contig760	341	18.0444
ra_contig761	13	0.707529
ra_contig762	20	1.01522
ra_contig763	605	21.8219
ra_contig764	402	14.6995
ra_contig765	380	14.404
ra_contig766	313	13.1544
ra_contig767	189	16.4876
ra_contig768	111	6.50503
ra_contig769	244	16.5188
ra_contig770	532	21.2193
ra_contig771	9	1.63082
ra_contig772	25	5.82683
ra_contig773	752	14.9434
ra_contig774	138	12.7104
ra_contig775	371	12.8285
ra_contig776	560	20.4158
ra_contig778	17	1.77758
ra_contig779	156	16.3399
ra_contig781	46	2.005
ra_contig782	480	17.9714
ra_contig783	199	16.1595
ra_contig784	647	17.7251
ra_contig785	8	0.770539
ra_contig786	155	10.4703
ra_contig787	300	13.868
ra_contig789	49	2.62243
ra_contig790	110	8.96819
ra_contig791	12	1.17811
ra_contig792	8	0.886609
ra_contig793	53	2.79728
ra_contig794	287	14.9282
ra_contig795	96	11.7011
ra_contig796	45	1.98264
ra_contig797	227	17.3056
ra_contig798	181	14.4481
ra_contig799	365	10.1313
ra_contig800	340	15.717
ra_contig801	592	16.3726
ra_contig802	742	19.8208
ra_contig803	8	0.959768
ra_contig804	78	6.24258
ra_contig805	16	2.07001
ra_contig806	24	2.96074
ra_contig807	22	2.86447
ra_contig808	106	11.5588
ra_contig809	169	5.10135
ra_contig810	36	1.66415
ra_contig811	62	4.52335
ra_contig812	42	2.50218
ra_contig814	258	8.18008
ra_contig815	12	1.30854
ra_contig816	389	19.8449
ra_contig817	570	16.7262
ra_contig818	459	20.0924
ra_contig822	32	0.724004
ra_contig826	387	17.5443
ra_contig827	28	1.49853
ra_contig828	24	1.20128
ra_contig829	442	10.805
ra_contig831	438	19.132
ra_contig833	567	24.661
ra_contig834	269	17.2729
ra_contig835	493	20.2865
ra_contig836	260	10.3635
ra_contig837	112	11.4561
ra_contig838	190	10.1154
ra_contig839	462	21.8191
ra_contig840	479	19.6442
ra_contig841	333	14.7889
ra_contig842	270	13.7397
ra_contig843	50	8.55255
ra_contig846	367	18.7696
ra_contig847	375	18.5271
ra_contig848	306	14.7715
ra_contig849	64	11.1344
ra_contig850	391	15.454
ra_contig851	342	10.1676
ra_contig852	97	5.94711
ra_contig853	118	12.1924
ra_contig856	202	16.1455
ra_contig858	502	18.5001
ra_contig859	226	11.7854
ra_contig862	306	19.6075
ra_contig863	277	17.4923
ra_contig864	218	16.1165
ra_contig866	12	0.707319
ra_contig868	244	16.178
ra_contig869	105	15.7153
ra_contig870	249	17.3576
ra_contig871	216	14.8203
ra_contig872	204	11.8191
ra_contig873	151	7.70974
ra_contig874	104	5.89126
ra_contig875	128	14.8037
ra_contig876	117	19.3098
ra_contig877	204	18.2124
ra_contig878	109	2.39601
ra_contig879	696	16.5246
ra_contig880	645	19.733
ra_contig882	45	1.51401
ra_contig883	161	6.87037
ra_contig884	99	17.0295
ra_contig885	383	14.9731
ra_contig886	151	12.1327
ra_contig887	344	17.5933
ra_contig888	7	1.19401
ra_contig889	49	7.83297
ra_contig890	649	17.5593
ra_contig891	225	9.92034
ra_contig892	451	16.2002
ra_contig893	582	12.5805
ra_contig894	250	11.5566
ra_contig895	74	4.07101
ra_contig896	218	13.1804
ra_contig897	232	16.6476
ra_contig898	261	11.9386
ra_contig899	451	16.8856
ra_contig900	432	13.5214
ra_contig901	397	12.3751
ra_contig902	323	21.1859
ra_contig903	485	14.9806
ra_contig904	241	14.9712
ra_contig905	25	1.41486
ra_contig910	615	20.9454
ra_contig911	253	9.44346
ra_contig912	165	6.52998
ra_contig913	510	16.3482
ra_contig914	89	2.48278
ra_contig915	180	13.1166
ra_contig916	416	19.5258
ra_contig917	22	1.06453
ra_contig918	119	5.17576
ra_contig919	102	17.5455
ra_contig920	480	14.1259
ra_contig921	47	9.82899
ra_contig923	32	2.30163
ra_contig924	18	3.77723
ra_contig925	18	1.05893
ra_contig926	505	15.2588
ra_contig927	639	17.5532
ra_contig928	119	4.02145
ra_contig934	453	11.5791
ra_contig935	383	15.7495
ra_contig936	209	20.226
ra_contig937	18	3.08757
ra_contig938	644	12.7599
ra_contig939	74	10.0642
ra_contig941	192	20.5333
ra_contig942	180	13.1954
ra_contig943	237	11.8627
ra_contig944	21	1.13484
ra_contig945	280	11.3384
ra_contig947	25	2.43871
ra_contig949	40	1.09682
ra_contig950	28	1.52799
ra_contig951	39	2.86243
ra_contig952	8	0.763315
ra_contig953	195	10.6892
ra_contig954	113	7.6163
ra_contig955	73	1.47315
ra_contig956	237	9.09645
ra_contig966	439	18.8124
ra_contig967	226	11.023
ra_contig968	57	9.86039
ra_contig969	169	12.8518
ra_contig970	248	16.1108
ra_contig971	798	16.7803
ra_contig973	16	1.10902
ra_contig974	101	11.7478
ra_contig975	24	1.64485
ra_contig976	162	14.0719
ra_contig977	880	16.8403
ra_contig978	82	6.64104
ra_contig979	365	12.9812
ra_contig980	124	6.04799
ra_contig981	314	10.3144
ra_contig982	306	18.593
ra_contig983	24	1.04459
ra_contig984	22	0.793523
ra_contig985	241	12.1225
ra_contig986	115	10.6725
ra_contig987	395	16.2868
ra_contig988	431	16.2967
ra_contig989	172	13.7118
ra_contig990	514	21.5722
ra_contig992	177	12.8215
ra_contig993	948	13.9898
ra_contig994	140	3.40874
ra_contig995	180	19.5235
ra_contig996	269	12.4255
ra_contig998	140	17.0641
ra_contig999	85	7.19909
ra_contig1000	32	1.98586
ra_contig1003	456	20.0041
ra_contig1004	171	4.71642
ra_contig1005	435	13.4158
ra_contig1006	60	9.34672
ra_contig1007	39	1.97311
ra_contig1008	506	15.8782
ra_contig1009	52	3.92508
ra_contig1011	418	12.2365
ra_contig1012	340	12.4623
ra_contig1013	43	3.01124
ra_contig1014	352	15.148
ra_contig1015	52	4.20025
ra_contig1017	488	15.5288
ra_contig1018	243	13.0854
ra_contig1019	56	2.21051
ra_contig1023	43	1.69079
ra_contig1024	387	12.7949
ra_contig1025	322	5.67639
ra_contig1026	424	19.351
ra_contig1027	212	14.1176
ra_contig1028	24	0.709717
ra_contig1029	46	1.35243
ra_contig1030	249	17.1423
ra_contig1031	381	19.3399
ra_contig1032	298	22.5216
ra_contig1033	90	15.4813
ra_contig1034	89	5.73292
ra_contig1035	21	1.35988
ra_contig1036	913	34.8671
ra_contig1037	359	28.5448
ra_contig1038	48	1.48337
ra_contig1039	305	45.4266
ra_contig1040	1802	24.3235
ra_contig1041	15	1.46557
ra_contig1043	182	15.9912
ra_contig1044	33	0.935974
ra_contig1045	874	35.7714
ra_contig1046	60	4.10293
ra_contig1049	1188	45.3693
ra_contig1050	541	23.5973
ra_contig1051	1295	39.187
ra_contig1052	497	27.3912
ra_contig1053	1777	35.613
ra_contig1054	1151	39.0478
ra_contig1055	20	0.750187
ra_contig1056	302	10.5021
ra_contig1057	1315	53.7488
ra_contig1058	10	1.95097
ra_contig1059	673	31.6617
ra_contig1060	1234	47.2442
ra_contig1062	532	9.39465
ra_contig1063	819	42.4193
ra_contig1064	471	34.5279
ra_contig1065	140	19.2548
ra_contig1066	1128	28.4752
ra_contig1067	8	1.10525
ra_contig1068	1672	48.0702
ra_contig1069	553	34.9938
ra_contig1070	520	14.6399
ra_contig1071	1704	67.6561
ra_contig1072	661	14.6779
ra_contig1075	1204	51.6673
ra_contig1076	898	19.4249
ra_contig1077	1750	33.1876
ra_contig1078	69	10.4295
ra_contig1079	684	36.0385
ra_contig1080	1606	50.2154
ra_contig1081	170	3.87788
ra_contig1082	892	45.5436
ra_contig1083	1482	52.7689
ra_contig1084	107	19.3313
ra_contig1085	702	30.5109
ra_contig1086	807	21.2595
ra_contig1088	1382	28.5398
ra_contig1091	975	17.1878
ra_contig1092	1318	58.5764
ra_contig1093	918	60.2773
ra_contig1095	605	25.4088
ra_contig1096	1260	42.2759
ra_contig1100	1550	44.8796
ra_contig1101	1244	30.855
ra_contig1102	501	28.4328
ra_contig1103	868	46.0109
ra_contig1104	1757	39.1718
ra_contig1105	793	32.2831
ra_contig1106	135	3.58738
ra_contig1107	56	1.29434
ra_contig1108	1461	46.059
ra_contig1109	1204	42.2786
ra_contig1110	21	1.67411
ra_contig1111	44	3.87157
ra_contig1112	196	19.4614
ra_contig1117	653	28.7081
ra_contig1118	175	22.0338
ra_contig1120	16	1.13742
ra_contig1121	618	50.9977
ra_contig1122	936	53.568
ra_contig1123	2335	51.6433
ra_contig1124	58	1.95247
ra_contig1125	137	5.42186
ra_contig1126	774	23.2601
ra_contig1127	105	5.35213
ra_contig1128	113	6.39515
ra_contig1129	961	26.0238
ra_contig1133	54	1.48004
ra_contig1135	206	28.1419
ra_contig1136	806	17.5467
ra_contig1137	32	1.09228
ra_contig1138	22	0.801094
ra_contig1140	35	0.743661
ra_contig1141	1085	24.6212
ra_contig1144	66	10.8927
ra_contig1145	42	7.74846
ra_contig1146	60	8.68226
ra_contig1147	1716	34.4357
ra_contig1148	1313	33.5897
ra_contig1149	30	1.04148
ra_contig1150	351	28.7703
ra_contig1151	98	2.99669
ra_contig1152	63	2.8371
ra_contig1153	300	13.4111
ra_contig1154	624	21.0059
ra_contig1155	1752	37.1867
ra_contig1156	1533	40.6483
ra_contig1157	706	20.7569
ra_contig1158	191	9.12634
ra_contig1160	1568	25.1379
ra_contig1161	1274	35.6704
ra_contig1166	76	4.24219
ra_contig1167	518	31.9836
ra_contig1168	2173	44.7235
ra_contig1169	1466	32.4354
ra_contig1170	601	28.6944
ra_contig1171	418	11.4927
ra_contig1172	175	11.0855
ra_contig1173	901	32.4218
ra_contig1174	449	30.13
ra_contig1175	1053	49.7691
ra_contig1176	435	20.0327
ra_contig1177	1401	43.0128
ra_contig1178	7	0.941534
ra_contig1179	907	22.8868
ra_contig1180	244	16.2663
ra_contig1181	673	21.2717
ra_contig1182	1203	28.752
ra_contig1183	139	27.3809
ra_contig1184	250	16.3977
ra_contig1185	8	0.950431
ra_contig1191	844	27.7092
ra_contig1192	1234	33.0212
ra_contig1193	16	0.806141
ra_contig1194	65	3.41293
ra_contig1195	20	0.768116
ra_contig1196	69	2.13018
ra_contig1198	56	9.26735
ra_contig1199	973	37.3688
ra_contig1200	244	12.3856
ra_contig1201	817	25.6373
ra_contig1202	24	1.15672
ra_contig1203	639	27.9518
ra_contig1204	825	26.2937
ra_contig1205	685	38.6953
ra_contig1206	627	32.641
ra_contig1208	83	15.3124
ra_contig1209	1596	40.8638
ra_contig1210	62	2.92359
ra_contig1211	768	36.9276
ra_contig1212	867	44.5278
ra_contig1213	763	23.9428
ra_contig1216	961	37.8849
ra_contig1218	920	40.6218
ra_contig1219	1072	31.0983
ra_contig1220	177	11.93
ra_contig1221	663	36.6391
ra_contig1223	1149	34.5635
ra_contig1224	170	9.05064
ra_contig1225	810	19.3063
ra_contig1226	117	5.56869
ra_contig1227	558	21.6208
ra_contig1228	297	13.9941
ra_contig1229	1212	39.4936
ra_contig1230	123	11.0782
ra_contig1231	718	33.8048
ra_contig1232	183	4.39785
ra_contig1233	160	3.80469
ra_contig1242	752	28.0519
ra_contig1243	259	5.83397
ra_contig1244	72	3.26164
ra_contig1245	585	27.6709
ra_contig1246	1826	53.3007
ra_contig1247	615	33.0882
ra_contig1248	26	1.24623
ra_contig1249	1030	22.6493
ra_contig1250	1169	15.8916
ra_contig1251	1290	46.8336
ra_contig1252	1736	35.2894
ra_contig1253	459	25.7856
ra_contig1259	812	30.088
ra_contig1260	1084	26.6163
ra_contig1261	927	26.5513
ra_contig1262	1351	34.6053
ra_contig1263	342	12.4459
ra_contig1264	1395	56.5269
ra_contig1265	719	25.3352
ra_contig1266	234	5.13448
ra_contig1269	403	30.3818
ra_contig1270	1173	19.0555
ra_contig1271	376	21.4785
ra_contig1272	47	2.78647
ra_contig1273	86	2.23758
ra_contig1279	516	33.4143
ra_contig1280	189	15.4917
ra_contig1281	212	5.91944
ra_contig1282	1159	25.0618
ra_contig1283	765	34.6036
ra_contig1284	386	11.0146
ra_contig1285	20	0.740633
ra_contig1286	1252	43.4643
ra_contig1289	1003	28.3033
ra_contig1290	1336	27.5433
ra_contig1291	31	6.98532
ra_contig1292	257	38.2775
ra_contig1293	772	37.0325
ra_contig1294	420	21.3907
ra_contig1295	243	14.4487
ra_contig1296	1122	45.1649
ra_contig1297	856	26.5609
ra_contig1298	33	1.25243
ra_contig1299	348	7.08356
ra_contig1301	45	1.15459
ra_contig1303	721	39.2057
ra_contig1304	977	43.3896
ra_contig1309	47	1.57523
ra_contig1311	196	10.8315
ra_contig1312	74	4.08944
ra_contig1313	574	28.5901
ra_contig1314	302	14.9205
ra_contig1315	22	1.46184
ra_contig1316	495	21.5909
ra_contig1317	895	40.484
ra_contig1318	85	4.4025
ra_contig1319	324	16.1511
ra_contig1320	1878	25.2378
ra_contig1321	1059	51.5694
ra_contig1322	987	51.9581
ra_contig1323	501	31.9349
ra_contig1324	1051	45.2606
ra_contig1326	166	8.28849
ra_contig1327	220	11.2327
ra_contig1328	995	40.0791
ra_contig1329	698	42.2433
ra_contig1330	145	9.42967
ra_contig1331	62	1.4423
ra_contig1333	1271	19.8298
ra_contig1334	864	38.709
ra_contig1335	645	22.3283
ra_contig1336	156	6.95341
ra_contig1337	1033	25.1818
ra_contig1338	66	4.75833
ra_contig1339	122	6.04704
ra_contig1340	1067	37.2111
ra_contig1341	1094	43.2117
ra_contig1342	981	30.3316
ra_contig1343	504	10.7199
ra_contig1344	1196	23.8673
ra_contig1345	32	1.36841
ra_contig1347	82	1.63585
ra_contig1348	834	20.8723
ra_contig1349	1845	45.6875
ra_contig1355	434	8.92033
ra_contig1359	16	2.51168
ra_contig1361	1255	46.1668
ra_contig1362	1357	49.8889
ra_contig1365	246	20.835
ra_contig1366	919	28.158
ra_contig1367	250	19.3981
ra_contig1368	1650	43.2622
ra_contig1369	1638	43.6599
ra_contig1370	704	35.8548
ra_contig1371	1136	30.0955
ra_contig1379	56	8.7014
ra_contig1380	616	39.596
ra_contig1381	43	4.87162
ra_contig1382	121	6.73554
ra_contig1383	63	5.69099
ra_contig1385	736	27.8809
ra_contig1386	892	34.6282
ra_contig1387	820	26.1891
ra_contig1388	1190	32.0263
ra_contig1389	614	38.8539
ra_contig1390	964	55.2222
ra_contig1392	525	11.9135
ra_contig1393	461	10.5198
ra_contig1394	44	0.767458
ra_contig1397	312	11.6386
ra_contig1399	35	0.734966
ra_contig1400	334	19.7442
ra_contig1401	482	32.4514
ra_contig1402	489	31.2679
ra_contig1403	201	20.5253
ra_contig1404	284	8.70172
ra_contig1405	335	33.3173
ra_contig1406	368	25.4785
ra_contig1407	576	36.3363
ra_contig1408	1061	40.2674
ra_contig1409	1332	38.4036
ra_contig1414	1377	40.2137
ra_contig1415	51	1.71305
ra_contig1416	56	1.89035
ra_contig1417	612	29.6132
ra_contig1422	941	42.5963
ra_contig1423	1356	39.2252
ra_contig1424	795	33.3885
ra_contig1425	1974	32.1705
ra_contig1426	696	33.1008
ra_contig1427	371	35.9606
ra_contig1428	394	43.9848
ra_contig1429	1302	37.8965
ra_contig1430	1217	26.1862
ra_contig1431	315	10.2535
ra_contig1432	840	46.8018
ra_contig1433	48	3.25681
ra_contig1434	794	27.3159
ra_contig1435	201	9.8036
ra_contig1436	447	28.4335
ra_contig1440	322	36.7533
ra_contig1441	304	5.35753
ra_contig1442	134	1.99239
ra_contig1443	1016	32.0301
ra_contig1446	1107	29.0874
ra_contig1447	936	33.0197
ra_contig1448	139	2.28604
ra_contig1450	1784	38.0378
ra_contig1451	12	1.37225
ra_contig1452	659	17.7121
ra_contig1453	2341	35.8639
ra_contig1454	40	1.83793
ra_contig1455	1034	16.2694
ra_contig1456	639	34.2888
ra_contig1457	1289	27.5509
ra_contig1458	283	27.4745
ra_contig1459	447	52.8995
ra_contig1460	1554	22.1304
ra_contig1461	950	37.3307
ra_contig1462	107	2.95254
ra_contig1463	1273	45.2743
ra_contig1464	1133	44.2654
ra_contig1465	918	29.5664
ra_contig1466	1471	49.7656
ra_contig1467	1123	29.8937
ra_contig1468	178	4.3409
ra_contig1469	105	7.34461
ra_contig1470	288	9.0467
ra_contig1471	637	38.4753
ra_contig1472	703	22.9076
ra_contig1473	883	47.0101
ra_contig1474	791	17.7322
ra_contig1475	219	12.0697
ra_contig1476	569	35.3111
ra_contig1477	731	32.2767
ra_contig1478	177	12.8673
ra_contig1479	59	1.55295
ra_contig1480	113	3.03713
ra_contig1481	86	9.29488
ra_contig1482	656	21.3647
ra_contig1484	302	38.3403
ra_contig1486	512	25.2548
ra_contig1489	656	43.637
ra_contig1490	8	1.57588
ra_contig1491	9	1.2186
ra_contig1492	8	1.50314
ra_contig1493	10	1.8283
ra_contig1494	12	1.59648
ra_contig1495	6	1.21322
ra_contig1496	14	1.83065
ra_contig1497	6	1.43122
ra_contig1498	164	11.3288
ra_contig1499	71	5.46738
ra_contig1500	77	7.10275
ra_contig1501	50	5.95178
ra_contig1502	56	10.2385
ra_contig1503	182	6.8058
ra_contig1504	15	2.00872
ra_contig1505	148	8.24603
ra_contig1506	27	3.86127
ra_contig1507	216	7.81403
ra_contig1508	190	7.21991
ra_contig1509	42	6.6444
ra_contig1510	218	5.58398
ra_contig1512	116	10.8978
ra_contig1513	78	8.90297
ra_contig1514	72	7.75431
ra_contig1515	77	4.25908
ra_contig1516	90	8.09406
ra_contig1517	8	1.4759
ra_contig1518	85	6.35317
ra_contig1519	34	3.42046
ra_contig1520	34	6.38836
ra_contig1521	48	7.30955
ra_contig1522	83	8.05789
ra_contig1523	15	4.28027
ra_contig1524	80	8.42279
ra_contig1525	12	3.04059
ra_contig1526	93	8.14787
ra_contig1527	173	7.61115
ra_contig1528	187	8.61176
ra_contig1530	51	6.78502
ra_contig1531	92	6.64852
ra_contig1532	224	10.908
ra_contig1533	40	4.56562
ra_contig1534	18	2.07001
ra_contig1535	184	5.40973
ra_contig1536	6	0.925231
ra_contig1537	73	7.07581
ra_contig1538	88	7.27164
ra_contig1539	81	5.8055
ra_contig1540	50	7.16728
ra_contig1541	46	6.20088
ra_contig1542	8	1.87893
ra_contig1543	12	3.14499
ra_contig1544	152	9.64856
ra_contig1545	42	1.6985
ra_contig1546	6	1.13434
ra_contig1547	15	0.698154
ra_contig1548	214	7.54501
ra_contig1549	162	5.29581
ra_contig1551	46	4.82646
ra_contig1552	58	6.0751
ra_contig1553	24	4.53735
ra_contig1556	127	5.85304
ra_contig1558	89	7.26578
ra_contig1559	117	6.8174
ra_contig1560	92	8.88924
ra_contig1561	102	8.3494
ra_contig1562	34	5.05162
ra_contig1563	17	2.60178
ra_contig1564	63	3.18733
ra_contig1565	48	9.6737
ra_contig1566	33	4.37126
ra_contig1567	57	8.68009
ra_contig1568	9	1.27219
ra_contig1569	12	1.78293
ra_contig1570	105	9.72966
ra_contig1573	20	3.29193
ra_contig1574	228	10.9285
ra_contig1575	49	7.4248
ra_contig1576	144	9.63132
ra_contig1577	70	7.96008
ra_contig1579	243	7.98646
ra_contig1580	297	10.8927
ra_contig1581	16	2.69158
ra_contig1582	60	6.79761
ra_contig1584	8	0.720534
ra_contig1585	27	1.90388
ra_contig1586	75	7.31612
ra_contig1587	171	9.67762
ra_contig1588	67	5.65888
ra_contig1589	91	7.7287
ra_contig1590	19	1.19736
ra_contig1591	162	7.52286
ra_contig1592	47	8.67089
ra_contig1593	153	10.2221
ra_contig1595	105	6.95428
ra_contig1596	101	3.48845
ra_contig1597	54	1.91716
ra_contig1598	58	7.53571
ra_contig1599	73	10.3911
ra_contig1601	23	2.05036
ra_contig1602	113	8.34386
ra_contig1603	129	7.09038
ra_contig1604	66	8.66732
ra_contig1605	133	10.2417
ra_contig1606	179	6.81463
ra_contig1607	59	7.55314
ra_contig1608	18	1.65538
ra_contig1609	35	5.00535
ra_contig1610	48	7.73385
ra_contig1611	19	0.809093
ra_contig1612	113	7.91327
ra_contig1613	87	10.3359
ra_contig1614	41	3.53626
ra_contig1616	289	10.8669
ra_contig1617	73	10.6645
ra_contig1619	14	1.18573
ra_contig1620	21	4.09703
ra_contig1622	327	9.59554
ra_contig1623	91	7.49924
ra_contig1624	170	9.13828
ra_contig1626	41	3.425
ra_contig1627	179	6.83594
ra_contig1628	66	4.22907
ra_contig1630	157	9.73324
ra_contig1631	108	6.38436
ra_contig1632	28	1.13685
ra_contig1634	42	5.3321
ra_contig1635	31	5.02128
ra_contig1636	44	8.21673
ra_contig1637	105	6.65129
ra_contig1638	160	8.30819
ra_contig1639	99	8.00723
ra_contig1640	45	4.82941
ra_contig1641	14	3.44723
ra_contig1642	19	3.17005
ra_contig1643	148	8.96592
ra_contig1644	55	7.65054
ra_contig1645	14	1.12193
ra_contig1646	9	0.793055
ra_contig1647	151	8.87473
ra_contig1648	102	8.11022
ra_contig1649	55	5.39099
ra_contig1650	109	7.64192
ra_contig1651	58	4.76046
ra_contig1652	129	8.23136
ra_contig1653	123	9.76726
ra_contig1654	89	5.78171
ra_contig1661	151	6.50271
ra_contig1662	109	8.20729
ra_contig1663	12	0.714213
ra_contig1664	23	1.39751
ra_contig1665	8	1.34209
ra_contig1666	98	9.35061
ra_contig1667	60	7.89636
ra_contig1668	89	9.40278
ra_contig1669	56	7.46649
ra_contig1670	193	7.93108
ra_contig1671	202	7.08104
ra_contig1672	76	5.93473
ra_contig1673	56	8.83631
ra_contig1674	268	8.49713
ra_contig1676	191	10.1598
ra_contig1677	16	1.31323
ra_contig1678	143	6.10652
ra_contig1679	93	7.39462
ra_contig1680	32	4.04573
ra_contig1681	88	7.68775
ra_contig1682	70	4.91895
ra_contig1683	92	8.39761
ra_contig1684	100	5.04254
ra_contig1686	49	1.81345
ra_contig1688	43	2.21774
ra_contig1689	145	8.07888
ra_contig1690	161	7.91586
ra_contig1692	2150	143.33
ra_contig1693	884	33.4252
ra_contig1694	608	21.2766
ra_contig1695	370	13.1361
ra_contig1696	3663	111.953
ra_contig1697	2262	69.9744
ra_contig1698	5315	372.631
ra_contig1704	2721	116.766
ra_contig1705	970	17.708
ra_contig1706	1255	63.5463
ra_contig1707	4688	132.35
ra_contig1708	241	7.3768
ra_contig1709	216	3.65782
ra_contig1710	1094	18.218
ra_contig1711	2096	206.44
ra_contig1715	4093	158.793
ra_contig1716	3246	77.7934
ra_contig1717	520	24.8077
ra_contig1718	96	6.1708
ra_contig1719	3717	333.793
ra_contig1720	202	5.89635
ra_contig1721	987	28.5511
ra_contig1722	455	63.4353
ra_contig1723	8905	284.556
ra_contig1724	9222	505.969
ra_contig1725	897	37.6464
ra_contig1726	128	10.9473
ra_contig1727	8779	527.649
ra_contig1728	5272	396.473
ra_contig1729	1447	62.3141
ra_contig1730	314	16.3884
ra_contig1733	39	1.37503
ra_contig1734	5024	430.887
ra_contig1735	2408	88.2094
ra_contig1736	89	2.98452
ra_contig1737	24	0.797804
ra_contig1738	2917	126.601
ra_contig1739	60	1.63787
ra_contig1740	243	7.02264
ra_contig1746	61	2.04894
ra_contig1747	63	2.03766
ra_contig1751	237	37.1089
ra_contig1752	6082	206.562
ra_contig1753	14184	272.203
ra_contig1754	2498	65.0494
ra_contig1755	2191	93.4968
ra_contig1756	471	9.84653
ra_contig1757	396	8.41107
ra_contig1758	3007	102.64
ra_contig1767	1530	116.641
ra_contig1768	1953	84.4022
ra_contig1769	19857	195.608
ra_contig1770	2445	26.4209
ra_contig1771	12262	175.977
ra_contig1772	832	28.9659
ra_contig1773	80	3.40671
ra_contig1775	78	1.68307
ra_contig1777	172	6.30067
ra_contig1778	68	2.34468
ra_contig1779	802	105.095
ra_contig1780	541	71.818
ra_contig1781	978	60.386
ra_contig1783	197	14.1195
ra_contig1784	1328	101.878
ra_contig1785	284	20.3074
ra_contig1786	1369	88.8398
ra_contig1787	1142	27.3584
ra_contig1788	505	13.0173
ra_contig1789	3786	73.3247
ra_contig1799	2394	141.11
ra_contig1800	3681	352.321
ra_contig1801	111	2.18441
ra_contig1804	105	2.12665
ra_contig1808	60671	632.126
ra_contig1809	784	40.641
ra_contig1810	1736	93.7305
ra_contig1811	1680	112.736
ra_contig1812	5238	344.305
ra_contig1813	80	2.14076
ra_contig1814	2122	64.5642
ra_contig1815	5879	211.801
ra_contig1817	4503	130.568
ra_contig1818	810	68.5081
ra_contig1819	2023	60.586
ra_contig1820	2711	127.836
ra_contig1821	10590	344.712
ra_contig1822	15616	792.022
ra_contig1823	171	4.89552
ra_contig1824	122	4.4161
ra_contig1825	3244	228.221
ra_contig1826	3612	150.558
ra_contig1827	2851	130.802
ra_contig1828	437	20.2316
ra_contig1829	8003	197.856
ra_contig1831	2561	79.1037
ra_contig1832	6147	196.837
ra_contig1833	5661	254.184
ra_contig1834	2080	41.754
ra_contig1837	958	59.5728
ra_contig1846	213	11.6758
ra_contig1847	8191	519.943
ra_contig1848	497	42.8664
ra_contig1849	163	14.039
ra_contig1850	394	10.4335
ra_contig1851	52	1.32917
ra_contig1852	113	2.91155
ra_contig1855	161	2.64857
ra_contig1856	147	2.42022
ra_contig1857	2836	141.027
ra_contig1858	16285	531.506
ra_contig1859	4980	53.9959
ra_contig1860	2543	73.5966
ra_contig1861	1882	89.0889
ra_contig1862	5667	43.3655
ra_contig1863	380	19.402
ra_contig1864	414	17.1863
ra_contig1865	47	2.07976
ra_contig1866	3281	117.441
ra_contig1867	5116	174.921
ra_contig1868	1792	190.975
ra_contig1869	3526	132.177
ra_contig1872	1216	64.0684
ra_contig1873	3376	173.095
ra_contig1874	44	4.91201
ra_contig1875	200	39.6527
ra_contig1876	426	83.1111
ra_contig1878	2683	37.2021
ra_contig1879	2278	100.729
ra_contig1881	101	2.61782
ra_contig1882	2148	135.644
ra_contig1883	33	2.34048
ra_contig1884	63	4.42705
ra_contig1887	1816	73.8804
ra_contig1888	73	5.43629
ra_contig1889	797	58.1469
ra_contig1890	172	8.30951
ra_contig1891	1326	45.4391
ra_contig1892	4463	64.5968
ra_contig1893	455	18.5478
ra_contig1894	800	32.7427
ra_contig1898	415	19.9701
ra_contig1900	30	1.3304
ra_contig1901	1423	112.414
ra_contig1902	8377	90.6028
ra_contig1903	10887	398.81
ra_contig1904	253	6.01382
ra_contig1905	44	1.02866
ra_contig1906	434	9.73276
ra_contig1907	2335	102.433
ra_contig1911	6846	152.463
ra_contig1912	2358	65.9605
ra_contig1913	1411	127.838
ra_contig1914	36	0.862774
ra_contig1915	62	2.43632
ra_contig1916	1499	101.708
ra_contig1917	2871	224.767
ra_contig1920	14638	144.453
ra_contig1921	1269	14.0206
ra_contig1928	1208	46.018
ra_contig1929	1012	38.2413
ra_contig1930	4522	246.771
ra_contig1931	1539	68.1504
ra_contig1932	3814	201.822
ra_contig1933	6463	869.305
ra_contig1934	5147	117.981
ra_contig1935	949	64.0341
ra_contig1936	380	12.8772
ra_contig1937	96	4.64154
ra_contig1938	92	4.46227
ra_contig1940	17	1.24773
ra_contig1941	5784	213.932
ra_contig1958	2434	54.0286
ra_contig1959	12014	199.521
ra_contig1960	126	5.47242
ra_contig1965	2414	329.043
ra_contig1966	2859	49.4576
ra_contig1967	2260	132.318
ra_contig1968	1523	34.6506
ra_contig1970	286	10.9018
ra_contig1973	7031	141.84
ra_contig1976	1048	35.2791
ra_contig1977	3152	81.5237
ra_contig1978	48	0.765508
ra_contig1980	1863	81.6687
ra_contig1981	816	18.8319
ra_contig1982	5521	122.641
ra_contig1984	2168	94.5638
ra_contig1985	1331	44.2931
ra_contig1986	1079	38.5769
ra_contig1987	27	0.934142
ra_contig1988	357	12.3514
ra_contig1989	6944	246.82
ra_contig1990	2939	102.613
ra_contig1991	3277	244.934
ra_contig1992	4095	265.741
ra_contig1993	766	15.5868
ra_contig1994	7179	228.089
ra_contig1995	4638	141.398
ra_contig1996	3800	267.336
ra_contig1997	4091	87.1052
ra_contig1998	227	8.09685
ra_contig2011	3615	53.8679
ra_contig2012	2287	96.2482
ra_contig2013	1602	106.797
ra_contig2014	16775	988.773
ra_contig2015	534	55.837
ra_contig2016	36	1.97871
ra_contig2017	135	5.8055
ra_contig2018	666	27.35
ra_contig2019	7513	69.0522
ra_contig2020	24302	4456.48
ra_contig2021	3262	254.075
ra_contig2022	14122	417.205
ra_contig2023	1717	115.727
ra_contig2024	5333	193.73
ra_contig2026	34	3.84485
ra_contig2027	203	17.7342
ra_contig2030	274	29.772
ra_contig2031	156	9.06391
ra_contig2034	117	8.16529
ra_contig2035	173	10.7579
ra_contig2036	60	3.36757
ra_contig2037	1871	39.101
ra_contig2039	2719	193.516
ra_contig2040	352	46.83
ra_contig2041	2616	258.909
ra_contig2042	1604	83.932
ra_contig2043	229	6.62118
ra_contig2044	1540	46.7166
ra_contig2045	372	86.7033
ra_contig2046	44	1.05202
ra_contig2047	560	11.0418
ra_contig2048	40	0.802698
ra_contig2051	140	8.14203
ra_contig2052	14376	799.521
ra_contig2053	6029	599.613
ra_contig2054	2104	151.869
ra_contig2056	2429	127.32
ra_contig2057	2217	90.3749
ra_contig2058	6522	218.828
ra_contig2061	3332	122.794
ra_contig2062	4479	260.735
ra_contig2063	938	71.3315
ra_contig2064	7794	170.528
ra_contig2065	2318	121.606
ra_contig2066	3573	183.35
ra_contig2067	6187	404.075
ra_contig2068	120	4.85608
ra_contig2069	8403	333.202
ra_contig2070	114	3.27135
ra_contig2071	33	0.961886
ra_contig2072	312	15.3524
ra_contig2073	979	48.6039
ra_contig2077	3257	200.09
ra_contig2078	438	23.8596
ra_contig2079	2022	60.8246
ra_contig2080	2366	228.97
ra_contig2081	979	96.2687
ra_contig2082	46	1.6237
ra_contig2083	11117	295.286
ra_contig2084	2929	86.4058
ra_contig2085	34	3.37596
ra_contig2086	1681	55.577
ra_contig2087	6003	203.314
ra_contig2088	3626	150.117
ra_contig2089	3741	115.786
ra_contig2090	287	6.13002
ra_contig2091	171	19.6281
ra_contig2092	1659	78.0487
ra_contig2093	962	27.9471
ra_contig2094	282	8.22368
ra_contig2095	168	6.88983
ra_contig2096	601	26.4983
ra_contig2097	2279	90.6039
ra_contig2098	572	25.5705
ra_contig2099	5617	154.09
ra_contig2100	868	33.0659
ra_contig2101	286	6.09586
ra_contig2102	4874	74.001
ra_contig2103	1371	45.824
ra_contig2104	2589	91.9708
ra_contig2105	18662	661.404
ra_contig2106	5301	452.737
ra_contig2107	2571	291.819
ra_contig2108	1265	249.992
ra_contig2109	1870	138.247
ra_contig2110	566	53.9203
ra_contig2111	59	1.67419
ra_contig2112	38	1.06346
ra_contig2114	529	34.9605
ra_contig2115	70	2.74186
ra_contig2116	1073	38.4525
ra_contig2117	8167	684.115
ra_contig2118	2979	134.651
ra_contig2119	1221	49.0853
ra_contig2120	17954	423.307
ra_contig2122	793	27.7029
ra_contig2123	84	4.0074
ra_contig2124	286	12.7853
ra_contig2125	95	6.90619
ra_contig2126	74	7.90005
ra_contig2127	208	12.6258
ra_contig2128	42	5.6742
ra_contig2129	240	9.63554
ra_contig2131	6	1.08721
ra_contig2132	201	9.84291
ra_contig2133	333	14.0239
ra_contig2134	143	7.52138
ra_contig2135	80	7.46975
ra_contig2136	195	10.9145
ra_contig2137	182	9.06515
ra_contig2138	161	8.84923
ra_contig2140	113	3.58461
ra_contig2141	159	7.78618
ra_contig2142	137	4.58659
ra_contig2143	12	0.745455
ra_contig2144	258	9.79778
ra_contig2145	314	10.1614
ra_contig2146	179	11.5914
ra_contig2147	182	8.65566
ra_contig2148	25	5.17502
ra_contig2149	54	5.42356
ra_contig2150	93	10.1231
ra_contig2151	176	11.0799
ra_contig2152	140	9.73705
ra_contig2153	130	8.64758
ra_contig2154	94	8.40429
ra_contig2155	43	5.34787
ra_contig2156	350	9.07937
ra_contig2157	35	3.67863
ra_contig2158	260	8.68068
ra_contig2159	231	11.2939
ra_contig2160	132	8.37901
ra_contig2161	288	13.1638
ra_contig2162	175	9.97798
ra_contig2163	115	7.60834
ra_contig2164	121	7.81893
ra_contig2165	72	8.48783
ra_contig2166	64	4.0125
ra_contig2167	252	8.17664
ra_contig2168	22	3.41841
ra_contig2169	268	8.95757
ra_contig2170	153	10.557
ra_contig2171	226	10.1551
ra_contig2172	118	6.43366
ra_contig2173	250	9.83654
ra_contig2174	76	8.24326
ra_contig2175	88	7.63315
ra_contig2176	323	10.3484
ra_contig2177	98	8.40504
ra_contig2178	26	1.17087
ra_contig2180	77	8.69135
ra_contig2181	114	7.78684
ra_contig2182	203	7.93613
ra_contig2183	205	10.5908
ra_contig2184	202	15.0797
ra_contig2185	16	3.32328
ra_contig2186	90	10.0107
ra_contig2187	91	8.90534
ra_contig2188	127	7.91355
ra_contig2189	44	6.5374
ra_contig2190	118	4.07101
ra_contig2194	83	10.0564
ra_contig2195	131	10.8542
ra_contig2196	223	8.65705
ra_contig2197	172	4.68894
ra_contig2198	18	3.81658
ra_contig2199	128	7.40886
ra_contig2200	187	13.3246
ra_contig2201	174	7.72191
ra_contig2202	132	6.92492
ra_contig2203	187	9.75166
ra_contig2204	44	8.69537
ra_contig2205	18	3.2424
ra_contig2206	120	8.28003
ra_contig2207	264	8.34864
ra_contig2208	176	7.34117
ra_contig2209	48	2.22055
ra_contig2210	42	6.59316
ra_contig2211	103	11.3738
ra_contig2213	107	8.65428
ra_contig2214	106	10.7523
ra_contig2215	132	10.9519
ra_contig2216	15	2.74245
ra_contig2217	122	10.4634
ra_contig2218	76	8.9941
ra_contig2219	95	8.67144
ra_contig2220	68	8.66897
ra_contig2221	32	1.85573
ra_contig2223	97	4.96923
ra_contig2224	10	2.13515
ra_contig2225	144	11.5399
ra_contig2229	80	6.3859
ra_contig2230	14	0.686677
ra_contig2231	50	2.17934
ra_contig2232	113	6.58432
ra_contig2233	184	12.2798
ra_contig2234	196	10.8119
ra_contig2236	40	1.94785
ra_contig2237	340	11.6055
ra_contig2238	251	9.47889
ra_contig2239	34	6.78502
ra_contig2240	105	10.1453
ra_contig2242	213	11.6445
ra_contig2243	32	4.97223
ra_contig2244	20	1.44876
ra_contig2245	179	7.20071
ra_contig2246	72	14.5586
ra_contig2247	106	10.8243
ra_contig2248	148	13.7559
ra_contig2249	75	12.2457
ra_contig2250	20	0.786416
ra_contig2251	196	10.0578
ra_contig2253	157	7.89723
ra_contig2254	80	5.16954
ra_contig2255	184	10.9513
ra_contig2256	306	11.686
ra_contig2257	324	13.5237
ra_contig2258	22	1.10936
ra_contig2261	71	7.81195
ra_contig2262	95	8.80303
ra_contig2263	181	6.908
ra_contig2264	106	13.21
ra_contig2265	208	10.978
ra_contig2266	80	9.96983
ra_contig2267	226	11.1566
ra_contig2268	19	1.01954
ra_contig2269	15	1.22785
ra_contig2271	70	7.98984
ra_contig2272	72	5.95758
ra_contig2273	96	8.16471
ra_contig2275	367	9.58552
ra_contig2276	255	7.07158
ra_contig2277	20	2.02203
ra_contig2278	71	11.8137
ra_contig2279	108	8.80513
ra_contig2280	216	9.28879
ra_contig2283	10	2.04231
ra_contig2284	163	7.65075
ra_contig2285	140	4.95315
ra_contig2286	69	8.18155
ra_contig2287	201	9.85872
ra_contig2289	74	2.97487
ra_contig2290	161	10.459
ra_contig2291	113	6.51593
ra_contig2292	121	6.45318
ra_contig2294	69	8.79645
ra_contig2295	169	10.6943
ra_contig2296	82	2.91634
ra_contig2297	198	11.2474
ra_contig2298	10	2.42322
ra_contig2299	421	15.0871
ra_contig2300	126	9.60576
ra_contig2301	39	1.168
ra_contig2302	16	0.922609
ra_contig2304	374	11.8703
ra_contig2305	64	6.2631
ra_contig2306	64	3.90037
ra_contig2308	28	1.34526
ra_contig2309	14	0.75656
ra_contig2310	166	11.506
ra_contig2311	107	7.1802
ra_contig2312	82	1.98232
ra_contig2316	31	0.940398
ra_contig2317	28	2.3649
ra_contig2318	27	2.06871
ra_contig2319	99	8.7236
ra_contig2320	251	8.53417
ra_contig2321	147	8.47647
ra_contig2322	14	1.07807
ra_contig2324	25	1.64863
ra_contig2325	181	6.58689
ra_contig2326	194	14.5715
ra_contig2327	62	7.10327
ra_contig2329	155	7.86139
ra_contig2330	164	7.92929
ra_contig2331	118	14.1844
ra_contig2332	39	7.96503
ra_contig2333	226	12.0847
ra_contig2334	335	9.82086
ra_contig2335	70	3.91086
ra_contig2336	16	0.937662
ra_contig2337	60	5.00535
ra_contig2338	112	10.8388
ra_contig2339	46	7.45093
ra_contig2340	62	7.3802
ra_contig2341	329	10.4747
ra_contig2342	37	2.45056
ra_contig2343	55	3.5503
ra_contig2344	46	3.3762
ra_contig2345	21	1.26342
ra_contig2346	62	4.06228
ra_contig2347	237	10.3969
ra_contig2348	319	10.005
ra_contig2349	16	2.75224
ra_contig2351	17	0.716431
ra_contig2352	36	1.55911
ra_contig2353	193	15.1486
ra_contig2354	125	9.38887
ra_contig2355	12	1.18382
ra_contig2356	61	8.97585
ra_contig2357	139	4.97542
ra_contig2358	29	1.4077
ra_contig2359	93	9.01439
ra_contig2360	58	2.81765
ra_contig2361	22	1.44455
ra_contig2362	110	5.49237
ra_contig2363	84	9.15978
ra_contig2364	20	0.993738
ra_contig2366	126	11.039
ra_contig2367	153	10.1775
ra_contig2368	50	7.35725
ra_contig2369	28	1.47526
ra_contig2371	223	9.83216
ra_contig2372	128	10.9015
ra_contig2373	300	14.4933
ra_contig2374	215	9.4726
ra_contig2375	44	3.67059
ra_contig2377	239	10.3069
ra_contig2378	327	13.0342
ra_contig2379	141	10.3364
ra_contig2380	263	16.0121
ra_contig2381	117	7.3656
ra_contig2383	36	2.38691
ra_contig2384	360	13.3557
ra_contig2385	331	13.7034
ra_contig2387	26	0.866646
ra_contig2389	160	10.1564
ra_contig2391	50	3.28661
ra_contig2393	321	15.9885
ra_contig2394	23	3.00749
ra_contig2395	223	10.973
ra_contig2396	50	1.70003
ra_contig2398	46	1.77001
ra_contig2399	177	8.8161
ra_contig2400	150	15.7927
ra_contig2401	84	4.34702
ra_contig2402	306	10.057
ra_contig2403	201	9.77238
ra_contig2404	44	9.52791
ra_contig2405	113	12.2564
ra_contig2406	163	15.9004
ra_contig2407	269	17.1646
ra_contig2408	43	2.25198
ra_contig2410	374	11.0224
ra_contig2411	84	6.31709
ra_contig2412	8	1.61762
ra_contig2413	346	10.9987
ra_contig2416	328	12.1317
ra_contig2417	636	13.7041
ra_contig2418	280	9.14835
ra_contig2419	187	15.3898
ra_contig2420	234	13.5959
ra_contig2421	306	10.8262
ra_contig2422	215	11.2599
ra_contig2424	200	6.83438
ra_contig2425	110	12.213
ra_contig2426	240	7.56616
ra_contig2427	66	1.93951
ra_contig2428	97	13.4621
ra_contig2429	202	13.6451
ra_contig2433	172	10.3074
ra_contig2434	183	9.65854
ra_contig2435	351	11.7963
ra_contig2436	9	0.737701
ra_contig2438	238	10.8784
ra_contig2439	370	11.2074
ra_contig2440	227	17.5688
ra_contig2441	248	13.9578
ra_contig2443	65	2.58751
ra_contig2444	87	10.954
ra_contig2445	261	12.6794
ra_contig2446	262	10.9733
ra_contig2447	227	12.3766
ra_contig2448	127	5.2014
ra_contig2450	442	11.6995
ra_contig2451	72	3.15628
ra_contig2452	22	0.936191
ra_contig2454	67	2.87315
ra_contig2455	153	9.8763
ra_contig2456	194	10.8189
ra_contig2459	379	11.6067
ra_contig2464	42	3.0642
ra_contig2465	32	2.39765
ra_contig2467	259	12.5623
ra_contig2468	143	6.17125
ra_contig2469	252	17.6473
ra_contig2470	51	4.71868
ra_contig2471	329	12.6514
ra_contig2472	213	7.60637
ra_contig2474	395	12.0845
ra_contig2475	167	11.6547
ra_contig2476	53	9.35392
ra_contig2477	112	11.9568
ra_contig2478	281	15.815
ra_contig2479	84	7.36994
ra_contig2480	305	9.00188
ra_contig2481	231	15.2005
ra_contig2482	159	10.4966
ra_contig2483	414	16.7757
ra_contig2484	24	2.46728
ra_contig2485	18	1.70679
ra_contig2486	180	9.8053
ra_contig2487	398	11.2989
ra_contig2488	363	14.422
ra_contig2489	56	2.07629
ra_contig2490	194	12.1504
ra_contig2491	308	11.5316
ra_contig2492	24	0.86413
ra_contig2493	258	10.6885
ra_contig2494	105	7.62408
ra_contig2495	60	2.90326
ra_contig2496	221	8.37704
ra_contig2497	106	8.51699
ra_contig2498	34	4.48427
ra_contig2499	285	12.8725
ra_contig2500	63	2.23539
ra_contig2501	24	0.827068
ra_contig2502	204	15.7887
ra_contig2503	109	12.4646
ra_contig2504	115	7.99829
ra_contig2506	305	13.5948
ra_contig2507	354	12.5681
ra_contig2508	173	17.4041
ra_contig2510	75	12.6867
ra_contig2511	349	18.0455
ra_contig2512	247	11.8392
ra_contig2513	34	1.31323
ra_contig2517	30	3.10501
ra_contig2518	266	10.3461
ra_contig2519	124	12.1153
ra_contig2520	359	18.4532
ra_contig2521	185	23.245
ra_contig2522	149	7.68473
ra_contig2523	256	15.5086
ra_contig2524	190	9.15015
ra_contig2525	153	9.60224
ra_contig2526	133	8.12167
ra_contig2527	319	13.1089
ra_contig2528	317	14.1503
ra_contig2529	579	11.0318
ra_contig2530	330	12.6342
ra_contig2532	33	1.4677
ra_contig2533	230	12.3527
ra_contig2534	130	9.83702
ra_contig2535	226	15.3683
[truncated: 39,964 more rows]

## Sheet: D. Ceriops tagal
Unigene ID	Read Count	RPKM
ct_contigs1	20	2.46726
ct_contigs2	18	2.73529
ct_contigs3	18	2.03299
ct_contigs4	8	1.25564
ct_contigs5	5	0.742918
ct_contigs6	10	1.29579
ct_contigs7	7	0.995827
ct_contigs8	5	0.628408
ct_contigs10	6	0.87593
ct_contigs11	13	1.63386
ct_contigs13	14	1.83545
ct_contigs14	10	1.44724
ct_contigs15	9	0.920128
ct_contigs16	12	1.26156
ct_contigs17	37	2.76107
ct_contigs18	24	2.07863
ct_contigs19	15	1.97429
ct_contigs20	8	1.22684
ct_contigs21	19	2.35257
ct_contigs22	4	0.652319
ct_contigs23	8	1.24977
ct_contigs24	12	1.38815
ct_contigs25	16	1.86377
ct_contigs26	6	0.99795
ct_contigs27	29	2.88544
ct_contigs28	21	1.73777
ct_contigs29	22	1.97182
ct_contigs31	14	1.30737
ct_contigs32	9	1.01307
ct_contigs33	11	1.15643
ct_contigs34	6	0.955181
ct_contigs35	4	0.583953
ct_contigs36	26	2.30561
ct_contigs37	17	2.30094
ct_contigs38	6	0.959751
ct_contigs39	32	2.46498
ct_contigs40	16	1.63578
ct_contigs41	16	1.62091
ct_contigs44	16	1.58724
ct_contigs47	12	1.52538
ct_contigs48	9	0.958223
ct_contigs49	7	0.876477
ct_contigs51	10	1.35349
ct_contigs52	3	0.47759
ct_contigs53	4	0.602366
ct_contigs54	28	2.03054
ct_contigs55	16	1.75377
ct_contigs56	6	0.849949
ct_contigs57	49	2.7765
ct_contigs58	14	1.45806
ct_contigs59	19	1.80967
ct_contigs60	10	1.44101
ct_contigs61	16	1.91721
ct_contigs62	14	1.30011
ct_contigs63	8	1.0208
ct_contigs64	6	0.964365
ct_contigs65	10	1.3214
ct_contigs66	10	1.49916
ct_contigs67	17	1.42439
ct_contigs68	11	1.25083
ct_contigs69	8	0.909696
ct_contigs71	25	2.34771
ct_contigs73	14	2.08017
ct_contigs74	28	3.40392
ct_contigs76	4	0.627818
ct_contigs77	6	0.849949
ct_contigs79	4	0.619099
ct_contigs81	8	1.21018
ct_contigs82	14	2.04384
ct_contigs83	7	1.03092
ct_contigs84	4	0.55952
ct_contigs85	26	2.35559
ct_contigs86	4	0.504624
ct_contigs87	4	0.605092
ct_contigs88	12	1.41259
ct_contigs89	34	2.10884
ct_contigs91	16	1.54596
ct_contigs92	6	0.828876
ct_contigs93	16	1.55495
ct_contigs95	7	1.11971
ct_contigs96	4	0.636787
ct_contigs99	6	0.835783
ct_contigs100	22	2.04303
ct_contigs101	40	2.35018
ct_contigs103	17	2.17752
ct_contigs105	19	1.91902
ct_contigs106	9	1.23312
ct_contigs107	8	1.22684
ct_contigs108	7	0.883092
ct_contigs109	18	1.92873
ct_contigs110	20	1.98996
ct_contigs111	8	0.854475
ct_contigs113	50	2.64907
ct_contigs115	12	1.561
ct_contigs116	20	1.783
ct_contigs118	4	0.594335
ct_contigs119	16	1.9959
ct_contigs120	4	0.633769
ct_contigs121	4	0.607842
ct_contigs122	14	1.31471
ct_contigs123	6	0.75409
ct_contigs124	9	0.838111
ct_contigs125	3	0.479875
ct_contigs126	18	1.96014
ct_contigs127	42	2.66436
ct_contigs129	12	1.45354
ct_contigs130	16	1.46148
ct_contigs131	26	2.20054
ct_contigs132	30	2.87375
ct_contigs133	10	1.49916
ct_contigs134	4	0.627818
ct_contigs135	24	2.18624
ct_contigs136	20	2.02002
ct_contigs137	12	1.6308
ct_contigs139	18	1.68561
ct_contigs141	21	2.12745
ct_contigs142	18	1.99922
ct_contigs143	4	0.554877
ct_contigs145	67	2.62899
ct_contigs146	25	2.15408
ct_contigs147	10	1.44724
ct_contigs148	25	2.63654
ct_contigs149	6	0.808822
ct_contigs150	4	0.591705
ct_contigs151	10	1.31103
ct_contigs153	13	1.52494
ct_contigs155	4	0.586514
ct_contigs156	16	1.9959
ct_contigs157	7	0.951298
ct_contigs158	5	0.655516
ct_contigs159	12	1.33281
ct_contigs160	11	1.25083
ct_contigs161	12	1.49692
ct_contigs162	14	1.52456
ct_contigs163	12	1.46415
ct_contigs164	22	1.8573
ct_contigs165	12	1.91036
ct_contigs166	4	0.522364
ct_contigs167	3	0.447741
ct_contigs168	28	2.28311
ct_contigs170	6	0.872121
ct_contigs171	21	1.64032
ct_contigs172	22	1.71443
ct_contigs173	4	0.633769
ct_contigs174	16	1.84449
ct_contigs176	4	0.636787
ct_contigs177	18	2.06792
ct_contigs178	12	1.33725
ct_contigs179	17	2.78594
ct_contigs180	22	2.5102
ct_contigs181	4	0.621978
ct_contigs182	12	1.64416
ct_contigs183	16	1.69273
ct_contigs184	10	1.59958
ct_contigs185	18	2.27941
ct_contigs187	10	1.42261
ct_contigs189	8	1.04066
ct_contigs190	6	0.928648
ct_contigs191	19	2.41519
ct_contigs192	12	1.783
ct_contigs193	19	2.34389
ct_contigs194	8	1.17303
ct_contigs195	14	1.38884
ct_contigs197	8	1.21018
ct_contigs198	32	2.00713
ct_contigs200	7	0.917723
ct_contigs201	38	2.02614
ct_contigs203	14	1.44456
ct_contigs204	21	2.49843
ct_contigs205	6	0.732073
ct_contigs206	6	0.879772
ct_contigs210	21	2.45475
ct_contigs211	10	1.64686
ct_contigs212	6	0.822082
ct_contigs213	20	1.96078
ct_contigs214	6	0.721539
ct_contigs215	10	1.05462
ct_contigs217	12	1.63745
ct_contigs218	11	1.19398
ct_contigs219	15	1.56221
ct_contigs220	11	1.1749
ct_contigs221	30	2.93257
ct_contigs222	20	2.04473
ct_contigs223	18	1.68561
ct_contigs224	9	1.1354
ct_contigs226	3	0.47759
ct_contigs227	4	0.649152
ct_contigs228	4	0.636787
ct_contigs229	18	2.10407
ct_contigs230	10	1.56955
ct_contigs231	12	1.39297
ct_contigs232	16	1.38935
ct_contigs233	8	1.0741
ct_contigs234	9	1.41925
ct_contigs235	6	0.853566
ct_contigs236	7	1.08846
ct_contigs237	17	2.12859
ct_contigs238	10	1.13327
ct_contigs239	12	1.9195
ct_contigs240	16	2.04943
ct_contigs241	10	1.19398
ct_contigs242	7	1.06858
ct_contigs243	12	1.56709
ct_contigs245	26	2.34923
ct_contigs246	8	0.882675
ct_contigs247	13	1.44869
ct_contigs248	10	1.52654
ct_contigs249	4	0.581414
ct_contigs250	3	0.482183
ct_contigs251	7	0.943626
ct_contigs252	15	1.61244
ct_contigs254	24	1.50818
ct_contigs255	15	1.94368
ct_contigs256	17	1.54859
ct_contigs257	18	1.71933
ct_contigs258	20	2.59158
ct_contigs260	18	2.15686
ct_contigs263	4	0.646016
ct_contigs264	4	0.596988
ct_contigs265	15	1.52887
ct_contigs266	8	1.00545
ct_contigs267	4	0.649152
ct_contigs268	9	1.43277
ct_contigs269	6	0.899498
ct_contigs270	5	0.576402
ct_contigs271	20	2.10923
ct_contigs272	20	1.57324
ct_contigs274	20	2.35432
ct_contigs275	14	1.37255
ct_contigs276	5	0.81144
ct_contigs277	4	0.605092
ct_contigs278	12	1.58568
ct_contigs279	6	0.959751
ct_contigs282	22	2.08354
ct_contigs283	6	0.87593
ct_contigs284	16	1.79497
ct_contigs285	12	1.49692
ct_contigs286	16	1.67157
ct_contigs288	8	1.06131
ct_contigs289	9	0.925791
ct_contigs290	9	1.10213
ct_contigs291	23	1.52564
ct_contigs292	17	1.49169
ct_contigs293	6	0.780498
ct_contigs294	9	1.25367
ct_contigs296	20	2.40513
ct_contigs297	13	2.02143
ct_contigs298	38	2.38795
ct_contigs299	33	2.1803
ct_contigs301	6	0.978478
ct_contigs302	8	1.22684
ct_contigs303	21	1.39852
ct_contigs304	4	0.581414
ct_contigs305	5	0.792211
ct_contigs306	13	1.92304
ct_contigs307	13	1.29733
ct_contigs308	12	1.26156
ct_contigs309	8	1.28582
ct_contigs310	26	3.11546
ct_contigs312	8	1.09611
ct_contigs313	10	1.24744
ct_contigs314	16	1.91721
ct_contigs315	6	0.777473
ct_contigs316	10	1.2428
ct_contigs317	6	0.737456
ct_contigs318	10	1.2428
ct_contigs320	10	1.4106
ct_contigs322	8	1.24396
ct_contigs323	18	1.43963
ct_contigs324	20	2.38795
ct_contigs325	33	2.58975
ct_contigs327	15	1.54775
ct_contigs328	5	0.756365
ct_contigs330	7	1.10386
ct_contigs332	16	1.8256
ct_contigs333	10	1.59197
ct_contigs334	6	0.907638
ct_contigs336	10	1.141
ct_contigs337	17	2.16096
ct_contigs338	28	2.89807
ct_contigs339	10	1.01001
ct_contigs340	42	2.8481
ct_contigs341	42	2.76946
ct_contigs342	6	0.99795
ct_contigs343	26	2.75068
ct_contigs345	8	0.972548
ct_contigs346	6	0.808822
ct_contigs347	17	2.29166
ct_contigs348	11	1.3276
ct_contigs349	25	2.40168
ct_contigs350	15	2.15223
ct_contigs351	8	1.23249
ct_contigs352	6	0.780498
ct_contigs354	8	1.22684
ct_contigs355	8	1.1782
ct_contigs356	4	0.613419
ct_contigs357	11	1.60587
ct_contigs358	33	2.54201
ct_contigs359	21	2.84234
ct_contigs360	11	1.57156
ct_contigs361	20	2.01394
ct_contigs363	14	1.4183
ct_contigs364	10	1.04473
ct_contigs365	18	1.82907
ct_contigs366	5	0.759803
ct_contigs368	8	1.27357
ct_contigs369	18	1.91036
ct_contigs371	12	1.9959
ct_contigs372	3	0.494059
ct_contigs373	26	1.79219
ct_contigs374	6	0.832315
ct_contigs375	4	0.649152
ct_contigs376	6	0.835783
ct_contigs378	21	2.3961
ct_contigs379	4	0.539215
ct_contigs380	12	1.43791
ct_contigs381	7	1.03548
ct_contigs382	10	1.10334
ct_contigs384	11	1.42537
ct_contigs385	26	2.03087
ct_contigs387	22	2.49318
ct_contigs388	16	1.49832
ct_contigs389	14	1.8071
ct_contigs390	14	2.21819
ct_contigs391	8	1.0208
ct_contigs392	12	1.9959
ct_contigs393	7	0.987423
ct_contigs394	20	2.65328
ct_contigs395	8	1.1782
ct_contigs396	18	1.67157
ct_contigs397	29	1.97055
ct_contigs398	4	0.552584
ct_contigs399	26	2.49059
ct_contigs400	20	2.07648
ct_contigs401	4	0.649152
ct_contigs403	14	2.14697
ct_contigs404	10	1.23363
ct_contigs405	26	2.00742
ct_contigs406	22	2.71398
ct_contigs408	20	1.57695
ct_contigs409	31	2.6438
ct_contigs410	12	1.41758
ct_contigs412	15	1.28913
ct_contigs413	8	1.18341
ct_contigs414	19	1.8573
ct_contigs415	9	1.27492
ct_contigs416	35	3.1037
ct_contigs417	6	0.94617
ct_contigs418	4	0.524413
ct_contigs419	6	0.903549
ct_contigs420	10	1.49247
ct_contigs421	34	2.71929
ct_contigs422	7	0.713473
ct_contigs423	18	1.8573
ct_contigs424	28	2.91613
ct_contigs426	8	1.27357
ct_contigs427	6	0.771492
ct_contigs428	6	0.879772
ct_contigs429	8	0.965526
ct_contigs430	16	1.72549
ct_contigs431	9	1.20836
ct_contigs433	6	0.94617
ct_contigs434	22	2.1632
ct_contigs435	22	1.8573
ct_contigs436	3	0.445751
ct_contigs437	14	1.67157
ct_contigs438	4	0.610618
ct_contigs439	10	1.49916
ct_contigs440	6	0.825465
ct_contigs441	16	1.7712
ct_contigs442	15	1.74728
ct_contigs443	12	1.35532
ct_contigs444	19	1.2122
ct_contigs445	5	0.655516
ct_contigs446	4	0.53277
ct_contigs447	14	2.21819
ct_contigs448	12	1.49136
ct_contigs449	14	1.56535
ct_contigs451	22	2.02057
ct_contigs453	24	2.39508
ct_contigs455	10	1.06809
ct_contigs456	12	1.59197
ct_contigs457	17	1.11438
ct_contigs458	12	1.45882
ct_contigs459	16	1.76535
ct_contigs460	4	0.610618
ct_contigs461	4	0.636787
ct_contigs464	11	1.5783
ct_contigs465	4	0.566633
ct_contigs466	6	0.988118
ct_contigs468	8	1.04883
ct_contigs469	6	0.87593
ct_contigs470	18	2.2538
ct_contigs471	10	1.31619
ct_contigs472	23	2.22231
ct_contigs473	15	1.79738
ct_contigs474	4	0.552584
ct_contigs475	7	0.917723
ct_contigs476	8	1.0208
ct_contigs477	12	1.94746
ct_contigs478	14	1.35663
ct_contigs479	26	2.77704
ct_contigs480	12	1.42261
ct_contigs481	10	1.12944
ct_contigs483	6	0.497737
ct_contigs484	9	1.34925
ct_contigs485	14	1.14435
ct_contigs486	19	2.11732
ct_contigs487	14	1.44012
ct_contigs488	62	3.20362
ct_contigs489	12	1.33725
ct_contigs490	24	2.22875
ct_contigs491	12	1.75186
ct_contigs492	5	0.781106
ct_contigs493	16	1.6981
ct_contigs494	14	2.10828
ct_contigs495	14	1.32589
ct_contigs497	13	1.37534
ct_contigs498	14	1.48584
ct_contigs499	8	1.24396
ct_contigs500	6	0.872121
ct_contigs501	15	1.66601
ct_contigs504	14	1.72708
ct_contigs505	24	2.68345
ct_contigs506	14	1.52456
ct_contigs507	3	0.466484
ct_contigs508	16	2.04161
ct_contigs509	15	1.96655
ct_contigs510	11	1.62719
ct_contigs511	6	0.983274
ct_contigs512	34	1.86645
ct_contigs513	11	1.82957
ct_contigs514	16	2.1744
ct_contigs515	4	0.548054
ct_contigs516	3	0.468663
ct_contigs517	15	1.79738
ct_contigs518	16	1.91721
ct_contigs519	10	1.57695
ct_contigs521	6	0.932967
ct_contigs522	4	0.554877
ct_contigs523	18	1.96014
ct_contigs524	11	1.25083
ct_contigs525	6	0.825465
ct_contigs526	13	1.4935
ct_contigs527	18	1.8459
ct_contigs528	3	0.451775
ct_contigs529	5	0.726768
ct_contigs530	25	2.16524
ct_contigs531	4	0.633769
ct_contigs532	4	0.518315
ct_contigs533	16	1.80101
ct_contigs534	31	2.58447
ct_contigs535	13	1.59197
ct_contigs536	21	2.3559
ct_contigs537	10	1.4106
ct_contigs538	8	1.04066
ct_contigs539	8	1.09164
ct_contigs541	13	1.47826
ct_contigs542	13	1.75954
ct_contigs543	7	1.11971
ct_contigs545	8	1.11904
ct_contigs546	30	2.51363
ct_contigs547	4	0.658745
ct_contigs548	4	0.534901
ct_contigs549	28	2.19736
ct_contigs550	5	0.80752
ct_contigs551	12	1.47491
ct_contigs552	16	1.68739
ct_contigs553	16	2.08133
ct_contigs554	4	0.564242
ct_contigs555	4	0.578897
ct_contigs558	10	1.53355
ct_contigs560	8	0.879772
ct_contigs561	12	1.64416
ct_contigs562	4	0.613419
ct_contigs563	8	1.05712
ct_contigs564	22	2.78594
ct_contigs566	10	1.19826
ct_contigs567	24	2.21644
ct_contigs568	4	0.610618
ct_contigs569	27	2.76885
ct_contigs570	15	1.57201
ct_contigs571	18	2.47639
ct_contigs572	21	2.44619
ct_contigs573	6	0.928648
ct_contigs574	6	0.64291
ct_contigs575	9	1.42598
ct_contigs576	12	1.44308
ct_contigs577	14	1.59197
ct_contigs578	6	0.94617
ct_contigs579	6	0.756936
ct_contigs581	22	2.19549
ct_contigs582	10	1.3988
ct_contigs583	6	0.83928
ct_contigs585	20	1.61895
ct_contigs586	4	0.636787
ct_contigs587	22	1.87625
ct_contigs588	6	0.812097
ct_contigs589	10	1.22012
ct_contigs590	19	2.32672
ct_contigs591	8	1.21018
ct_contigs594	16	1.783
ct_contigs596	30	2.38228
ct_contigs597	17	1.60546
ct_contigs598	10	1.25682
ct_contigs600	18	1.79631
ct_contigs602	11	1.33725
ct_contigs603	22	2.38022
ct_contigs604	4	0.627818
ct_contigs605	21	2.72115
ct_contigs606	25	2.63654
ct_contigs608	12	1.26554
ct_contigs609	8	1.06131
ct_contigs610	8	0.986903
ct_contigs611	15	1.85044
ct_contigs612	6	0.857213
ct_contigs613	20	1.93245
ct_contigs615	10	1.47275
ct_contigs619	22	1.4593
ct_contigs620	15	1.90673
ct_contigs621	5	0.607842
ct_contigs622	10	1.2382
ct_contigs623	6	0.842806
ct_contigs624	18	1.93493
ct_contigs625	48	3.02774
ct_contigs627	26	2.61025
ct_contigs628	12	1.41758
ct_contigs629	17	1.49956
ct_contigs630	10	1.25211
ct_contigs631	13	1.40196
ct_contigs632	5	0.69073
ct_contigs633	4	0.537049
ct_contigs634	13	1.45841
ct_contigs635	22	2.24234
ct_contigs637	17	1.94634
ct_contigs638	16	1.58724
ct_contigs639	21	1.64802
ct_contigs640	4	0.569044
ct_contigs643	3	0.451775
ct_contigs644	19	1.79942
ct_contigs645	18	1.74424
ct_contigs646	5	0.784773
ct_contigs648	10	1.6308
ct_contigs650	17	2.51475
ct_contigs652	5	0.815398
ct_contigs653	4	0.573928
ct_contigs654	29	2.73101
ct_contigs655	6	0.857213
ct_contigs657	4	0.554877
ct_contigs658	5	0.638002
ct_contigs660	10	1.61504
ct_contigs662	10	1.18973
ct_contigs663	4	0.578897
ct_contigs665	12	1.38337
ct_contigs667	14	1.56013
ct_contigs668	8	0.979672
ct_contigs670	8	1.21018
ct_contigs672	13	1.58616
ct_contigs673	11	1.3825
ct_contigs674	8	1.0872
ct_contigs675	8	1.15779
ct_contigs676	19	1.87928
ct_contigs679	14	1.95832
ct_contigs680	7	0.951298
ct_contigs681	5	0.676747
ct_contigs682	37	1.93881
ct_contigs683	18	1.78565
ct_contigs684	18	2.00588
ct_contigs685	14	1.71443
ct_contigs686	4	0.534901
ct_contigs687	8	1.06131
ct_contigs688	12	1.52538
ct_contigs689	10	1.30083
ct_contigs691	12	1.40763
ct_contigs692	13	1.57466
ct_contigs693	8	1.22124
ct_contigs694	22	2.31286
ct_contigs695	8	1.27967
ct_contigs697	18	2.23704
ct_contigs698	8	1.21018
ct_contigs699	7	0.943626
ct_contigs700	18	2.20426
ct_contigs701	14	1.37658
ct_contigs702	16	2.16559
ct_contigs705	8	1.23249
ct_contigs706	6	0.978478
ct_contigs707	20	2.00188
ct_contigs708	8	1.31749
ct_contigs709	22	2.64564
ct_contigs710	24	1.83605
ct_contigs711	27	1.96227
ct_contigs712	5	0.69073
ct_contigs713	8	1.21018
ct_contigs718	11	1.17867
ct_contigs720	16	2.12262
ct_contigs721	6	0.740177
ct_contigs722	4	0.55031
ct_contigs724	12	1.51387
ct_contigs726	9	0.976889
ct_contigs728	4	0.581414
ct_contigs729	29	2.62029
ct_contigs730	6	0.87593
ct_contigs731	10	1.37014
ct_contigs733	18	2.20426
ct_contigs734	4	0.522364
ct_contigs735	26	2.36843
ct_contigs736	10	1.42261
ct_contigs738	12	1.54894
ct_contigs739	18	1.37703
ct_contigs740	6	0.895482
ct_contigs741	17	1.65695
ct_contigs742	6	0.708791
ct_contigs743	4	0.64291
ct_contigs744	12	1.59197
ct_contigs745	18	2.68645
ct_contigs746	14	1.8573
ct_contigs747	28	2.25019
ct_contigs748	17	2.02254
ct_contigs749	8	1.21018
ct_contigs750	10	1.60728
ct_contigs751	20	1.48254
ct_contigs752	33	2.56566
ct_contigs753	11	1.55824
ct_contigs755	17	2.59513
ct_contigs756	11	1.38772
ct_contigs758	14	2.01741
ct_contigs759	10	1.3214
ct_contigs762	4	0.64291
ct_contigs764	8	1.04883
ct_contigs765	20	1.85215
ct_contigs767	34	2.63117
ct_contigs768	10	1.40468
ct_contigs769	22	2.35734
ct_contigs770	17	1.73272
ct_contigs771	15	1.68278
ct_contigs772	29	2.64171
ct_contigs773	10	1.05795
ct_contigs774	17	2.36805
ct_contigs775	10	1.22909
ct_contigs776	22	1.768
ct_contigs777	24	2.53909
ct_contigs778	6	0.842806
ct_contigs779	10	0.823432
ct_contigs780	42	2.96853
ct_contigs781	6	0.762692
ct_contigs782	22	2.66482
ct_contigs784	8	0.846363
ct_contigs785	10	1.16893
ct_contigs786	26	1.64313
ct_contigs787	8	1.13809
ct_contigs788	28	2.72115
ct_contigs789	9	0.877207
ct_contigs790	9	1.42598
ct_contigs791	6	0.978478
ct_contigs792	22	1.9406
ct_contigs793	28	2.75317
ct_contigs794	29	2.54464
ct_contigs795	12	1.67856
ct_contigs796	8	1.00545
ct_contigs797	9	1.30818
ct_contigs799	16	1.90356
ct_contigs800	11	1.33241
ct_contigs801	14	1.78641
ct_contigs802	18	1.81802
ct_contigs804	27	2.16982
ct_contigs805	23	2.53769
ct_contigs806	13	1.98451
ct_contigs807	14	1.49057
ct_contigs808	22	1.74287
ct_contigs809	6	0.822082
ct_contigs810	7	1.1091
ct_contigs811	22	2.66482
ct_contigs812	29	2.73101
ct_contigs813	8	1.09164
ct_contigs814	7	1.08342
ct_contigs815	27	2.13391
ct_contigs816	15	1.78459
ct_contigs818	6	0.655516
ct_contigs819	9	1.25367
ct_contigs820	27	2.78594
ct_contigs821	27	2.1803
ct_contigs822	9	1.36765
ct_contigs823	4	0.537049
ct_contigs824	4	0.594335
ct_contigs825	12	0.98569
ct_contigs826	12	1.42261
ct_contigs827	20	1.82685
ct_contigs828	42	2.53909
ct_contigs831	7	0.991607
ct_contigs832	8	1.00545
ct_contigs833	15	1.83018
ct_contigs834	6	0.911763
ct_contigs835	4	0.646016
ct_contigs836	23	2.14184
ct_contigs837	20	1.71004
ct_contigs839	8	1.23249
ct_contigs840	21	2.22875
ct_contigs842	16	1.76535
ct_contigs843	4	0.510402
ct_contigs844	20	1.79256
ct_contigs845	8	1.02866
ct_contigs846	10	1.29579
ct_contigs847	10	1.4106
ct_contigs848	14	1.87215
ct_contigs849	6	0.771492
ct_contigs850	12	1.8573
ct_contigs851	17	1.62846
ct_contigs853	7	0.995827
ct_contigs856	6	0.846363
ct_contigs859	24	2.22258
ct_contigs860	10	1.44101
ct_contigs861	10	1.37014
ct_contigs862	8	1.0872
ct_contigs863	20	1.98996
ct_contigs864	22	2.41937
ct_contigs865	9	0.949154
ct_contigs868	18	2.10407
ct_contigs869	22	2.18896
ct_contigs870	12	1.70713
ct_contigs871	10	1.51961
ct_contigs872	14	1.68967
ct_contigs873	8	0.935142
ct_contigs874	6	0.983274
ct_contigs875	3	0.484512
ct_contigs876	11	1.64908
ct_contigs878	11	1.39297
ct_contigs879	12	1.39783
ct_contigs880	8	0.900507
ct_contigs881	24	2.35986
ct_contigs883	27	2.66267
ct_contigs884	16	2.10591
ct_contigs886	14	1.59197
ct_contigs887	5	0.781106
ct_contigs888	10	1.45988
ct_contigs889	22	2.2984
ct_contigs890	19	2.30143
ct_contigs892	10	1.37577
ct_contigs893	6	0.978478
ct_contigs894	13	1.55773
ct_contigs895	9	1.35532
ct_contigs896	4	0.470864
ct_contigs897	22	1.664
ct_contigs898	24	1.68561
ct_contigs899	6	0.726768
ct_contigs900	18	1.81802
ct_contigs901	10	1.21128
ct_contigs902	11	1.53868
ct_contigs903	4	0.662006
ct_contigs904	10	1.40468
ct_contigs905	8	1.13327
ct_contigs906	7	0.939836
ct_contigs907	10	1.11438
ct_contigs908	7	0.987423
ct_contigs909	13	1.50383
ct_contigs912	18	2.21237
ct_contigs913	16	1.28892
ct_contigs914	8	1.09164
ct_contigs916	19	1.69838
ct_contigs917	10	1.41658
ct_contigs918	20	2.10923
ct_contigs919	12	1.42261
ct_contigs920	14	1.5706
ct_contigs921	16	1.57324
ct_contigs922	6	0.799155
ct_contigs923	6	0.988118
ct_contigs925	14	1.9026
ct_contigs927	18	2.09674
ct_contigs928	19	1.84115
ct_contigs929	12	1.57324
ct_contigs930	22	2.14428
ct_contigs931	11	1.29033
ct_contigs932	22	1.82957
ct_contigs934	12	1.67157
ct_contigs935	17	1.63785
ct_contigs936	14	1.72708
ct_contigs938	10	1.42869
ct_contigs939	11	1.3276
ct_contigs940	15	1.70568
ct_contigs941	20	1.91036
ct_contigs943	21	1.72073
ct_contigs944	10	1.24744
ct_contigs945	10	1.16485
ct_contigs946	7	1.11438
ct_contigs947	3	0.445751
ct_contigs948	13	1.51961
ct_contigs949	4	0.602366
ct_contigs952	9	1.05573
ct_contigs953	23	2.58027
ct_contigs954	18	1.51197
ct_contigs955	9	1.11852
ct_contigs957	18	2.39747
ct_contigs958	15	1.90673
ct_contigs959	10	1.36454
ct_contigs960	8	0.928648
ct_contigs963	7	0.983274
ct_contigs964	9	1.28035
ct_contigs965	19	2.00377
ct_contigs966	12	1.09611
ct_contigs967	4	0.602366
ct_contigs968	11	1.31337
ct_contigs969	4	0.624885
ct_contigs972	22	2.46808
ct_contigs973	25	2.54037
ct_contigs974	20	2.23621
ct_contigs975	18	1.81254
ct_contigs976	16	1.7712
ct_contigs977	4	0.543599
ct_contigs978	6	0.924368
ct_contigs979	5	0.781106
ct_contigs980	7	0.826923
ct_contigs981	8	1.25564
ct_contigs982	7	0.991607
ct_contigs983	12	1.49692
ct_contigs984	6	0.872121
ct_contigs985	10	1.31103
ct_contigs986	24	2.72909
ct_contigs987	4	0.599665
ct_contigs989	4	0.589098
ct_contigs990	17	2.28246
ct_contigs991	10	1.48584
ct_contigs992	24	1.97138
ct_contigs993	15	1.98209
ct_contigs994	15	0.9321
ct_contigs995	14	1.39713
ct_contigs997	11	1.35699
ct_contigs998	17	1.59197
ct_contigs999	4	0.633769
ct_contigs1000	12	1.35076
ct_contigs1001	6	0.808822
ct_contigs1002	20	1.83185
ct_contigs1003	5	0.64291
ct_contigs1005	12	1.51387
ct_contigs1006	4	0.652319
ct_contigs1007	26	1.88142
ct_contigs1008	9	1.24331
ct_contigs1009	17	1.60546
ct_contigs1010	10	1.2428
ct_contigs1011	8	1.15779
ct_contigs1012	15	2.31092
ct_contigs1014	8	1.1528
ct_contigs1016	30	2.89867
ct_contigs1017	24	2.30561
ct_contigs1018	27	2.15429
ct_contigs1019	7	0.991607
ct_contigs1021	24	2.33242
ct_contigs1023	10	1.42869
ct_contigs1024	13	1.56898
ct_contigs1025	14	1.69579
ct_contigs1026	34	2.68715
ct_contigs1027	13	2.03087
ct_contigs1028	21	2.51634
ct_contigs1029	4	0.662006
ct_contigs1030	12	1.65093
ct_contigs1031	20	2.09601
ct_contigs1032	8	1.00169
ct_contigs1033	10	1.04473
ct_contigs1034	10	1.42261
ct_contigs1035	6	0.959751
ct_contigs1036	5	0.708291
ct_contigs1037	13	1.80335
ct_contigs1038	3	0.479875
ct_contigs1039	9	1.1397
ct_contigs1040	12	1.26554
ct_contigs1042	12	1.51387
ct_contigs1043	8	1.22124
ct_contigs1044	10	1.38146
ct_contigs1045	6	0.777473
ct_contigs1046	18	2.1803
ct_contigs1047	8	1.2983
ct_contigs1049	10	1.29579
ct_contigs1051	4	0.583953
ct_contigs1052	13	2.02143
ct_contigs1053	14	1.83545
ct_contigs1054	19	2.51065
ct_contigs1055	3	0.464324
ct_contigs1056	18	1.71443
ct_contigs1057	14	1.64224
ct_contigs1058	20	1.82187
ct_contigs1059	10	1.38719
ct_contigs1060	7	0.889807
ct_contigs1061	9	1.37389
ct_contigs1062	11	1.70252
ct_contigs1063	9	0.917323
ct_contigs1064	24	1.51387
ct_contigs1065	33	3.73978
ct_contigs1066	12	1.19398
ct_contigs1067	31	3.16933
ct_contigs1068	10	1.36454
ct_contigs1069	4	0.554877
ct_contigs1072	8	1.24977
ct_contigs1073	8	0.99795
ct_contigs1075	12	1.05573
ct_contigs1077	4	0.578897
ct_contigs1078	35	3.40144
ct_contigs1079	15	1.47059
ct_contigs1082	10	1.22909
ct_contigs1083	14	1.73992
ct_contigs1084	14	1.33344
ct_contigs1085	20	2.34606
ct_contigs1086	6	0.751266
ct_contigs1088	10	1.16081
ct_contigs1089	20	2.16384
ct_contigs1090	12	1.66463
ct_contigs1091	14	1.65971
ct_contigs1092	4	0.53277
ct_contigs1093	3	0.496505
ct_contigs1094	6	0.792838
ct_contigs1095	21	1.78187
ct_contigs1097	7	0.921336
ct_contigs1098	20	2.52312
ct_contigs1099	34	2.32923
ct_contigs1100	5	0.795984
ct_contigs1101	20	1.70568
ct_contigs1102	20	2.10923
ct_contigs1103	30	2.5011
ct_contigs1104	9	1.33134
ct_contigs1105	20	2.11591
ct_contigs1107	8	1.16791
ct_contigs1108	8	1.32401
ct_contigs1109	9	1.46059
ct_contigs1110	14	2.15686
ct_contigs1111	5	0.792211
ct_contigs1112	10	1.01615
ct_contigs1113	4	0.619099
ct_contigs1114	10	1.29078
ct_contigs1115	12	1.38815
ct_contigs1116	6	0.812097
ct_contigs1117	12	1.64416
ct_contigs1118	16	2.05731
ct_contigs1119	18	1.83465
ct_contigs1120	14	1.8071
ct_contigs1121	8	0.958604
ct_contigs1122	7	1.09355
ct_contigs1124	4	0.599665
ct_contigs1125	11	1.53868
ct_contigs1127	16	1.70895
ct_contigs1128	6	0.718953
ct_contigs1129	4	0.522364
ct_contigs1130	19	2.16053
ct_contigs1131	10	1.19398
ct_contigs1132	38	2.58209
ct_contigs1133	12	1.66463
ct_contigs1135	32	2.31559
ct_contigs1136	6	0.771492
ct_contigs1137	20	1.88878
ct_contigs1138	20	2.40513
ct_contigs1139	13	1.84156
ct_contigs1140	16	1.65093
ct_contigs1141	25	1.78586
ct_contigs1142	4	0.571476
ct_contigs1144	5	0.766773
ct_contigs1145	18	2.21237
ct_contigs1147	18	1.40599
ct_contigs1148	7	1.13602
ct_contigs1149	5	0.736373
ct_contigs1150	17	1.66179
ct_contigs1152	6	0.911763
ct_contigs1153	7	0.936077
ct_contigs1154	4	0.658745
ct_contigs1155	12	1.32401
ct_contigs1156	6	0.920128
ct_contigs1157	8	1.13327
ct_contigs1158	6	0.903549
ct_contigs1159	24	2.33922
ct_contigs1160	6	0.911763
ct_contigs1161	21	2.65931
ct_contigs1162	4	0.596988
ct_contigs1163	10	1.43482
ct_contigs1164	22	2.40356
ct_contigs1166	8	1.07843
ct_contigs1167	8	1.06554
ct_contigs1168	17	1.62381
ct_contigs1169	20	1.61504
ct_contigs1170	7	0.893203
ct_contigs1171	6	0.955181
ct_contigs1172	8	0.951781
ct_contigs1173	6	0.783547
ct_contigs1175	20	2.42256
ct_contigs1176	5	0.827508
ct_contigs1177	6	0.846363
ct_contigs1178	15	1.58693
ct_contigs1179	12	1.84026
ct_contigs1180	16	1.87028
ct_contigs1181	14	1.2481
ct_contigs1182	4	0.613419
ct_contigs1183	13	1.71105
ct_contigs1184	7	0.886437
ct_contigs1185	6	0.60969
ct_contigs1186	14	1.82116
ct_contigs1187	11	1.25083
ct_contigs1188	11	1.43091
ct_contigs1189	28	1.54468
ct_contigs1190	10	1.12186
ct_contigs1191	6	0.805574
ct_contigs1192	9	1.46772
ct_contigs1193	6	0.860892
ct_contigs1195	19	1.74985
ct_contigs1198	22	2.22875
ct_contigs1199	22	2.16958
ct_contigs1200	14	1.39713
ct_contigs1201	16	1.8071
ct_contigs1202	14	1.47646
ct_contigs1203	8	1.25564
ct_contigs1204	14	1.93404
ct_contigs1205	31	3.16933
ct_contigs1206	27	2.62397
ct_contigs1207	19	2.14593
ct_contigs1208	20	2.12262
ct_contigs1209	8	0.976097
ct_contigs1210	15	1.96655
ct_contigs1211	8	1.2382
ct_contigs1212	4	0.605092
ct_contigs1213	4	0.636787
ct_contigs1214	6	0.611549
ct_contigs1215	15	1.78459
ct_contigs1217	16	1.66636
ct_contigs1218	13	1.81844
ct_contigs1219	9	1.1354
ct_contigs1220	14	1.48584
ct_contigs1222	8	1.0872
ct_contigs1223	7	1.02192
ct_contigs1224	14	1.82828
ct_contigs1225	21	2.4377
ct_contigs1226	28	1.62513
ct_contigs1227	8	0.931884
ct_contigs1228	5	0.682272
ct_contigs1229	10	0.870607
ct_contigs1230	14	2.06184
ct_contigs1231	14	2.00875
ct_contigs1233	10	1.07152
ct_contigs1234	30	2.80935
ct_contigs1235	15	1.71736
ct_contigs1236	20	1.79738
ct_contigs1237	16	1.9451
ct_contigs1238	9	1.24331
ct_contigs1239	12	1.39297
ct_contigs1240	7	0.900074
ct_contigs1241	22	1.93042
ct_contigs1243	4	0.596988
ct_contigs1244	34	2.84878
ct_contigs1245	6	0.99795
ct_contigs1246	9	1.12269
ct_contigs1247	4	0.539215
ct_contigs1248	10	1.60728
ct_contigs1249	10	1.1528
ct_contigs1251	14	1.39297
ct_contigs1252	20	1.91584
ct_contigs1253	16	1.66118
ct_contigs1254	17	1.83333
ct_contigs1255	9	0.937327
ct_contigs1256	17	1.75954
ct_contigs1258	26	2.19499
ct_contigs1260	17	1.51555
ct_contigs1261	16	1.51102
ct_contigs1262	18	1.43619
ct_contigs1263	12	1.84026
ct_contigs1264	18	2.01934
ct_contigs1265	10	1.04473
ct_contigs1266	4	0.607842
ct_contigs1267	31	2.35539
ct_contigs1268	8	0.909696
ct_contigs1269	27	2.76885
ct_contigs1270	16	1.60631
ct_contigs1271	5	0.799792
ct_contigs1272	6	0.887557
ct_contigs1273	19	1.56838
ct_contigs1274	10	0.966223
ct_contigs1275	17	1.64258
ct_contigs1276	26	2.22305
ct_contigs1277	14	1.51469
ct_contigs1279	22	2.24234
ct_contigs1280	8	1.25564
ct_contigs1281	13	2.01207
ct_contigs1283	10	1.37577
ct_contigs1285	6	0.959751
ct_contigs1286	14	1.58657
ct_contigs1287	10	1.38719
ct_contigs1289	20	1.93245
ct_contigs1290	9	1.45354
ct_contigs1291	18	1.60044
ct_contigs1292	10	1.37577
ct_contigs1293	10	1.01307
ct_contigs1295	11	1.33241
ct_contigs1296	8	1.25564
ct_contigs1297	12	1.50818
ct_contigs1298	24	2.20426
ct_contigs1299	7	0.709149
ct_contigs1300	29	2.0584
ct_contigs1301	4	0.662006
ct_contigs1302	6	0.864603
ct_contigs1303	10	1.39297
ct_contigs1304	8	1.07843
ct_contigs1305	6	0.853566
ct_contigs1307	28	2.85389
ct_contigs1308	9	1.24847
ct_contigs1309	38	2.41979
ct_contigs1310	4	0.649152
ct_contigs1311	4	0.539215
ct_contigs1313	14	1.70196
ct_contigs1314	14	1.51961
ct_contigs1316	20	2.74027
ct_contigs1318	24	2.26653
ct_contigs1319	26	2.49059
ct_contigs1320	18	2.29681
ct_contigs1321	4	0.586514
ct_contigs1322	4	0.596988
ct_contigs1323	26	2.19499
ct_contigs1324	10	1.37577
ct_contigs1325	6	0.932967
ct_contigs1326	8	0.986903
ct_contigs1327	6	0.765603
ct_contigs1329	8	0.874022
ct_contigs1332	28	1.9959
ct_contigs1333	14	1.8647
ct_contigs1334	6	0.87593
ct_contigs1335	6	0.857213
ct_contigs1336	29	2.29741
ct_contigs1338	12	1.98602
ct_contigs1339	13	1.68452
ct_contigs1340	8	1.26156
ct_contigs1343	19	2.35257
ct_contigs1344	8	1.11904
ct_contigs1345	31	2.38795
ct_contigs1346	24	2.86554
ct_contigs1348	6	0.846363
ct_contigs1349	6	0.67538
ct_contigs1350	18	2.22875
ct_contigs1351	9	1.11027
ct_contigs1352	11	1.35699
ct_contigs1353	12	1.91036
ct_contigs1354	13	1.40196
ct_contigs1356	32	3.09191
ct_contigs1357	7	1.01748
ct_contigs1358	17	1.34041
ct_contigs1359	30	2.34332
ct_contigs1360	6	0.907638
ct_contigs1362	24	2.1803
ct_contigs1363	15	1.82353
ct_contigs1364	8	1.17303
ct_contigs1365	7	0.860365
ct_contigs1366	26	3.23128
ct_contigs1369	28	2.17692
ct_contigs1370	16	2.07326
ct_contigs1371	16	2.00338
ct_contigs1372	40	3.01863
ct_contigs1373	16	1.52829
ct_contigs1374	7	0.971034
ct_contigs1375	7	0.886437
ct_contigs1377	8	1.2382
ct_contigs1379	14	1.49057
ct_contigs1380	4	0.566633
ct_contigs1381	13	1.71782
ct_contigs1382	7	0.764769
ct_contigs1383	26	2.29951
ct_contigs1384	9	0.983274
ct_contigs1388	8	0.948406
ct_contigs1390	38	2.63021
ct_contigs1391	14	1.77287
ct_contigs1392	20	1.73669
ct_contigs1393	10	1.22909
ct_contigs1394	24	2.21644
ct_contigs1395	4	0.655516
ct_contigs1396	13	1.97549
ct_contigs1397	13	2.04041
ct_contigs1398	14	1.61951
ct_contigs1399	31	2.91936
ct_contigs1400	10	1.51961
ct_contigs1401	10	1.25211
ct_contigs1403	6	0.924368
ct_contigs1404	10	1.44101
ct_contigs1405	12	1.10517
ct_contigs1406	11	1.58511
ct_contigs1407	6	0.792838
ct_contigs1408	14	1.64802
ct_contigs1409	14	1.84995
ct_contigs1410	19	1.71212
ct_contigs1411	20	1.92134
ct_contigs1412	10	1.6308
ct_contigs1415	5	0.742918
ct_contigs1416	14	1.39713
ct_contigs1417	8	1.12374
ct_contigs1418	6	0.795984
ct_contigs1419	10	1.62288
ct_contigs1420	10	1.18132
ct_contigs1421	21	2.28683
ct_contigs1422	10	1.49247
ct_contigs1423	18	2.01259
ct_contigs1424	12	1.09911
ct_contigs1425	20	2.23621
ct_contigs1426	8	1.16283
ct_contigs1428	15	1.55736
ct_contigs1429	4	0.576402
ct_contigs1430	8	1.11904
ct_contigs1431	19	2.16053
ct_contigs1432	6	0.762692
ct_contigs1434	14	1.60287
ct_contigs1435	10	1.38146
ct_contigs1436	16	1.35418
ct_contigs1437	8	1.09611
ct_contigs1438	10	1.09253
ct_contigs1439	10	1.26634
ct_contigs1440	15	1.74728
ct_contigs1441	7	1.13602
ct_contigs1442	7	1.15851
ct_contigs1443	8	1.17303
ct_contigs1444	11	1.22991
ct_contigs1445	6	0.969024
ct_contigs1446	26	2.75941
ct_contigs1447	26	2.54902
ct_contigs1448	8	0.958604
ct_contigs1449	8	0.830592
ct_contigs1450	6	0.711305
ct_contigs1451	8	1.00925
ct_contigs1452	5	0.733143
ct_contigs1453	14	1.48113
ct_contigs1454	7	0.97916
ct_contigs1455	6	0.973728
ct_contigs1456	8	1.1782
ct_contigs1457	47	3.09306
ct_contigs1458	8	1.22124
ct_contigs1459	18	1.6999
ct_contigs1460	16	2.03384
ct_contigs1461	6	0.795984
ct_contigs1462	18	2.13391
ct_contigs1463	10	1.6308
ct_contigs1464	25	2.04849
ct_contigs1465	20	2.52312
ct_contigs1466	11	1.55166
ct_contigs1467	4	0.610618
ct_contigs1469	9	1.01307
ct_contigs1470	10	1.51273
ct_contigs1472	8	0.894484
ct_contigs1473	6	0.703817
ct_contigs1474	4	0.619099
ct_contigs1475	14	1.77287
ct_contigs1476	18	1.98602
ct_contigs1477	7	0.903549
ct_contigs1478	9	1.46059
ct_contigs1480	13	1.78118
ct_contigs1481	16	2.22875
ct_contigs1482	5	0.784773
ct_contigs1483	10	1.2382
ct_contigs1485	8	1.17303
ct_contigs1486	19	1.86822
ct_contigs1487	22	2.46808
ct_contigs1488	26	2.7682
ct_contigs1489	8	1.26754
ct_contigs1490	20	2.19222
ct_contigs1491	32	2.21034
ct_contigs1493	13	1.56898
ct_contigs1494	8	1.22124
ct_contigs1495	8	0.88854
ct_contigs1496	4	0.552584
ct_contigs1497	7	0.995827
ct_contigs1498	3	0.494059
ct_contigs1499	13	2.09955
ct_contigs1500	23	2.12997
ct_contigs1501	22	1.83872
ct_contigs1502	3	0.486864
ct_contigs1504	16	1.73107
ct_contigs1505	15	1.94368
ct_contigs1506	18	2.11145
ct_contigs1508	26	2.9666
ct_contigs1509	25	1.89951
ct_contigs1510	12	1.39297
ct_contigs1511	30	2.40513
ct_contigs1512	11	1.54515
ct_contigs1513	10	1.37014
ct_contigs1514	10	1.50592
ct_contigs1515	14	1.6365
ct_contigs1516	15	2.18982
ct_contigs1517	8	0.990558
ct_contigs1518	6	0.891502
ct_contigs1519	17	1.90716
ct_contigs1520	8	1.16791
ct_contigs1521	3	0.457963
ct_contigs1522	4	0.616246
ct_contigs1523	8	1.2382
ct_contigs1524	18	1.91036
ct_contigs1525	27	2.57899
ct_contigs1526	9	0.822082
ct_contigs1527	5	0.819395
ct_contigs1529	4	0.627818
ct_contigs1530	28	1.93805
ct_contigs1531	12	1.97624
ct_contigs1533	19	1.68041
ct_contigs1534	8	0.945055
ct_contigs1535	13	1.62167
ct_contigs1536	6	0.973728
ct_contigs1537	6	0.895482
ct_contigs1538	18	1.98602
ct_contigs1539	5	0.685068
ct_contigs1540	28	3.03921
ct_contigs1541	4	0.581414
ct_contigs1543	8	1.0208
ct_contigs1544	14	1.45354
ct_contigs1545	6	0.828876
ct_contigs1546	4	0.495279
ct_contigs1547	16	1.73107
ct_contigs1548	6	0.895482
ct_contigs1549	4	0.619099
ct_contigs1550	17	1.82744
ct_contigs1551	8	1.10975
ct_contigs1555	30	2.31092
ct_contigs1556	8	1.16791
ct_contigs1557	26	2.20054
ct_contigs1558	4	0.602366
ct_contigs1559	8	0.945055
ct_contigs1560	15	1.59197
ct_contigs1561	10	1.38719
ct_contigs1562	14	1.61393
ct_contigs1563	6	0.983274
ct_contigs1564	8	1.27967
ct_contigs1565	30	2.59829
ct_contigs1566	6	0.857213
ct_contigs1567	13	1.3841
ct_contigs1568	16	1.90356
ct_contigs1569	20	1.84195
ct_contigs1570	10	1.43482
ct_contigs1571	6	0.99795
ct_contigs1572	28	2.35788
ct_contigs1573	7	0.97508
ct_contigs1574	9	1.03042
ct_contigs1575	18	1.8071
ct_contigs1578	20	1.94935
ct_contigs1579	24	2.57991
ct_contigs1580	4	0.49712
ct_contigs1581	6	0.653381
ct_contigs1582	12	1.97624
ct_contigs1583	28	2.98114
ct_contigs1584	8	1.26156
ct_contigs1585	6	0.677662
ct_contigs1586	10	1.07843
ct_contigs1588	9	1.37389
ct_contigs1589	8	1.13809
ct_contigs1590	10	1.62288
ct_contigs1591	11	1.53227
ct_contigs1592	22	1.87625
ct_contigs1593	6	0.928648
ct_contigs1594	4	0.539215
ct_contigs1595	6	0.853566
ct_contigs1597	18	1.86883
ct_contigs1598	8	0.912801
ct_contigs1599	10	0.817392
ct_contigs1601	11	1.1528
ct_contigs1603	24	2.72909
ct_contigs1604	10	1.11438
ct_contigs1607	17	1.8819
ct_contigs1608	5	0.763272
ct_contigs1610	12	1.3692
ct_contigs1611	10	1.2382
ct_contigs1612	7	0.910581
ct_contigs1613	4	0.605092
ct_contigs1614	26	2.36843
ct_contigs1615	22	1.81602
ct_contigs1617	10	1.3214
ct_contigs1619	10	1.54061
ct_contigs1620	9	1.39297
ct_contigs1621	4	0.633769
ct_contigs1622	10	1.20691
ct_contigs1623	7	0.826923
ct_contigs1624	14	2.00016
ct_contigs1627	18	1.69035
ct_contigs1629	6	0.903549
ct_contigs1631	20	2.54231
ct_contigs1633	20	1.80223
ct_contigs1634	15	2.2387
ct_contigs1635	14	2.19736
ct_contigs1636	8	1.05296
ct_contigs1638	4	0.573928
ct_contigs1639	8	1.25564
ct_contigs1640	6	0.983274
ct_contigs1642	19	2.33528
ct_contigs1644	7	1.10386
ct_contigs1646	12	1.35992
ct_contigs1647	13	1.95769
ct_contigs1648	13	1.4935
ct_contigs1649	4	0.639834
ct_contigs1652	24	2.46877
ct_contigs1655	3	0.475327
ct_contigs1656	10	1.33193
ct_contigs1657	22	1.8071
ct_contigs1658	16	1.55495
ct_contigs1659	14	1.38473
ct_contigs1660	12	1.42261
ct_contigs1661	17	1.22222
ct_contigs1663	8	1.2382
ct_contigs1664	6	0.928648
ct_contigs1665	20	1.79738
ct_contigs1666	20	2.33785
ct_contigs1667	10	1.33725
ct_contigs1668	11	1.27689
ct_contigs1669	16	1.62584
ct_contigs1670	14	2.27203
ct_contigs1672	9	1.04111
ct_contigs1675	21	2.21469
ct_contigs1677	16	2.00338
ct_contigs1678	8	1.25564
ct_contigs1679	16	2.01091
ct_contigs1681	7	1.02192
ct_contigs1682	16	1.73669
ct_contigs1683	14	1.56535
ct_contigs1685	10	1.40468
ct_contigs1686	6	0.698913
ct_contigs1687	4	0.566633
ct_contigs1688	8	1.02866
ct_contigs1689	19	1.75468
ct_contigs1690	26	2.80392
ct_contigs1692	19	2.38795
ct_contigs1693	4	0.566633
ct_contigs1694	13	1.93159
ct_contigs1695	11	1.74287
ct_contigs1696	10	1.28582
ct_contigs1697	13	1.54116
ct_contigs1698	8	1.19398
ct_contigs1699	19	2.37013
ct_contigs1700	22	2.53617
ct_contigs1701	6	0.899498
ct_contigs1702	8	1.22124
ct_contigs1703	13	1.47826
ct_contigs1704	14	1.69579
ct_contigs1705	3	0.447741
ct_contigs1706	20	2.12262
ct_contigs1707	4	0.63078
ct_contigs1708	26	2.69107
ct_contigs1710	3	0.445751
ct_contigs1711	14	1.88725
ct_contigs1712	6	0.701356
ct_contigs1713	5	0.819395
ct_contigs1714	9	1.1528
ct_contigs1715	11	1.51961
ct_contigs1716	6	0.941727
ct_contigs1717	20	1.89413
ct_contigs1718	14	1.87967
ct_contigs1720	14	2.1871
ct_contigs1721	10	1.276
ct_contigs1722	24	1.88789
ct_contigs1723	20	1.88345
ct_contigs1727	16	1.87028
ct_contigs1728	12	1.55495
ct_contigs1729	11	1.27247
ct_contigs1730	7	0.914138
ct_contigs1731	32	2.90707
ct_contigs1732	7	0.932348
ct_contigs1734	5	0.708291
ct_contigs1735	16	1.8256
ct_contigs1737	3	0.457963
ct_contigs1738	10	1.34262
ct_contigs1739	16	1.70351
ct_contigs1740	24	2.38795
ct_contigs1741	4	0.518315
ct_contigs1743	4	0.599665
ct_contigs1744	4	0.627818
ct_contigs1745	48	3.17135
ct_contigs1746	7	0.924977
ct_contigs1747	6	0.706296
ct_contigs1748	16	1.5415
ct_contigs1749	38	2.68015
ct_contigs1750	11	1.40898
ct_contigs1751	17	2.20284
ct_contigs1752	12	1.95696
ct_contigs1753	14	1.12239
ct_contigs1754	6	0.879772
ct_contigs1755	5	0.831625
ct_contigs1756	11	1.31808
ct_contigs1757	24	2.04682
ct_contigs1760	18	2.1803
ct_contigs1761	12	1.95696
ct_contigs1762	14	1.33725
ct_contigs1763	18	1.78565
ct_contigs1764	5	0.784773
ct_contigs1765	4	0.662006
ct_contigs1766	18	1.86883
ct_contigs1767	7	1.0264
ct_contigs1768	10	1.37577
ct_contigs1769	20	2.65328
ct_contigs1770	11	1.34705
ct_contigs1771	12	1.29412
ct_contigs1772	12	1.14622
ct_contigs1773	4	0.6653
ct_contigs1775	7	0.914138
ct_contigs1776	12	1.34173
ct_contigs1777	14	1.8573
ct_contigs1778	4	0.605092
ct_contigs1779	7	1.11438
ct_contigs1780	29	2.80205
ct_contigs1781	6	0.950654
ct_contigs1782	22	2.2561
ct_contigs1784	15	1.64957
ct_contigs1785	4	0.548054
ct_contigs1786	4	0.594335
ct_contigs1787	10	1.28089
ct_contigs1788	20	1.54417
ct_contigs1790	42	2.79148
ct_contigs1791	7	0.866738
ct_contigs1792	17	1.86951
ct_contigs1794	18	1.86305
ct_contigs1795	20	2.0385
ct_contigs1796	11	1.36202
ct_contigs1798	19	1.96048
ct_contigs1799	10	1.01307
ct_contigs1800	5	0.665963
ct_contigs1801	14	1.60287
ct_contigs1802	6	0.868346
ct_contigs1803	56	3.34911
ct_contigs1804	13	1.28964
ct_contigs1805	13	1.34553
ct_contigs1806	6	0.835783
ct_contigs1808	3	0.453819
ct_contigs1809	6	0.964365
ct_contigs1810	18	2.22053
ct_contigs1811	10	1.15679
ct_contigs1812	9	1.11438
ct_contigs1813	20	2.08946
ct_contigs1815	10	1.14491
ct_contigs1816	5	0.682272
ct_contigs1817	18	1.39945
ct_contigs1818	6	0.75409
ct_contigs1820	16	1.73669
ct_contigs1821	9	1.1269
ct_contigs1822	10	1.18973
ct_contigs1823	4	0.594335
ct_contigs1824	21	2.72115
ct_contigs1825	14	1.64224
ct_contigs1826	16	2.26653
ct_contigs1827	7	1.10386
ct_contigs1828	15	1.98996
ct_contigs1830	8	0.941727
ct_contigs1831	56	3.9331
ct_contigs1832	26	2.0745
ct_contigs1833	24	1.49136
ct_contigs1834	4	0.619099
ct_contigs1835	28	1.91427
ct_contigs1836	10	1.41658
ct_contigs1837	10	1.55495
ct_contigs1838	12	1.49136
ct_contigs1839	8	1.31749
ct_contigs1840	12	1.90131
ct_contigs1842	13	1.52494
ct_contigs1843	20	1.76885
ct_contigs1844	26	2.98699
ct_contigs1845	8	0.935142
ct_contigs1846	26	1.5439
ct_contigs1847	12	1.30676
ct_contigs1848	6	0.907638
ct_contigs1850	11	1.19398
ct_contigs1851	4	0.646016
ct_contigs1852	8	1.12848
ct_contigs1853	12	1.54894
ct_contigs1856	17	1.98025
ct_contigs1857	4	0.646016
ct_contigs1859	4	0.526478
ct_contigs1860	8	1.3306
ct_contigs1861	15	1.8573
ct_contigs1862	6	0.691683
ct_contigs1863	10	0.971841
ct_contigs1864	16	1.83185
ct_contigs1866	8	1.02471
ct_contigs1867	13	1.22425
ct_contigs1868	8	1.1528
ct_contigs1869	16	1.50676
ct_contigs1870	11	1.29033
ct_contigs1872	23	2.09515
ct_contigs1873	12	1.70713
ct_contigs1874	4	0.491637
ct_contigs1875	12	1.45882
ct_contigs1876	44	2.97167
ct_contigs1877	24	2.01596
ct_contigs1878	6	0.99795
ct_contigs1879	8	1.14786
ct_contigs1880	19	2.3098
ct_contigs1881	16	1.73669
ct_contigs1882	11	1.20572
ct_contigs1883	12	1.21568
ct_contigs1884	4	0.566633
ct_contigs1886	11	1.21368
ct_contigs1887	12	1.61764
ct_contigs1889	21	2.46336
ct_contigs1890	9	1.34925
ct_contigs1891	771	33.5619
ct_contigs1892	1667	36.259
ct_contigs1893	946	35.6551
ct_contigs1894	982	22.7667
ct_contigs1895	96	2.98827
ct_contigs1896	82	2.89479
ct_contigs1897	24	0.886577
ct_contigs1898	1475	20.7714
ct_contigs1899	1588	31.962
ct_contigs1900	600	25.3268
ct_contigs1901	3805	33.7238
ct_contigs1902	214	22.4978
ct_contigs1903	490	37.2303
ct_contigs1904	92	12.4019
ct_contigs1905	613	31.145
ct_contigs1906	159	17.7779
ct_contigs1907	998	15.7454
ct_contigs1908	934	36.308
ct_contigs1909	1978	32.8174
ct_contigs1910	1945	30.9343
ct_contigs1911	226	23.1763
ct_contigs1912	231	7.89636
ct_contigs1913	14	0.777473
ct_contigs1916	1054	37.4062
ct_contigs1917	211	8.36775
ct_contigs1918	422	19.3261
ct_contigs1919	238	12.751
ct_contigs1920	50	3.27117
ct_contigs1921	6	0.734754
ct_contigs1922	9	1.31389
ct_contigs1924	221	1.8545
ct_contigs1925	71	0.746188
ct_contigs1926	251	19.6058
ct_contigs1927	1355	39.9466
ct_contigs1928	807	36.2135
ct_contigs1929	316	10.1678
ct_contigs1930	385	12.731
ct_contigs1932	1327	25.0358
ct_contigs1933	26	2.54156
ct_contigs1934	1590	28.0358
ct_contigs1935	118	6.49901
ct_contigs1936	38	2.1828
ct_contigs1938	1580	16.6419
ct_contigs1939	1784	33.0974
ct_contigs1940	727	8.27531
ct_contigs1941	34	0.571188
ct_contigs1942	133	3.17371
ct_contigs1943	386	27.5737
ct_contigs1944	123	9.90856
ct_contigs1948	11	1.3087
ct_contigs1949	768	23.3624
ct_contigs1950	1399	28.243
ct_contigs1951	1339	36.7223
ct_contigs1952	729	35.5787
ct_contigs1953	368	24.6055
ct_contigs1954	1504	22.6082
ct_contigs1955	10	0.693596
ct_contigs1956	11	1.26808
ct_contigs1957	1471	27.6589
ct_contigs1958	1052	22.4011
ct_contigs1959	960	37.2321
ct_contigs1960	575	33.6067
ct_contigs1961	1808	45.7561
ct_contigs1962	1931	27.1129
ct_contigs1964	2134	40.7438
ct_contigs1965	637	36.9718
ct_contigs1966	798	44.3897
ct_contigs1967	1364	28.4824
ct_contigs1968	24	3.45841
ct_contigs1975	1263	44.3993
ct_contigs1976	833	30.5354
ct_contigs1977	341	31.8438
ct_contigs1978	772	41.9658
ct_contigs1979	336	26.4927
ct_contigs1980	66	9.08011
ct_contigs1981	373	3.70796
ct_contigs1982	122	1.61083
ct_contigs1983	193	15.3992
ct_contigs1985	25	2.4086
ct_contigs1986	81	9.05665
ct_contigs1987	22	2.95377
ct_contigs1988	334	7.30763
ct_contigs1989	42	1.41687
ct_contigs1990	176	7.16676
ct_contigs1991	500	30.0102
ct_contigs1992	777	36.8456
ct_contigs1993	2545	25.9399
ct_contigs1994	267	18.635
ct_contigs1995	86	5.10674
ct_contigs1996	278	18.2592
ct_contigs1997	1554	36.6895
ct_contigs1998	138	12.5028
ct_contigs1999	46	1.41998
ct_contigs2000	998	21.8354
ct_contigs2001	1451	29.7054
ct_contigs2002	695	27.2709
ct_contigs2003	2678	34.421
ct_contigs2004	962	23.2881
ct_contigs2005	404	18.0324
ct_contigs2006	746	29.5145
ct_contigs2007	110	9.38124
ct_contigs2008	19	1.67598
ct_contigs2009	1696	44.5051
ct_contigs2010	359	28.7814
ct_contigs2011	75	10.6696
ct_contigs2012	992	21.191
ct_contigs2013	314	30.165
ct_contigs2014	1580	33.3891
ct_contigs2015	35	0.886437
ct_contigs2016	147	3.76294
ct_contigs2017	251	10.758
ct_contigs2023	876	17.4217
ct_contigs2024	56	5.88728
ct_contigs2025	213	12.7614
ct_contigs2026	160	12.8274
ct_contigs2027	2646	45.5037
ct_contigs2028	1595	44.6591
ct_contigs2029	88	6.50875
ct_contigs2030	787	31.2476
ct_contigs2031	326	11.619
ct_contigs2032	174	11.038
ct_contigs2034	48	5.21008
ct_contigs2035	1054	27.1678
ct_contigs2036	1398	51.0229
ct_contigs2041	1695	26.8305
ct_contigs2042	191	3.9538
ct_contigs2044	1872	36.5985
ct_contigs2045	366	19.9606
ct_contigs2046	37	1.44674
ct_contigs2047	51	2.22294
ct_contigs2048	24	1.20473
ct_contigs2049	2598	25.3961
ct_contigs2050	14	0.87158
ct_contigs2051	412	30.1394
ct_contigs2052	165	19.6305
ct_contigs2053	147	9.71226
ct_contigs2054	523	23.3128
ct_contigs2055	464	9.01344
ct_contigs2056	152	3.41962
ct_contigs2057	2354	21.7697
ct_contigs2059	21	1.45354
ct_contigs2064	897	42.5964
ct_contigs2066	53	0.992083
ct_contigs2067	35	0.719616
ct_contigs2069	1518	29.5394
ct_contigs2070	2154	31.0794
ct_contigs2071	167	14.5391
ct_contigs2072	368	4.80951
ct_contigs2073	88	1.42537
ct_contigs2074	1343	31.8427
ct_contigs2075	587	26.5551
ct_contigs2076	135	17.4256
ct_contigs2077	1692	35.3979
ct_contigs2078	1429	29.6729
ct_contigs2082	90	1.74222
ct_contigs2083	513	32.9813
ct_contigs2084	1127	20.0945
ct_contigs2085	727	26.5334
ct_contigs2086	2111	35.0415
ct_contigs2087	824	44.1465
ct_contigs2088	155	1.81883
ct_contigs2089	179	2.17291
ct_contigs2091	1220	47.6474
ct_contigs2092	426	26.5704
ct_contigs2093	104	1.0937
ct_contigs2094	158	1.90554
ct_contigs2095	274	11.4502
ct_contigs2096	181	7.85853
ct_contigs2097	1520	33.6082
ct_contigs2098	1984	40.792
ct_contigs2099	425	23.6018
ct_contigs2100	2465	32.2285
ct_contigs2101	26	1.05873
ct_contigs2110	743	40.1933
ct_contigs2111	59	4.38322
ct_contigs2112	441	49.144
ct_contigs2113	52	7.55839
ct_contigs2114	338	22.5996
ct_contigs2115	1178	24.4003
ct_contigs2116	8	0.575163
ct_contigs2117	152	17.8928
ct_contigs2119	1870	31.7827
ct_contigs2120	309	14.9714
ct_contigs2121	2503	55.6744
ct_contigs2122	391	29.5071
ct_contigs2123	1345	33.3817
ct_contigs2124	11	1.2382
ct_contigs2125	15	1.97429
ct_contigs2126	1151	33.8132
ct_contigs2127	140	3.82697
ct_contigs2128	263	7.40104
ct_contigs2129	409	15.2435
ct_contigs2130	1574	38.1035
ct_contigs2131	1967	34.1253
ct_contigs2132	1446	33.2245
ct_contigs2133	259	15.5174
ct_contigs2139	362	28.0792
ct_contigs2140	183	17.4798
ct_contigs2141	493	17.6842
ct_contigs2142	1087	36.9307
ct_contigs2143	1256	36.4494
ct_contigs2144	111	2.95923
ct_contigs2146	875	28.0464
ct_contigs2147	1046	39.8282
ct_contigs2148	2160	33.2313
ct_contigs2149	638	31.9778
ct_contigs2150	592	26.2137
ct_contigs2151	613	36.925
ct_contigs2153	112	7.05143
ct_contigs2154	886	41.3689
ct_contigs2164	1312	32.7083
ct_contigs2165	795	26.2887
ct_contigs2170	33	2.57164
ct_contigs2171	2408	22.8831
ct_contigs2172	1672	18.1779
ct_contigs2174	14	0.912356
ct_contigs2176	26	3.76283
ct_contigs2177	132	6.16332
ct_contigs2178	42	2.1871
ct_contigs2179	1206	44.8977
ct_contigs2180	283	24.074
ct_contigs2181	1688	29.8109
ct_contigs2182	240	20.7863
ct_contigs2186	1136	23.4867
ct_contigs2187	18	0.874657
ct_contigs2188	21	2.60021
ct_contigs2189	849	43.3994
ct_contigs2190	1507	32.4411
ct_contigs2191	1656	27.2855
ct_contigs2192	30	1.5359
ct_contigs2193	1930	24.3573
ct_contigs2194	92	13.7923
ct_contigs2195	781	21.4719
ct_contigs2197	356	13.0072
ct_contigs2198	2549	30.6094
ct_contigs2199	456	28.6554
ct_contigs2200	722	35.5485
ct_contigs2201	32	4.71279
ct_contigs2202	1474	16.2098
ct_contigs2203	72	1.8459
ct_contigs2204	39	1.90061
ct_contigs2205	610	28.9264
ct_contigs2209	1549	23.6354
ct_contigs2210	1323	42.2442
ct_contigs2222	40	2.91977
ct_contigs2223	406	20.3495
ct_contigs2224	237	22.382
ct_contigs2225	1827	22.7229
ct_contigs2226	13	1.7315
ct_contigs2227	16	2.29571
ct_contigs2228	838	20.5543
ct_contigs2229	1309	34.2691
ct_contigs2230	999	36.1058
ct_contigs2231	1412	27.4448
ct_contigs2232	313	18.3579
ct_contigs2233	273	9.30352
ct_contigs2234	30	1.17993
ct_contigs2235	1589	34.3612
ct_contigs2237	1233	15.7512
ct_contigs2238	407	12.6927
ct_contigs2239	92	4.06836
ct_contigs2240	837	33.1934
ct_contigs2245	750	22.5278
ct_contigs2246	2141	26.6877
ct_contigs2247	1595	29.6568
ct_contigs2248	66	1.65775
ct_contigs2253	1938	30.5613
ct_contigs2254	1372	37.9386
ct_contigs2255	1508	31.5682
ct_contigs2256	866	25.3294
ct_contigs2257	1223	24.4976
ct_contigs2258	558	27.2729
ct_contigs2259	1115	30.6798
ct_contigs2260	1225	22.6137
ct_contigs2261	313	17.7056
ct_contigs2262	401	30.6072
ct_contigs2263	843	50.9631
ct_contigs2264	385	47.6706
ct_contigs2265	338	35.4225
ct_contigs2266	1113	20.7408
ct_contigs2267	405	7.62799
ct_contigs2268	1025	16.9891
ct_contigs2269	6	0.969024
ct_contigs2270	835	31.7218
ct_contigs2271	1303	33.0258
ct_contigs2272	1325	29.5704
ct_contigs2273	720	24.4123
ct_contigs2274	541	26.0235
ct_contigs2275	145	10.4025
ct_contigs2276	6	0.475327
ct_contigs2277	1598	19.1276
ct_contigs2278	1502	38.8351
ct_contigs2279	516	34.6397
ct_contigs2280	58	7.97949
ct_contigs2281	798	30.3161
ct_contigs2282	39	5.87307
ct_contigs2288	1873	31.0908
ct_contigs2289	766	36.17
ct_contigs2290	262	15.2066
ct_contigs2291	4	0.633769
ct_contigs2293	1354	30.1572
ct_contigs2294	801	25.5033
ct_contigs2295	1896	19.3308
ct_contigs2296	30	0.725191
ct_contigs2297	213	2.57909
ct_contigs2298	59	0.892914
ct_contigs2299	614	25.9177
ct_contigs2300	2419	30.3226
ct_contigs2301	113	12.4678
ct_contigs2302	34	1.91358
ct_contigs2303	48	3.21584
ct_contigs2304	100	7.49581
ct_contigs2305	104	11.0376
ct_contigs2306	1036	23.9522
ct_contigs2307	195	4.46514
ct_contigs2308	201	4.95188
ct_contigs2309	230	7.34403
ct_contigs2311	79	1.37771
ct_contigs2312	1345	17.3143
ct_contigs2313	882	26.7572
ct_contigs2314	287	14.278
ct_contigs2316	621	34.0901
ct_contigs2317	2662	37.886
ct_contigs2318	2788	41.0782
ct_contigs2319	253	25.0983
ct_contigs2320	846	27.9475
ct_contigs2322	38	1.90749
ct_contigs2323	24	1.42767
ct_contigs2324	831	30.4955
ct_contigs2325	359	33.3385
ct_contigs2326	418	24.8211
ct_contigs2327	1831	31.4073
ct_contigs2328	531	39.449
ct_contigs2329	2316	38.9864
ct_contigs2337	19	0.547582
ct_contigs2338	52	2.25477
ct_contigs2339	101	5.05474
ct_contigs2341	10	1.18551
ct_contigs2342	10	0.711305
ct_contigs2343	291	20.7874
ct_contigs2344	735	30.6767
ct_contigs2345	828	47.157
ct_contigs2346	6	0.99301
ct_contigs2347	434	19.5016
ct_contigs2348	1282	38.2328
ct_contigs2349	1248	26.0439
ct_contigs2350	20	1.359
ct_contigs2351	307	14.1564
ct_contigs2352	2081	32.8783
ct_contigs2353	1709	31.8119
ct_contigs2354	44	6.84176
ct_contigs2355	305	29.3849
ct_contigs2356	4	0.658745
ct_contigs2357	186	17.7664
ct_contigs2358	284	15.0706
ct_contigs2359	279	26.2004
ct_contigs2360	844	34.2013
ct_contigs2361	452	39.6613
ct_contigs2362	118	2.13122
ct_contigs2363	38	0.69043
ct_contigs2364	710	39.3636
ct_contigs2365	22	2.34981
ct_contigs2366	500	31.3615
ct_contigs2367	13	2.0028
ct_contigs2368	2143	39.4078
ct_contigs2369	1481	28.8194
ct_contigs2370	1073	34.3271
ct_contigs2371	876	38.1823
ct_contigs2372	222	7.97181
ct_contigs2373	102	5.44728
ct_contigs2374	895	32.7006
ct_contigs2375	116	4.8719
ct_contigs2376	124	8.82018
ct_contigs2377	155	4.10281
ct_contigs2378	31	0.907505
ct_contigs2379	1751	38.4361
ct_contigs2380	2026	36.9111
ct_contigs2381	194	19.8339
ct_contigs2382	40	6.27818
ct_contigs2383	171	18.9297
ct_contigs2384	9	1.09412
ct_contigs2385	323	22.4965
ct_contigs2386	1926	32.405
ct_contigs2387	754	24.4256
ct_contigs2388	408	23.763
ct_contigs2389	318	28.5784
ct_contigs2390	455	32.4334
ct_contigs2391	516	27.2521
ct_contigs2392	845	31.0093
ct_contigs2393	308	15.4144
ct_contigs2395	88	11.6283
ct_contigs2396	81	1.17839
ct_contigs2397	174	2.8007
ct_contigs2399	10	1.50592
ct_contigs2400	1592	28.4157
ct_contigs2401	768	15.7035
ct_contigs2402	50	1.60728
ct_contigs2403	21	1.74641
ct_contigs2404	32	2.20578
ct_contigs2405	199	26.2958
ct_contigs2406	1878	26.9344
ct_contigs2407	112	4.11011
ct_contigs2408	12	1.74424
ct_contigs2409	1527	29.9061
ct_contigs2410	1992	22.3025
ct_contigs2411	10	1.48584
ct_contigs2412	206	19.6767
ct_contigs2414	820	30.6641
ct_contigs2415	225	32.9914
ct_contigs2416	1201	31.491
ct_contigs2417	1441	21.3256
ct_contigs2418	667	27.5974
ct_contigs2419	63	5.80213
ct_contigs2420	177	23.9569
ct_contigs2421	562	36.3412
ct_contigs2422	59	0.731349
ct_contigs2423	195	2.43069
ct_contigs2424	845	29.799
ct_contigs2428	105	8.84204
ct_contigs2429	112	9.43151
[truncated: 42,876 more rows]

## Sheet: E. Carallia brachiata
Unigene ID	Read Count	RPKM
cb_contig1	13	1.96911
cb_contig2	12	1.39407
cb_contig3	4	0.831552
cb_contig4	7	1.08592
cb_contig6	6	1.06976
cb_contig7	13	1.64822
cb_contig8	23	2.18302
cb_contig9	14	2.5402
cb_contig11	10	1.06532
cb_contig12	10	1.37663
cb_contig13	7	1.11281
cb_contig14	7	1.11281
cb_contig15	10	1.55601
cb_contig16	33	1.95218
cb_contig17	14	1.35382
cb_contig18	4	0.669034
cb_contig20	1337	28.534
cb_contig21	266	7.54205
cb_contig23	25	2.15387
cb_contig24	274	16.4941
cb_contig25	122	22.2145
cb_contig26	685	16.943
cb_contig27	321	11.2434
cb_contig28	673	31.968
cb_contig29	773	22.2615
cb_contig30	605	23.4991
cb_contig31	528	26.5024
cb_contig32	61	1.36779
cb_contig33	1132	14.6858
cb_contig34	767	18.9165
cb_contig35	378	23.8448
cb_contig36	101	7.20303
cb_contig37	18	1.30731
cb_contig39	288	16.022
cb_contig43	58	3.75089
cb_contig44	18	1.37745
cb_contig45	742	36.1485
cb_contig46	423	23.3051
cb_contig47	795	20.7429
cb_contig48	16	2.81361
cb_contig49	309	10.5637
cb_contig50	611	19.307
cb_contig51	435	20.4547
cb_contig52	234	32.4744
cb_contig53	1444	34.2639
cb_contig56	191	6.03169
cb_contig57	186	7.59808
cb_contig58	23	3.70223
cb_contig59	27	0.719463
cb_contig60	438	25.8512
cb_contig61	547	16.1145
cb_contig62	832	16.9329
cb_contig63	425	17.6848
cb_contig64	876	19.2227
cb_contig65	823	24.4558
cb_contig66	498	16.4977
cb_contig69	185	15.6756
cb_contig70	945	19.9852
cb_contig71	150	4.68792
cb_contig72	1666	28.4018
cb_contig73	920	24.929
cb_contig74	149	21.019
cb_contig75	86	5.94342
cb_contig76	333	17.1677
cb_contig81	873	18.1339
cb_contig82	3	0.581302
cb_contig83	516	23.4891
cb_contig85	626	16.5265
cb_contig86	17	1.12781
cb_contig87	10	0.720173
cb_contig88	508	12.6503
cb_contig89	940	25.1786
cb_contig90	408	16.8139
cb_contig91	462	14.8733
cb_contig93	755	32.3336
cb_contig94	537	25.4373
cb_contig95	60	1.70122
cb_contig96	383	14.9327
cb_contig97	986	25.6612
cb_contig98	595	28.9595
cb_contig99	251	18.0763
cb_contig100	1624	27.2783
cb_contig101	411	14.8203
cb_contig102	369	17.9258
cb_contig103	624	35.444
cb_contig104	308	13.5289
cb_contig105	766	16.341
cb_contig107	608	19.7095
cb_contig108	669	15.6359
cb_contig109	1257	18.2433
cb_contig110	206	13.4065
cb_contig113	443	19.7288
cb_contig114	102	3.30444
cb_contig115	55	1.89668
cb_contig116	331	8.74295
cb_contig117	660	17.1594
cb_contig118	529	14.0451
cb_contig119	409	14.2286
cb_contig120	288	23.2521
cb_contig121	409	21.4739
cb_contig123	425	20.1692
cb_contig124	459	26.3634
cb_contig125	1003	13.9573
cb_contig126	458	29.6564
cb_contig127	10	1.12114
cb_contig128	773	23.5283
cb_contig129	503	17.2533
cb_contig130	136	4.69944
cb_contig131	198	7.58163
cb_contig132	657	17.2916
cb_contig133	164	9.07449
cb_contig134	412	12.8293
cb_contig135	898	25.8759
cb_contig136	409	14.3649
cb_contig137	1189	25.1974
cb_contig138	1112	18.6416
cb_contig139	410	20.2626
cb_contig140	648	18.3427
cb_contig147	429	13.3749
cb_contig148	870	25.6006
cb_contig149	606	34.045
cb_contig153	882	16.4628
cb_contig156	538	25.2517
cb_contig157	678	21.9371
cb_contig158	993	34.0153
cb_contig159	25	0.698427
cb_contig160	466	17.6985
cb_contig161	159	4.06188
cb_contig162	53	1.66247
cb_contig163	633	14.9993
cb_contig166	389	22.75
cb_contig171	600	19.3281
cb_contig172	322	16.6675
cb_contig173	687	22.7003
cb_contig174	841	34.1645
cb_contig175	378	10.0725
cb_contig176	370	20.8321
cb_contig177	682	17.2086
cb_contig178	639	20.3546
cb_contig179	573	25.3862
cb_contig180	83	3.86743
cb_contig181	22	1.3981
cb_contig183	483	12.1754
cb_contig184	110	13.8779
cb_contig185	520	14.8257
cb_contig186	390	13.149
cb_contig187	502	18.8842
cb_contig188	1197	40.3042
cb_contig191	49	4.9142
cb_contig192	542	26.33
cb_contig193	649	26.0149
cb_contig194	500	27.6661
cb_contig195	710	24.5009
cb_contig196	374	8.38249
cb_contig198	409	18.5198
cb_contig199	30	3.86078
cb_contig201	1385	30.0835
cb_contig202	286	12.4878
cb_contig203	596	25.7823
cb_contig204	664	21.3764
cb_contig205	304	5.97165
cb_contig207	359	15.5693
cb_contig208	402	11.8157
cb_contig209	369	23.1068
cb_contig210	400	31.8934
cb_contig211	78	9.60473
cb_contig212	147	14.5718
cb_contig216	737	23.2455
cb_contig217	398	14.2316
cb_contig218	18	1.74391
cb_contig219	784	18.2655
cb_contig220	462	21.1623
cb_contig221	601	13.0986
cb_contig222	272	6.63819
cb_contig223	664	16.5995
cb_contig224	326	10.2949
cb_contig225	454	11.3718
cb_contig226	363	11.5129
cb_contig228	301	9.83822
cb_contig229	260	9.61857
cb_contig230	419	9.05131
cb_contig231	265	6.70641
cb_contig232	402	16.0764
cb_contig234	269	17.1586
cb_contig240	700	25.3304
cb_contig241	172	22.9998
cb_contig242	726	28.809
cb_contig243	1411	16.7134
cb_contig244	265	13.7448
cb_contig245	1091	17.65
cb_contig246	677	27.524
cb_contig247	455	16.0024
cb_contig248	398	23.1446
cb_contig249	156	9.97552
cb_contig250	834	20.1622
cb_contig251	16	0.68636
cb_contig252	673	35.0126
cb_contig253	37	1.01653
cb_contig254	80	2.31169
cb_contig255	666	35.9223
cb_contig258	65	3.58116
cb_contig259	635	16.8247
cb_contig260	940	20.7245
cb_contig261	49	5.93412
cb_contig262	492	13.7901
cb_contig263	837	17.5781
cb_contig264	640	21.8504
cb_contig265	518	21.4331
cb_contig266	495	32.9668
cb_contig267	481	20.412
cb_contig268	377	29.023
cb_contig269	752	30.4286
cb_contig270	107	5.86368
cb_contig271	88	5.92222
cb_contig272	21	1.69015
cb_contig275	303	14.2608
cb_contig276	18	2.8179
cb_contig277	698	29.1155
cb_contig279	635	23.4408
cb_contig280	130	4.941
cb_contig281	603	15.351
cb_contig283	1372	29.6881
cb_contig284	887	19.9501
cb_contig285	929	19.0658
cb_contig288	628	27.775
cb_contig289	334	4.974
cb_contig290	1079	29.1912
cb_contig291	384	10.8938
cb_contig292	123	4.8998
cb_contig294	386	15.0269
cb_contig295	460	22.7995
cb_contig296	433	17.3026
cb_contig297	500	19.0603
cb_contig298	38	0.783315
cb_contig299	36	0.773124
cb_contig300	568	23.7314
cb_contig301	679	18.197
cb_contig302	97	2.88407
cb_contig305	330	9.64425
cb_contig306	331	24.35
cb_contig307	356	19.2219
cb_contig308	27	1.69695
cb_contig309	71	3.77796
cb_contig310	219	9.14995
cb_contig311	711	31.3648
cb_contig312	701	21.0375
cb_contig313	457	20.6387
cb_contig314	642	28.3453
cb_contig315	1318	22.1239
cb_contig316	840	28.987
cb_contig318	496	16.274
cb_contig319	85	1.05247
cb_contig320	74	1.0063
cb_contig321	1405	19.5832
cb_contig322	27	4.12621
cb_contig324	489	16.1475
cb_contig325	423	17.0356
cb_contig326	237	9.74344
cb_contig327	24	1.49558
cb_contig328	809	33.1796
cb_contig329	21	3.53546
cb_contig330	780	31.096
cb_contig331	939	28.6319
cb_contig332	316	16.0973
cb_contig333	908	28.3258
cb_contig335	361	24.8149
cb_contig336	1039	19.0607
cb_contig337	334	21.4917
cb_contig338	748	29.0534
cb_contig339	800	35.3821
cb_contig340	91	13.1256
cb_contig341	933	27.5175
cb_contig342	368	10.2585
cb_contig343	7	1.23944
cb_contig344	278	16.4267
cb_contig345	615	16.4304
cb_contig346	5	0.750707
cb_contig347	490	18.206
cb_contig348	860	22.0467
cb_contig349	223	7.52344
cb_contig350	136	3.22558
cb_contig351	535	18.3755
cb_contig353	593	18.8776
cb_contig354	240	17.4803
cb_contig355	57	2.73028
cb_contig356	288	25.8537
cb_contig357	206	10.4214
cb_contig358	624	17.7711
cb_contig359	824	20.69
cb_contig360	790	31.0369
cb_contig361	99	11.4751
cb_contig362	469	21.8931
cb_contig363	1423	20.4502
cb_contig364	305	25.7163
cb_contig365	1049	18.9397
cb_contig366	681	20.8641
cb_contig367	579	11.5504
cb_contig368	896	15.8158
cb_contig369	787	28.8034
cb_contig370	287	8.9315
cb_contig371	23	3.31745
cb_contig372	18	1.43076
cb_contig373	1050	19.2008
cb_contig374	672	16.7505
cb_contig375	299	23.1571
cb_contig376	828	18.738
cb_contig377	17	1.50504
cb_contig378	187	5.77052
cb_contig379	170	5.71284
cb_contig380	1109	33.127
cb_contig381	339	11.5816
cb_contig382	360	24.007
cb_contig383	45	1.69033
cb_contig384	18	3.10158
cb_contig385	184	7.15223
cb_contig386	58	4.42527
cb_contig387	167	7.50234
cb_contig388	84	7.00205
cb_contig389	116	5.12159
cb_contig390	91	4.00403
cb_contig394	94	5.58651
cb_contig395	55	8.66306
cb_contig396	42	5.84453
cb_contig397	55	7.71628
cb_contig398	166	7.03867
cb_contig403	38	5.96709
cb_contig404	43	4.35499
cb_contig405	275	5.54409
cb_contig406	74	5.05962
cb_contig407	93	8.13526
cb_contig408	63	6.44411
cb_contig409	20	2.35004
cb_contig410	31	2.37582
cb_contig411	45	4.57559
cb_contig412	61	5.71578
cb_contig413	59	6.41854
cb_contig414	87	5.05351
cb_contig415	181	6.09846
cb_contig416	92	6.36664
cb_contig419	123	6.49778
cb_contig420	64	8.67096
cb_contig421	104	6.56855
cb_contig422	132	5.51504
cb_contig423	113	5.41265
cb_contig424	164	9.36722
cb_contig425	206	8.17447
cb_contig426	16	2.06426
cb_contig427	99	6.90691
cb_contig428	105	4.79678
cb_contig429	109	9.95902
cb_contig430	28	2.4083
cb_contig431	59	5.71614
cb_contig432	89	6.48227
cb_contig433	112	6.96249
cb_contig434	9	1.56656
cb_contig436	182	7.30109
cb_contig437	47	4.43635
cb_contig438	192	6.07448
cb_contig439	194	8.95021
cb_contig440	89	8.85659
cb_contig441	59	6.27236
cb_contig442	7	0.900848
cb_contig443	156	5.68916
cb_contig445	153	6.30016
cb_contig446	9	1.0551
cb_contig447	61	4.47464
cb_contig448	70	5.54689
cb_contig449	158	6.41347
cb_contig450	119	4.43751
cb_contig451	107	7.34528
cb_contig453	212	5.50903
cb_contig454	70	7.30566
cb_contig455	95	7.47028
cb_contig456	10	1.64578
cb_contig457	55	7.20449
cb_contig458	88	6.45522
cb_contig459	95	5.39016
cb_contig460	262	6.59151
cb_contig461	26	3.22478
cb_contig462	355	7.15973
cb_contig463	17	3.02049
cb_contig464	106	7.01408
cb_contig465	96	6.63451
cb_contig466	146	6.98682
cb_contig467	168	7.09418
cb_contig468	33	4.09298
cb_contig469	120	6.23664
cb_contig470	52	5.93359
cb_contig471	29	3.14157
cb_contig472	48	6.08573
cb_contig473	17	1.55601
cb_contig474	81	6.08072
cb_contig475	204	6.00634
cb_contig476	104	7.13934
cb_contig477	10	0.774485
cb_contig478	9	1.30916
cb_contig479	99	7.41033
cb_contig480	75	4.79592
cb_contig481	64	5.82676
cb_contig482	125	7.4983
cb_contig483	112	5.87438
cb_contig484	103	6.78932
cb_contig485	71	6.22139
cb_contig487	6	0.914214
cb_contig488	17	3.24506
cb_contig489	173	5.88296
cb_contig490	50	4.75448
cb_contig491	91	7.07985
cb_contig492	38	3.37001
cb_contig493	69	4.45105
cb_contig494	97	5.80512
cb_contig495	110	5.41545
cb_contig496	155	5.43647
cb_contig497	97	5.48545
cb_contig498	27	4.606
cb_contig499	6	1.04793
cb_contig500	122	8.07281
cb_contig501	41	4.23598
cb_contig502	89	4.59297
cb_contig503	71	7.19079
cb_contig504	113	6.70793
cb_contig505	46	3.08358
cb_contig506	70	5.28586
cb_contig507	40	4.46507
cb_contig508	127	7.27817
cb_contig509	12	1.06055
cb_contig510	15	2.30606
cb_contig511	18	2.23794
cb_contig512	16	1.9702
cb_contig514	24	2.70254
cb_contig515	3	0.681615
cb_contig516	53	3.35983
cb_contig517	22	1.89223
cb_contig518	38	3.20927
cb_contig519	14	1.74062
cb_contig520	24	3.21765
cb_contig521	29	2.89146
cb_contig522	66	4.08312
cb_contig523	17	2.95906
cb_contig524	38	2.82379
cb_contig525	31	3.02623
cb_contig526	26	2.37133
cb_contig527	9	2.08169
cb_contig528	32	2.69368
cb_contig529	30	2.31299
cb_contig530	19	2.51448
cb_contig531	23	1.80859
cb_contig532	11	2.13951
cb_contig533	36	3.48781
cb_contig534	34	2.92927
cb_contig535	22	3.01244
cb_contig536	16	2.81361
cb_contig538	40	3.55968
cb_contig539	14	2.34927
cb_contig540	10	1.2082
cb_contig541	6	0.919672
cb_contig542	12	1.58401
cb_contig543	24	2.42591
cb_contig544	54	3.70697
cb_contig545	23	2.82539
cb_contig546	52	4.89032
cb_contig547	35	3.19785
cb_contig548	38	3.74518
cb_contig549	6	0.974969
cb_contig550	10	1.0833
cb_contig552	387	12.154
cb_contig553	460	10.6879
cb_contig554	206	14.9615
cb_contig555	206	14.9403
cb_contig556	442	15.1306
cb_contig558	155	20.8897
cb_contig559	28	3.04609
cb_contig560	604	18.1903
cb_contig561	11	0.603453
cb_contig562	57	8.63379
cb_contig563	113	4.576
cb_contig564	16	0.764966
cb_contig565	310	17.2646
cb_contig566	318	12.1494
cb_contig567	258	14.3066
cb_contig568	22	2.88179
cb_contig569	541	15.4674
cb_contig570	215	10.9414
cb_contig571	342	17.1663
cb_contig572	278	12.2531
cb_contig573	393	18.6678
cb_contig574	302	13.8334
cb_contig575	499	15.6427
cb_contig576	595	16.3207
cb_contig577	71	9.4205
cb_contig578	358	11.7989
cb_contig579	314	10.6425
cb_contig580	654	20.4145
cb_contig581	22	1.42096
cb_contig583	462	18.4041
cb_contig584	33	0.920921
cb_contig585	48	1.53183
cb_contig586	48	3.32173
cb_contig587	278	12.478
cb_contig588	469	14.6042
cb_contig589	370	11.5215
cb_contig590	123	4.36479
cb_contig591	228	23.7956
cb_contig593	697	17.2481
cb_contig594	188	9.36323
cb_contig595	266	12.283
cb_contig596	247	17.8886
cb_contig601	139	11.8562
cb_contig602	74	2.39885
cb_contig603	690	13.1858
cb_contig604	8	0.811832
cb_contig605	57	6.77513
cb_contig606	98	9.28439
cb_contig607	202	12.4369
cb_contig608	508	13.6285
cb_contig609	245	8.58727
cb_contig610	288	16.3227
cb_contig611	629	15.2999
cb_contig612	120	8.85316
cb_contig613	115	12.2766
cb_contig614	317	13.7246
cb_contig615	20	0.938727
cb_contig616	182	9.19823
cb_contig617	208	12.7604
cb_contig618	38	2.91665
cb_contig619	467	16.4132
cb_contig623	49	5.542
cb_contig624	179	6.95788
cb_contig625	253	24.8872
cb_contig626	104	14.834
cb_contig627	211	9.55423
cb_contig628	192	13.2512
cb_contig629	306	17.3428
cb_contig630	463	12.4148
cb_contig631	275	16.5543
cb_contig632	314	15.7455
cb_contig633	424	13.4227
cb_contig635	46	6.59783
cb_contig636	174	6.68258
cb_contig637	38	2.42993
cb_contig638	796	15.0546
cb_contig639	459	15.557
cb_contig640	392	14.185
cb_contig641	167	15.3677
cb_contig642	38	1.53158
cb_contig643	21	0.929582
cb_contig644	90	4.16713
cb_contig645	70	2.46698
cb_contig646	406	14.4473
cb_contig647	283	20.4959
cb_contig648	503	12.0806
cb_contig649	54	4.08367
cb_contig652	44	2.69609
cb_contig655	363	16.5243
cb_contig656	221	13.941
cb_contig657	99	8.76463
cb_contig659	207	7.3507
cb_contig660	42	7.75766
cb_contig661	677	16.4208
cb_contig662	568	16.2847
cb_contig663	88	7.49362
cb_contig664	196	11.4627
cb_contig665	46	2.46558
cb_contig666	198	5.13224
cb_contig667	273	14.0744
cb_contig668	335	11.9125
cb_contig669	388	16.9271
cb_contig670	24	2.09229
cb_contig671	182	14.246
cb_contig673	333	13.603
cb_contig674	799	16.339
cb_contig675	410	18.9154
cb_contig676	440	17.9597
cb_contig677	561	11.463
cb_contig678	421	11.8844
cb_contig679	68	5.77138
cb_contig680	412	13.8634
cb_contig681	89	4.44553
cb_contig682	239	15.4757
cb_contig683	307	18.5896
cb_contig684	69	6.50098
cb_contig685	98	14.9322
cb_contig686	213	4.50833
cb_contig687	32	0.845675
cb_contig688	126	10.3188
cb_contig689	579	14.8209
cb_contig690	798	15.604
cb_contig691	325	12.0842
cb_contig692	437	17.6548
cb_contig693	393	13.0277
cb_contig694	202	12.8371
cb_contig695	440	14.8153
cb_contig696	697	16.5006
cb_contig699	470	13.2895
cb_contig700	356	15.1576
cb_contig701	669	15.6501
cb_contig702	660	14.5077
cb_contig703	214	14.2894
cb_contig704	688	12.6941
cb_contig705	158	16.0973
cb_contig706	619	16.7199
cb_contig707	731	13.6543
cb_contig708	274	11.0262
cb_contig709	615	19.2205
cb_contig710	295	16.0804
cb_contig711	396	14.1404
cb_contig712	498	21.116
cb_contig713	233	9.5332
cb_contig714	566	17.614
cb_contig715	633	12.7816
cb_contig716	384	12.4559
cb_contig717	74	3.99136
cb_contig718	511	17.2852
cb_contig719	664	16.2746
cb_contig720	445	9.45387
cb_contig722	398	12.6543
cb_contig723	368	17.7263
cb_contig724	398	11.0111
cb_contig725	235	16.8532
cb_contig730	67	5.85092
cb_contig731	168	14.4256
cb_contig732	476	14.8763
cb_contig733	195	10.8248
cb_contig734	715	14.7802
cb_contig735	729	16.0244
cb_contig736	414	14.069
cb_contig737	244	14.8272
cb_contig738	6	0.839482
cb_contig739	989	16.1115
cb_contig741	653	15.0159
cb_contig742	59	2.58936
cb_contig743	101	8.91097
cb_contig744	525	11.1766
cb_contig745	43	4.87413
cb_contig746	295	13.9998
cb_contig747	802	13.4888
cb_contig748	367	17.3845
cb_contig749	49	4.54985
cb_contig750	117	12.4127
cb_contig751	41	2.41986
cb_contig752	75	4.96279
cb_contig753	170	8.49973
cb_contig754	156	5.00021
cb_contig755	434	17.2219
cb_contig756	209	15.1365
cb_contig757	322	14.9902
cb_contig761	261	11.2056
cb_contig762	296	20.6229
cb_contig763	664	18.1939
cb_contig764	277	8.0268
cb_contig765	414	14.8038
cb_contig766	646	14.5615
cb_contig767	161	14.2046
cb_contig768	207	9.99916
cb_contig769	38	1.90179
cb_contig770	702	18.8233
cb_contig772	445	15.1025
cb_contig773	28	2.50917
cb_contig774	43	4.15815
cb_contig783	603	16.7007
cb_contig784	620	14.7457
cb_contig785	174	10.329
cb_contig786	218	15.6998
cb_contig787	412	16.1987
cb_contig788	394	10.9536
cb_contig789	241	17.3076
cb_contig790	741	13.4544
cb_contig791	119	3.63285
cb_contig793	655	15.9626
cb_contig794	65	4.38586
cb_contig795	202	13.1629
cb_contig796	163	15.7623
cb_contig797	61	6.75054
cb_contig798	102	6.25004
cb_contig799	78	14.2027
cb_contig800	309	16.5105
cb_contig801	233	17.7774
cb_contig802	263	15.0385
cb_contig803	197	8.50767
cb_contig804	24	2.04372
cb_contig805	65	6.4683
cb_contig808	429	16.5007
cb_contig809	194	17.8204
cb_contig810	501	12.8179
cb_contig811	329	15.9223
cb_contig812	553	15.5422
cb_contig814	65	7.24001
cb_contig815	424	21.4499
cb_contig816	374	11.4789
cb_contig817	36	0.980138
cb_contig818	25	0.723216
cb_contig819	92	14.272
cb_contig820	205	12.7748
cb_contig821	168	16.4943
cb_contig822	377	9.85658
cb_contig823	392	17.5183
cb_contig824	501	12.1175
cb_contig825	230	12.4186
cb_contig826	263	10.9704
cb_contig827	340	16.0316
cb_contig828	285	12.3184
cb_contig829	12	1.70687
cb_contig830	319	13.858
cb_contig831	468	14.6531
cb_contig832	481	14.9961
cb_contig833	281	12.5906
cb_contig834	664	15.8657
cb_contig835	212	7.01408
cb_contig836	173	5.9025
cb_contig837	84	5.02711
cb_contig838	250	7.87551
cb_contig839	219	13.4032
cb_contig840	272	11.8162
cb_contig841	457	13.8199
cb_contig842	229	3.80666
cb_contig843	69	3.96313
cb_contig844	599	14.8947
cb_contig845	60	2.35723
cb_contig846	471	17.4119
cb_contig847	38	0.825746
cb_contig848	295	10.3894
cb_contig849	18	0.869492
cb_contig850	15	0.863481
cb_contig851	463	22.5991
cb_contig852	215	10.4942
cb_contig853	318	14.463
cb_contig855	435	10.5961
cb_contig856	54	6.84645
cb_contig857	770	15.045
cb_contig858	690	11.1838
cb_contig859	427	14.875
cb_contig860	134	10.0595
cb_contig861	51	8.23511
cb_contig864	997	22.9262
cb_contig865	40	1.90355
cb_contig866	644	21.0626
cb_contig867	576	25.4313
cb_contig868	29	2.19632
cb_contig869	170	7.09693
cb_contig870	280	12.9761
cb_contig871	1068	22.2746
cb_contig872	492	23.9463
cb_contig873	142	3.36477
cb_contig875	52	1.48505
cb_contig876	131	4.36228
cb_contig877	14	0.682694
cb_contig878	1244	38.3878
cb_contig879	71	1.79151
cb_contig880	96	1.93387
cb_contig881	1499	33.2345
cb_contig882	1462	38.5971
cb_contig883	1349	36.1152
cb_contig884	1383	39.9184
cb_contig885	581	13.7228
cb_contig888	2446	22.2455
cb_contig889	657	22.4308
cb_contig890	777	23.1157
cb_contig891	516	19.3118
cb_contig892	460	35.0449
cb_contig893	43	1.17383
cb_contig894	961	27.5521
cb_contig895	684	33.4817
cb_contig896	1106	38.3984
cb_contig897	555	32.5695
cb_contig904	866	29.1974
cb_contig906	1802	26.9923
cb_contig908	511	14.6997
cb_contig909	685	25.7682
cb_contig910	567	23.8448
cb_contig911	707	34.2807
cb_contig913	1361	26.3817
cb_contig914	970	42.462
cb_contig915	843	29.6078
cb_contig917	1028	28.7663
cb_contig918	1550	22.8313
cb_contig919	247	9.38095
cb_contig920	16	0.782451
cb_contig922	719	27.5518
cb_contig923	947	33.5821
cb_contig924	1083	30.1574
cb_contig925	141	10.6786
cb_contig926	275	11.2159
cb_contig927	683	28.1017
cb_contig928	198	8.65274
cb_contig929	119	5.49996
cb_contig930	980	33.8409
cb_contig931	273	13.7973
cb_contig932	283	25.6289
cb_contig935	263	14.9058
cb_contig936	60	6.59722
cb_contig937	1415	34.8646
cb_contig939	25	1.69355
cb_contig940	1605	33.3256
cb_contig941	484	43.5247
cb_contig942	1055	37.7772
cb_contig943	816	28.5813
cb_contig944	1039	26.1909
cb_contig945	838	33.0237
cb_contig946	1839	41.5623
cb_contig949	241	8.16828
cb_contig950	494	18.8876
cb_contig951	1217	32.4628
cb_contig952	547	19.0553
cb_contig953	196	6.3457
cb_contig954	328	22.8835
cb_contig960	1828	27.8613
cb_contig961	279	6.87767
cb_contig962	16	0.767826
cb_contig963	40	2.15072
cb_contig964	22	1.73794
cb_contig965	1135	20.5285
cb_contig966	653	20.533
cb_contig967	869	23.9644
cb_contig968	117	3.19222
cb_contig969	197	11.1775
cb_contig970	921	32.3917
cb_contig971	789	44.0847
cb_contig972	467	28.0792
cb_contig975	134	9.05352
cb_contig978	886	40.7658
cb_contig979	841	37.0678
cb_contig980	367	21.1978
cb_contig981	47	6.1409
cb_contig982	332	23.977
cb_contig983	641	38.7227
cb_contig984	87	5.07648
cb_contig985	759	43.8396
cb_contig988	628	31.3075
cb_contig990	411	21.1889
cb_contig991	951	26.3247
cb_contig992	1108	30.0549
cb_contig993	202	6.17403
cb_contig994	56	1.74168
cb_contig1005	1305	14.4231
cb_contig1006	1597	45.0568
cb_contig1007	1470	51.1396
cb_contig1008	1252	31.9523
cb_contig1009	701	25.7292
cb_contig1010	1065	41.8089
cb_contig1011	872	21.2813
cb_contig1012	1170	31.4213
cb_contig1013	105	5.1892
cb_contig1015	552	28.5729
cb_contig1016	33	0.875256
cb_contig1017	177	4.72383
cb_contig1018	599	7.16127
cb_contig1020	28	0.77257
cb_contig1021	603	20.9493
cb_contig1022	1695	25.2643
cb_contig1023	219	7.0993
cb_contig1024	51	1.79614
cb_contig1025	203	14.2791
cb_contig1026	83	5.91932
cb_contig1027	22	1.01134
cb_contig1028	647	43.829
cb_contig1030	341	46.2
cb_contig1031	1256	21.3413
cb_contig1032	587	27.8572
cb_contig1033	72	1.77574
cb_contig1038	142	14.671
cb_contig1039	271	4.18508
cb_contig1040	48	0.825149
cb_contig1041	362	32.9576
cb_contig1042	1541	36.4644
cb_contig1043	513	25.4755
cb_contig1044	1101	31.8146
cb_contig1045	1459	36.6882
cb_contig1046	236	8.85834
cb_contig1047	295	14.8362
cb_contig1048	188	20.4091
cb_contig1049	819	52.2414
cb_contig1050	42	1.52412
cb_contig1051	1503	39.5169
cb_contig1052	632	23.9323
cb_contig1053	95	5.20053
cb_contig1054	1129	33.3749
cb_contig1058	985	25.9375
cb_contig1059	677	29.8907
cb_contig1061	1467	48.1637
cb_contig1062	408	24.1639
cb_contig1063	573	23.6326
cb_contig1064	266	11.1046
cb_contig1065	59	5.71614
cb_contig1066	806	21.0942
cb_contig1067	98	7.4883
cb_contig1068	38	3.24126
cb_contig1069	811	27.4693
cb_contig1071	346	14.527
cb_contig1073	1972	23.978
cb_contig1074	952	31.0767
cb_contig1076	1419	23.7494
cb_contig1078	640	15.9451
cb_contig1079	9	1.59357
cb_contig1080	631	18.2746
cb_contig1081	511	19.2368
cb_contig1082	202	11.3732
cb_contig1083	13	0.609615
cb_contig1084	41	1.10688
cb_contig1085	1515	34.3608
cb_contig1086	109	11.564
cb_contig1087	585	25.4998
cb_contig1088	654	18.251
cb_contig1089	159	25.6742
cb_contig1090	280	40.9616
cb_contig1091	554	33.8655
cb_contig1092	387	16.3554
cb_contig1094	881	24.5591
cb_contig1095	669	26.7748
cb_contig1096	527	13.5642
cb_contig1097	1508	23.1697
cb_contig1102	70	3.58006
cb_contig1103	35	2.33402
cb_contig1104	653	21.6605
cb_contig1105	998	43.9877
cb_contig1106	1057	34.007
cb_contig1107	1838	39.7885
cb_contig1108	585	22.9304
cb_contig1109	2259	35.0653
cb_contig1110	561	38.5113
cb_contig1111	56	1.60643
cb_contig1112	43	1.54188
cb_contig1113	453	19.4651
cb_contig1117	621	16.0561
cb_contig1118	137	4.35317
cb_contig1119	322	14.0001
cb_contig1120	195	9.40181
cb_contig1121	1643	35.5222
cb_contig1126	831	15.5561
cb_contig1127	692	15.3756
cb_contig1128	587	39.9754
cb_contig1129	617	26.3139
cb_contig1130	294	21.3226
cb_contig1132	646	39.869
cb_contig1133	856	35.3898
cb_contig1134	1149	31.8743
cb_contig1135	432	11.3407
cb_contig1136	1026	24.0344
cb_contig1138	1924	30.5015
cb_contig1139	662	40.9549
cb_contig1140	678	25.4676
cb_contig1141	186	11.6901
cb_contig1142	18	2.19021
cb_contig1143	1671	37.2733
cb_contig1144	453	23.0991
cb_contig1145	795	25.2924
cb_contig1146	591	19.7957
cb_contig1147	26	1.46227
cb_contig1148	499	24.5665
cb_contig1149	25	1.09531
cb_contig1150	709	28.6661
cb_contig1151	163	4.78547
cb_contig1152	159	14.2734
cb_contig1153	654	23.5332
cb_contig1154	22	1.22126
cb_contig1155	32	1.98928
cb_contig1156	749	27.2765
cb_contig1157	683	20.7398
cb_contig1158	520	9.51573
cb_contig1159	1409	40.5321
cb_contig1160	68	3.01008
cb_contig1161	1652	39.9376
cb_contig1162	772	15.0383
cb_contig1163	239	7.4968
cb_contig1164	1141	25.5287
cb_contig1165	525	27.2027
cb_contig1167	436	17.103
cb_contig1168	1417	29.1509
cb_contig1169	828	31.0113
cb_contig1170	167	4.88058
cb_contig1171	768	33.307
cb_contig1172	34	1.1966
cb_contig1173	1244	23.3555
cb_contig1174	551	17.941
cb_contig1175	315	12.1159
cb_contig1176	454	23.959
cb_contig1177	882	28.2528
cb_contig1178	423	44.4179
cb_contig1179	348	9.47969
cb_contig1182	92	2.81026
cb_contig1183	251	10.8034
cb_contig1184	692	36.5943
cb_contig1185	1406	38.0378
cb_contig1186	1117	47.757
cb_contig1187	704	31.4889
cb_contig1188	396	34.5228
cb_contig1189	645	15.319
cb_contig1190	489	26.265
cb_contig1191	1195	33.9575
cb_contig1194	670	13.0464
cb_contig1195	55	1.40436
cb_contig1196	552	41.3182
cb_contig1197	641	27.7056
cb_contig1198	226	25.6742
cb_contig1199	708	29.4369
cb_contig1201	375	14.7327
cb_contig1202	51	2.77412
cb_contig1203	475	26.8617
cb_contig1208	421	19.6346
cb_contig1209	655	22.7713
cb_contig1210	463	26.0683
cb_contig1211	1548	26.1902
cb_contig1212	1093	22.4765
cb_contig1213	1730	39.7106
cb_contig1214	1401	27.291
cb_contig1216	1837	46.7196
cb_contig1217	104	11.5589
cb_contig1218	1152	24.7296
cb_contig1219	775	25.3471
cb_contig1220	553	20.2971
cb_contig1223	968	32.3181
cb_contig1224	1041	23.5168
cb_contig1225	655	26.9497
cb_contig1226	422	21.2233
cb_contig1230	759	36.3558
cb_contig1231	777	23.2098
cb_contig1232	114	4.73985
cb_contig1233	321	6.92555
cb_contig1234	36	0.946029
cb_contig1235	68	2.29113
cb_contig1236	137	5.13859
cb_contig1237	60	11.8042
cb_contig1238	2546	44.3915
cb_contig1239	1918	25.1754
cb_contig1241	1063	39.4388
cb_contig1242	289	9.99304
cb_contig1243	1404	27.8674
cb_contig1245	15	1.16524
cb_contig1246	1076	32.7121
cb_contig1247	1085	23.6573
cb_contig1248	1728	36.3946
cb_contig1250	812	34.6591
cb_contig1251	561	13.22
cb_contig1252	922	33.7924
cb_contig1253	331	16.0646
cb_contig1254	54	1.3185
cb_contig1255	1135	26.5152
cb_contig1256	26	1.27635
cb_contig1257	16	1.19241
cb_contig1258	713	16.0015
cb_contig1259	398	19.3896
cb_contig1260	182	8.94297
cb_contig1261	711	23.2985
cb_contig1264	1564	20.0172
cb_contig1265	313	6.03078
cb_contig1266	1080	39.2471
cb_contig1267	278	13.1565
cb_contig1268	3125	38.9758
cb_contig1270	185	3.09933
cb_contig1271	180	4.19741
cb_contig1272	444	39.1058
cb_contig1273	127	11.8568
cb_contig1274	304	21.238
cb_contig1275	130	5.79452
cb_contig1276	45	2.46078
cb_contig1277	78	4.47006
cb_contig1278	16	1.28171
cb_contig1279	596	29.7122
cb_contig1280	13	1.47683
cb_contig1281	15	1.81657
cb_contig1282	16	2.38137
cb_contig1283	22	2.56742
cb_contig1284	8	1.08387
cb_contig1285	14	1.87208
cb_contig1286	12	1.58809
cb_contig1287	8	1.44136
cb_contig1288	16	2.58356
cb_contig1290	21	1.60703
cb_contig1291	4	0.802318
cb_contig1292	31	2.89418
cb_contig1293	11	1.67606
cb_contig1294	8	1.64315
cb_contig1295	8	1.18042
cb_contig1297	16	2.06945
cb_contig1299	7	1.28371
cb_contig1300	8	0.968837
cb_contig1301	8	1.53279
cb_contig1302	18	1.84118
cb_contig1303	32	2.22951
cb_contig1304	171	8.26795
cb_contig1306	84	5.15324
cb_contig1307	202	7.75214
cb_contig1308	262	11.7496
cb_contig1309	73	10.4705
cb_contig1311	191	9.49422
cb_contig1312	86	4.51529
cb_contig1313	112	5.63273
cb_contig1314	193	7.31382
cb_contig1315	141	14.0585
cb_contig1316	134	9.18649
cb_contig1317	277	10.0519
cb_contig1318	147	13.431
cb_contig1319	98	7.15809
cb_contig1320	109	11.9084
cb_contig1321	20	2.9426
cb_contig1322	251	8.80358
cb_contig1323	68	9.48828
cb_contig1324	17	2.53021
cb_contig1325	302	6.62418
cb_contig1326	252	9.64216
cb_contig1327	107	7.11693
cb_contig1328	179	10.2468
cb_contig1329	92	10.0512
cb_contig1330	181	8.01903
cb_contig1331	251	10.4191
cb_contig1332	186	8.42222
cb_contig1333	140	6.85297
cb_contig1334	11	1.66617
cb_contig1336	94	8.35077
cb_contig1337	47	4.26391
cb_contig1338	169	11.8712
cb_contig1339	127	8.1211
cb_contig1340	19	0.826795
cb_contig1341	22	1.00504
cb_contig1342	190	8.45423
cb_contig1343	10	1.87403
cb_contig1344	365	10.5411
cb_contig1345	76	7.77385
cb_contig1346	334	11.5258
cb_contig1347	182	11.9967
cb_contig1348	134	7.39063
cb_contig1349	88	8.98341
cb_contig1350	87	11.1404
cb_contig1351	280	10.3065
cb_contig1352	24	1.07442
cb_contig1353	60	2.72405
cb_contig1354	53	3.14984
cb_contig1355	36	4.07167
cb_contig1356	166	7.57
cb_contig1357	47	2.11699
cb_contig1358	21	1.02307
cb_contig1359	26	2.00459
cb_contig1360	20	0.987468
cb_contig1361	117	12.0155
cb_contig1362	106	9.05645
cb_contig1363	21	2.77916
cb_contig1364	43	4.20567
cb_contig1365	100	9.40446
cb_contig1366	89	7.90658
cb_contig1367	250	8.18692
cb_contig1368	50	5.92937
cb_contig1369	109	7.50264
cb_contig1370	77	11.1062
cb_contig1371	165	9.06147
cb_contig1372	139	12.7227
cb_contig1373	71	5.11323
cb_contig1374	16	2.30133
cb_contig1375	121	8.04812
cb_contig1376	121	7.95538
cb_contig1377	52	5.00959
cb_contig1378	142	9.33606
cb_contig1379	170	11.0918
cb_contig1380	73	6.41854
cb_contig1381	149	7.62802
cb_contig1382	155	8.16307
cb_contig1383	106	6.95137
cb_contig1386	206	6.22587
cb_contig1388	191	11.2214
cb_contig1389	129	9.59991
cb_contig1390	142	6.35145
cb_contig1391	150	10.9252
cb_contig1392	52	3.28832
cb_contig1393	136	7.89082
cb_contig1394	218	7.88861
cb_contig1396	53	4.14226
cb_contig1397	232	10.2432
cb_contig1399	91	9.40181
cb_contig1400	48	5.17798
cb_contig1401	145	8.89547
cb_contig1402	177	7.3414
cb_contig1403	105	7.88242
cb_contig1404	158	13.8922
cb_contig1405	273	10.7583
cb_contig1406	98	11.2074
cb_contig1407	100	9.72507
cb_contig1412	368	13.1406
cb_contig1413	155	6.96325
cb_contig1415	98	9.71455
cb_contig1416	93	4.87285
cb_contig1417	10	0.594998
cb_contig1418	143	10.8944
cb_contig1419	88	8.20082
cb_contig1420	169	7.83909
cb_contig1421	179	6.0589
cb_contig1422	135	10.7141
cb_contig1423	17	3.12875
cb_contig1424	321	11.8411
cb_contig1425	144	8.04588
cb_contig1426	14	2.03648
cb_contig1427	141	8.9164
cb_contig1428	177	6.33356
cb_contig1429	180	8.56599
cb_contig1430	64	9.33606
cb_contig1431	19	0.713693
cb_contig1432	93	5.24769
cb_contig1433	125	8.55806
cb_contig1434	57	6.62185
cb_contig1435	65	11.2758
cb_contig1436	101	9.09857
cb_contig1437	168	6.18832
cb_contig1439	121	8.60547
cb_contig1440	128	9.62312
cb_contig1441	279	6.55961
cb_contig1442	205	11.1627
cb_contig1443	375	10.2478
cb_contig1444	145	7.53594
cb_contig1445	308	5.24554
cb_contig1446	40	4.73257
cb_contig1447	269	11.3405
cb_contig1448	147	7.75766
cb_contig1449	24	4.48131
cb_contig1450	223	11.8783
cb_contig1451	84	8.16905
cb_contig1452	136	6.10969
cb_contig1453	12	0.713171
cb_contig1454	133	4.263
cb_contig1455	80	8.21573
cb_contig1456	54	11.226
cb_contig1457	99	6.55934
cb_contig1458	19	2.71005
cb_contig1459	120	8.2377
cb_contig1460	16	2.31429
cb_contig1461	47	4.62332
cb_contig1462	6	0.733548
cb_contig1463	129	7.55295
cb_contig1464	79	7.98527
cb_contig1465	171	8.59997
cb_contig1466	154	7.27474
cb_contig1467	279	12.9884
cb_contig1468	94	12.0669
cb_contig1469	100	6.2316
cb_contig1470	120	8.65422
cb_contig1471	45	7.17601
cb_contig1472	154	9.20564
cb_contig1473	12	2.04711
cb_contig1474	184	8.6999
cb_contig1475	89	5.74843
cb_contig1476	72	12.3236
cb_contig1477	11	1.62308
cb_contig1478	242	7.03243
cb_contig1479	4105	104.764
cb_contig1480	283	13.4179
cb_contig1481	860	82.081
cb_contig1482	198	1.82367
cb_contig1483	328	3.12298
cb_contig1484	2370	72.0092
cb_contig1485	3878	151.199
cb_contig1486	1989	31.9362
cb_contig1487	2964	129.971
cb_contig1488	1689	67.65
cb_contig1489	326	26.2376
cb_contig1490	232	3.81332
cb_contig1491	1407	23.6566
cb_contig1492	1647	76.4654
cb_contig1495	1470	101.454
cb_contig1496	10657	285.456
cb_contig1498	9434	305.435
cb_contig1499	3003	74.9996
cb_contig1500	29	2.09438
cb_contig1501	116	3.42322
cb_contig1502	1164	39.2188
cb_contig1503	1807	107.144
cb_contig1504	816	100.24
cb_contig1505	439	6.37137
cb_contig1506	1603	23.5849
cb_contig1507	1053	118.835
cb_contig1508	1269	84.9557
cb_contig1509	2599	52.4997
cb_contig1511	77	2.73243
cb_contig1512	142	5.43733
cb_contig1513	21011	868.663
cb_contig1514	33668	577.227
cb_contig1515	2109	81.0581
cb_contig1516	104	4.76806
cb_contig1517	238	11.2325
cb_contig1518	109	15.8106
cb_contig1519	54	1.47883
cb_contig1520	4590	75.4929
cb_contig1521	83	4.32681
cb_contig1522	1702	89.0875
cb_contig1523	543	44.9712
cb_contig1524	1570	37.0823
cb_contig1526	1033	60.5512
cb_contig1529	1427	64.6726
cb_contig1530	1254	44.9657
cb_contig1531	5313	184.085
cb_contig1532	5281	58.0044
cb_contig1533	88	2.53288
cb_contig1534	65	1.88674
cb_contig1535	768	22.5604
cb_contig1536	16381	814.266
cb_contig1537	5342	63.9103
cb_contig1538	30	0.551342
cb_contig1539	4828	162.033
cb_contig1540	169	10.6477
cb_contig1541	201	12.742
cb_contig1542	3239	133.054
cb_contig1543	1207	15.9942
cb_contig1544	1316	96.5349
cb_contig1545	191	22.2898
cb_contig1547	330	18.1618
cb_contig1548	2577	33.0729
cb_contig1549	1467	33.1988
cb_contig1550	1853	42.3447
cb_contig1551	442	10.6805
cb_contig1552	6765	117.993
cb_contig1553	24380	604.186
cb_contig1554	397	6.54634
cb_contig1555	3086	78.446
cb_contig1563	70	1.98914
cb_contig1564	2045	53.034
cb_contig1567	1212	49.6682
cb_contig1568	2585	57.3619
cb_contig1569	48	1.0877
cb_contig1570	316	9.85788
cb_contig1571	14562	451.531
cb_contig1572	72	2.04146
cb_contig1573	2105	91.99
cb_contig1574	48	6.86552
cb_contig1575	3002	133.231
cb_contig1576	1672	48.8642
cb_contig1577	4665	107.129
cb_contig1578	464	11.5546
cb_contig1579	1099	15.2518
cb_contig1580	399	24.2175
cb_contig1581	1908	66.5575
cb_contig1582	1120	26.6868
cb_contig1583	1510	62.7314
cb_contig1584	124	13.0475
cb_contig1585	1924	81.3791
cb_contig1586	2345	71.2918
cb_contig1587	177	9.54691
cb_contig1588	7557	223.783
cb_contig1589	3852	127.117
cb_contig1590	613	5.53677
cb_contig1591	101	0.923795
cb_contig1593	4489	202.018
cb_contig1594	615	15.917
cb_contig1595	223	6.0014
cb_contig1597	1693	37.6822
cb_contig1599	1446	65.0742
cb_contig1600	95	2.64682
cb_contig1601	163	4.9939
cb_contig1602	1315	46.8585
cb_contig1603	4413	133.059
cb_contig1604	1548	67.9378
cb_contig1605	615	40.9057
cb_contig1606	2426	107.947
cb_contig1607	3569	84.2973
cb_contig1608	1119	24.0615
cb_contig1609	2218	73.6203
cb_contig1610	6192	337.525
cb_contig1611	4971	154.605
cb_contig1612	142	8.29518
cb_contig1613	200	12.5087
cb_contig1614	25	1.6715
cb_contig1615	1360	57.9533
cb_contig1616	944	28.9736
cb_contig1617	1390	81.8511
cb_contig1618	1947	94.0501
cb_contig1619	477	31.2413
cb_contig1620	2003	34.5368
cb_contig1621	372	5.36561
cb_contig1622	2167	32.9694
cb_contig1623	2794	25.7018
cb_contig1624	7384	305.525
cb_contig1626	11699	152.005
cb_contig1628	11921	676.38
cb_contig1629	4851	99.9562
cb_contig1630	2752	35.9295
cb_contig1631	8184	737.254
cb_contig1632	2095	22.6045
cb_contig1633	3671	59.0168
cb_contig1634	4287	93.1966
cb_contig1635	234	10.5584
cb_contig1636	3411	74.7542
cb_contig1637	46	1.14717
cb_contig1638	1291	78.0809
cb_contig1639	482	8.25823
cb_contig1640	437	7.54006
cb_contig1641	1796	38.6511
cb_contig1642	1158	63.0555
cb_contig1643	2556	66.9966
cb_contig1644	4983	179.18
cb_contig1645	2180	60.9028
cb_contig1646	5491	246.463
cb_contig1647	1179	29.3597
cb_contig1648	865	66.892
cb_contig1649	140	11.3209
cb_contig1652	1726	47.1672
cb_contig1653	3516	61.829
cb_contig1654	6191	212.925
cb_contig1655	693	19.6708
cb_contig1658	235	5.95013
cb_contig1659	326	8.34059
cb_contig1660	366	9.855
cb_contig1661	4886	67.2983
cb_contig1662	434	26.373
cb_contig1663	45	2.69309
cb_contig1664	217	19.862
cb_contig1665	92	7.68138
cb_contig1666	32	4.11816
cb_contig1667	49	9.08328
cb_contig1670	179	18.9512
cb_contig1672	612	81.4124
cb_contig1673	5067	91.3881
cb_contig1674	335	9.85206
cb_contig1675	193	5.71524
cb_contig1676	46	7.09316
cb_contig1678	4294	73.5456
cb_contig1679	621	44.2879
cb_contig1680	1513	50.6784
cb_contig1681	2285	59.9545
cb_contig1682	3534	50.7879
cb_contig1683	3615	88.6458
cb_contig1689	7942	100.027
cb_contig1690	1948	35.9937
cb_contig1691	1892	85.1455
cb_contig1692	1792	144.68
cb_contig1695	3346	148.626
cb_contig1698	3413	97.2002
cb_contig1699	1479	58.2841
cb_contig1701	384	10.1377
cb_contig1702	211	10.3088
cb_contig1704	54	2.99117
cb_contig1705	195	11.0153
cb_contig1706	148	11.4797
cb_contig1707	252	12.2652
cb_contig1708	263	10.0034
cb_contig1709	151	4.72492
cb_contig1710	97	14.2716
cb_contig1711	380	10.962
cb_contig1712	66	6.43072
cb_contig1713	57	3.92867
cb_contig1714	75	5.6303
cb_contig1716	246	8.08687
cb_contig1718	159	9.98091
cb_contig1719	27	2.91262
cb_contig1720	271	10.3846
cb_contig1721	171	7.95341
cb_contig1722	155	10.2829
cb_contig1723	58	6.32315
cb_contig1724	148	10.0126
cb_contig1725	215	13.2214
cb_contig1726	87	5.46794
cb_contig1727	184	8.724
cb_contig1728	185	10.5082
cb_contig1729	318	12.2958
cb_contig1730	76	7.56293
cb_contig1731	68	6.84645
cb_contig1732	39	4.2338
cb_contig1733	5	0.692026
cb_contig1737	214	14.593
cb_contig1738	179	6.75338
cb_contig1740	45	7.17601
cb_contig1741	445	11.736
cb_contig1742	94	14.1963
cb_contig1743	213	12.7177
cb_contig1744	78	7.85328
cb_contig1745	484	14.8108
cb_contig1746	148	10.0126
cb_contig1747	42	7.67484
cb_contig1748	82	7.87021
cb_contig1749	46	4.01023
cb_contig1750	85	10.2697
cb_contig1751	125	8.90228
cb_contig1753	257	13.0015
cb_contig1754	295	15.0874
cb_contig1755	173	8.19489
cb_contig1756	13	1.94049
cb_contig1757	14	2.3115
cb_contig1758	45	2.19646
cb_contig1759	323	11.298
cb_contig1761	252	9.62781
cb_contig1762	455	12.9366
cb_contig1763	198	8.83316
cb_contig1764	183	8.75745
cb_contig1765	354	14.8507
cb_contig1766	9	1.2558
cb_contig1767	253	10.6137
cb_contig1768	10	0.719164
cb_contig1769	141	10.4929
cb_contig1770	239	9.50601
cb_contig1771	201	7.21749
cb_contig1772	199	9.6948
cb_contig1773	74	3.40482
cb_contig1774	62	2.37405
cb_contig1777	110	11.9415
cb_contig1778	111	11.2419
cb_contig1779	525	11.7771
cb_contig1780	186	10.2257
cb_contig1781	203	10.5184
cb_contig1782	110	11.4107
cb_contig1783	110	8.03459
cb_contig1784	107	7.71668
cb_contig1785	152	6.41854
cb_contig1786	105	8.20636
cb_contig1787	108	8.428
cb_contig1788	130	11.589
cb_contig1789	4	0.628114
cb_contig1790	158	10.9193
cb_contig1791	74	9.20043
cb_contig1792	331	9.14271
cb_contig1793	187	8.07581
cb_contig1794	229	10.4802
cb_contig1795	248	11.7476
cb_contig1796	110	6.06694
cb_contig1797	20	1.21248
cb_contig1798	26	1.76129
cb_contig1800	276	11.0203
cb_contig1801	115	9.05684
cb_contig1802	8	0.937869
cb_contig1803	234	8.03176
cb_contig1804	248	9.48911
cb_contig1805	37	4.24082
cb_contig1806	104	5.92043
cb_contig1808	139	8.55806
cb_contig1809	170	8.87116
cb_contig1810	109	13.077
cb_contig1811	226	12.5456
cb_contig1812	224	10.5426
cb_contig1816	22	2.87446
cb_contig1817	108	12.1882
cb_contig1818	235	9.12083
cb_contig1819	172	12.5811
cb_contig1821	424	9.17862
cb_contig1822	225	10.6092
cb_contig1823	186	10.0853
cb_contig1824	227	11.9061
cb_contig1825	137	6.19799
cb_contig1826	110	9.21422
cb_contig1827	221	7.7355
cb_contig1828	299	9.43068
cb_contig1829	251	7.12068
cb_contig1830	191	10.8132
cb_contig1831	213	12.6005
cb_contig1832	13	1.72935
cb_contig1834	176	6.56304
cb_contig1835	26	2.05078
cb_contig1836	140	11.2149
cb_contig1838	333	9.44174
cb_contig1839	251	9.0003
cb_contig1842	489	10.9504
cb_contig1843	92	9.0499
cb_contig1844	293	12.6749
cb_contig1846	41	4.49847
cb_contig1847	126	12.3707
cb_contig1848	92	9.22666
cb_contig1849	276	12.6763
cb_contig1850	178	9.11267
cb_contig1853	183	6.16584
cb_contig1854	45	5.08959
cb_contig1856	96	9.97863
cb_contig1857	154	9.65524
cb_contig1858	75	6.84037
cb_contig1859	445	10.0132
cb_contig1860	218	11.4692
cb_contig1861	236	6.56458
cb_contig1862	37	5.16274
cb_contig1863	122	8.21035
cb_contig1865	23	2.57863
cb_contig1866	68	6.23516
cb_contig1867	211	10.5599
cb_contig1868	297	9.85172
cb_contig1869	167	7.38602
cb_contig1870	69	7.53837
cb_contig1871	127	9.41016
cb_contig1872	157	7.74418
cb_contig1873	424	10.9626
cb_contig1874	528	11.459
cb_contig1875	56	9.246
cb_contig1876	223	12.5144
cb_contig1877	238	10.692
cb_contig1878	150	8.22012
cb_contig1879	223	8.45693
cb_contig1880	175	10.3644
cb_contig1881	138	13.0981
cb_contig1882	26	2.87109
cb_contig1883	151	12.6486
cb_contig1884	90	3.85113
cb_contig1885	55	6.37508
cb_contig1886	129	10.3016
cb_contig1888	19	1.52918
cb_contig1889	191	10.5118
cb_contig1890	339	8.7079
cb_contig1891	62	9.22782
cb_contig1892	10	1.5655
cb_contig1893	177	13.4647
cb_contig1894	16	2.3274
cb_contig1895	41	3.67414
cb_contig1897	14	0.631147
cb_contig1898	125	6.50308
cb_contig1899	407	14.8852
cb_contig1900	5	0.746342
cb_contig1902	172	8.48407
cb_contig1903	141	8.7759
cb_contig1904	426	8.14992
cb_contig1905	88	5.39219
cb_contig1906	308	10.0224
cb_contig1907	326	9.29976
cb_contig1908	88	6.58696
cb_contig1909	89	4.06222
cb_contig1914	198	12.1035
cb_contig1915	172	7.0206
cb_contig1916	150	9.23531
cb_contig1917	73	2.74208
cb_contig1918	157	10.1918
cb_contig1919	15	1.40296
cb_contig1920	130	6.58312
cb_contig1922	24	0.781954
cb_contig1923	45	1.51222
cb_contig1924	90	7.18717
cb_contig1927	262	7.70078
cb_contig1928	77	4.64609
cb_contig1929	281	10.7039
cb_contig1931	213	9.07651
cb_contig1932	165	9.79477
cb_contig1933	258	12.0435
cb_contig1934	369	12.384
cb_contig1935	198	8.06263
cb_contig1936	420	8.20323
cb_contig1937	300	10.5366
cb_contig1938	123	5.4074
cb_contig1939	24	2.26121
cb_contig1940	239	14.32
cb_contig1942	119	12.8371
cb_contig1943	16	1.34905
cb_contig1944	102	10.9115
cb_contig1945	461	13.9903
cb_contig1946	235	8.27064
cb_contig1947	36	3.44877
cb_contig1948	224	10.6996
cb_contig1949	195	12.7391
cb_contig1950	59	2.10386
cb_contig1951	244	9.26016
cb_contig1952	359	14.4922
cb_contig1961	414	12.4755
cb_contig1962	173	11.5969
cb_contig1963	44	4.75648
cb_contig1964	234	23.1068
cb_contig1965	38	1.83732
cb_contig1966	177	12.038
cb_contig1967	256	10.6785
cb_contig1968	355	11.149
cb_contig1969	81	8.36864
cb_contig1970	355	15.8648
cb_contig1971	13	1.05622
cb_contig1972	79	8.7425
cb_contig1973	388	13.2821
cb_contig1974	143	10.4006
cb_contig1975	102	11.1437
cb_contig1976	110	10.1955
cb_contig1977	149	3.97863
cb_contig1978	225	9.10432
cb_contig1979	316	9.65838
cb_contig1980	44	7.19531
cb_contig1982	130	11.9629
cb_contig1983	46	1.75485
cb_contig1984	34	1.31861
cb_contig1985	74	8.63586
cb_contig1986	184	17.0852
cb_contig1987	258	11.323
cb_contig1988	301	17.0783
cb_contig1991	291	11.6374
cb_contig1992	282	8.99952
cb_contig1993	188	12.0218
cb_contig1994	114	8.10763
cb_contig1997	25	2.95785
cb_contig2000	8	1.2299
cb_contig2001	180	8.92153
cb_contig2002	14	0.606647
cb_contig2003	71	3.31129
cb_contig2004	7	0.793462
cb_contig2005	484	9.36068
cb_contig2006	148	11.1105
cb_contig2007	148	10.6586
cb_contig2008	136	7.83768
cb_contig2009	213	10.9591
cb_contig2010	313	13.3711
cb_contig2011	345	18.0399
cb_contig2012	186	16.8148
cb_contig2013	242	12.0644
cb_contig2014	181	14.1247
cb_contig2015	331	14.9221
cb_contig2016	269	12.5684
cb_contig2017	370	13.4935
cb_contig2018	349	11.8522
cb_contig2019	332	8.86975
cb_contig2020	73	10.4705
cb_contig2021	140	12.5898
cb_contig2022	19	1.00476
cb_contig2023	33	1.87237
cb_contig2024	356	11.8933
cb_contig2025	451	15.2859
cb_contig2026	125	15.9665
cb_contig2029	418	16.5487
cb_contig2030	264	8.36788
cb_contig2031	299	15.4458
cb_contig2032	76	6.9687
cb_contig2033	186	10.6475
cb_contig2034	293	13.5786
cb_contig2035	318	11.6801
cb_contig2036	205	6.83533
cb_contig2037	50	7.3565
cb_contig2038	122	10.5819
cb_contig2039	143	9.76438
cb_contig2040	381	10.163
cb_contig2041	331	6.94293
cb_contig2042	113	6.36922
cb_contig2043	294	13.5394
cb_contig2044	114	3.24485
cb_contig2046	675	16.56
cb_contig2047	212	12.4981
cb_contig2048	550	10.7179
cb_contig2049	385	15.8533
cb_contig2050	281	10.4785
cb_contig2052	164	14.1057
cb_contig2053	58	7.37179
cb_contig2054	18	0.612505
cb_contig2055	18	0.649066
cb_contig2056	487	14.992
cb_contig2058	264	14.864
cb_contig2059	135	10.0174
cb_contig2060	218	9.94133
cb_contig2061	74	3.56118
cb_contig2062	16	0.9368
cb_contig2063	319	9.53441
cb_contig2064	145	13.9168
cb_contig2065	286	14.2717
cb_contig2066	42	1.21364
cb_contig2067	182	11.5661
cb_contig2068	274	10.9575
cb_contig2069	137	6.31483
cb_contig2070	10	1.55131
cb_contig2071	26	3.62787
cb_contig2072	128	11.5511
cb_contig2073	283	13.1389
cb_contig2074	221	8.14059
cb_contig2075	120	10.8482
cb_contig2076	392	9.65398
cb_contig2077	115	6.91459
cb_contig2078	318	12.1044
cb_contig2079	465	15.4045
cb_contig2080	290	11.6609
cb_contig2081	196	15.5074
cb_contig2082	300	13.6565
cb_contig2083	161	9.01536
cb_contig2084	155	4.96197
cb_contig2085	240	10.9738
cb_contig2086	123	10.3538
cb_contig2087	35	1.34119
cb_contig2088	474	10.4058
cb_contig2089	231	14.2909
cb_contig2090	244	11.5902
cb_contig2091	932	13.9891
cb_contig2092	128	8.33028
cb_contig2093	337	13.2499
cb_contig2094	534	11.4536
cb_contig2095	325	15.5674
cb_contig2096	120	7.36177
cb_contig2099	374	15.9769
cb_contig2100	146	9.03236
cb_contig2101	144	11.4107
cb_contig2102	238	9.57751
cb_contig2103	86	4.7179
cb_contig2104	152	9.68356
cb_contig2105	39	2.35598
cb_contig2106	24	1.57189
cb_contig2107	234	14.1359
cb_contig2108	294	10.4982
cb_contig2109	544	13.4879
cb_contig2110	118	4.71893
cb_contig2111	54	2.35783
cb_contig2112	294	10.0242
cb_contig2113	186	10.9653
cb_contig2115	297	11.2966
cb_contig2116	464	14.1147
cb_contig2118	311	11.2144
cb_contig2119	234	17.3384
cb_contig2120	90	6.54582
cb_contig2121	66	4.84834
cb_contig2124	443	11.021
cb_contig2125	72	5.07841
cb_contig2126	278	13.2174
cb_contig2127	10	0.637076
cb_contig2128	18	1.16848
cb_contig2129	297	11.0032
cb_contig2130	243	8.61121
cb_contig2131	421	15.3753
cb_contig2132	159	11.9014
cb_contig2133	282	15.4869
cb_contig2134	59	8.46244
cb_contig2135	172	14.0189
cb_contig2136	290	12.9375
cb_contig2137	664	14.4044
cb_contig2139	321	12.3559
cb_contig2140	178	13.9329
cb_contig2142	236	13.8494
cb_contig2143	567	10.3647
cb_contig2144	334	12.5736
cb_contig2145	185	14.503
cb_contig2146	26	0.784405
cb_contig2147	268	7.87714
cb_contig2148	296	13.5344
cb_contig2149	7	0.805916
cb_contig2151	183	12.2513
cb_contig2152	55	8.798
cb_contig2153	166	12.0223
cb_contig2154	46	5.2027
cb_contig2155	56	4.06145
cb_contig2156	12	0.900848
cb_contig2157	490	14.5775
cb_contig2158	294	11.7299
cb_contig2159	245	13.3833
cb_contig2160	414	14.7729
cb_contig2161	257	10.5488
cb_contig2162	100	8.67371
cb_contig2163	114	8.99188
cb_contig2164	216	12.3099
cb_contig2165	253	12.7865
cb_contig2166	220	7.9666
cb_contig2167	146	8.02661
cb_contig2168	87	10.341
cb_contig2169	12	0.604098
cb_contig2170	80	4.51414
cb_contig2171	400	11.6436
cb_contig2172	386	10.0205
cb_contig2173	115	7.87341
cb_contig2176	31	2.55916
cb_contig2177	22	2.37824
cb_contig2178	297	9.92868
cb_contig2179	519	10.8377
cb_contig2180	27	2.63075
cb_contig2181	237	10.0161
cb_contig2182	288	7.85777
cb_contig2183	492	17.3393
cb_contig2184	257	13.2762
cb_contig2185	166	8.50681
cb_contig2186	166	9.19506
cb_contig2187	443	9.10257
cb_contig2188	191	9.29624
cb_contig2189	309	8.42178
cb_contig2190	373	16.4262
cb_contig2191	290	10.9816
cb_contig2192	400	13.4861
cb_contig2193	242	7.50834
cb_contig2194	275	13.8304
cb_contig2195	235	11.7611
cb_contig2196	27	2.76176
cb_contig2197	72	8.47954
cb_contig2198	152	10.533
cb_contig2199	299	18.6551
cb_contig2200	423	14.3463
cb_contig2201	190	12.6539
cb_contig2202	294	9.50057
cb_contig2203	50	1.20366
cb_contig2204	60	1.62409
cb_contig2205	34	3.39658
cb_contig2206	323	14.2365
cb_contig2207	83	8.32405
cb_contig2208	483	16.9872
cb_contig2209	302	8.91731
cb_contig2210	30	0.740601
cb_contig2211	58	1.46493
cb_contig2212	187	8.38615
cb_contig2213	146	7.0993
cb_contig2214	223	10.4003
cb_contig2216	104	11.711
cb_contig2217	469	12.7962
cb_contig2218	201	7.95761
cb_contig2219	28	1.10342
cb_contig2220	247	15.7358
cb_contig2221	280	13.2879
cb_contig2222	252	11.0596
cb_contig2223	9	1.21614
cb_contig2224	16	1.7783
cb_contig2225	9	1.60464
cb_contig2226	4	0.60588
cb_contig2227	14	1.61909
cb_contig2228	8	1.10724
cb_contig2229	11	1.53071
cb_contig2230	26	2.32184
cb_contig2231	14	1.25022
cb_contig2232	9	1.19415
cb_contig2233	17	1.86522
cb_contig2234	22	1.7596
cb_contig2235	7	1.13746
cb_contig2236	3	0.599397
cb_contig2237	6	0.848733
cb_contig2238	7	1.20617
cb_contig2240	11	1.3981
cb_contig2241	10	1.82734
cb_contig2242	6	1.06606
cb_contig2243	8	1.0093
cb_contig2244	4	0.698617
cb_contig2245	4	0.763544
cb_contig2246	12	2.25707
cb_contig2247	26	1.91269
cb_contig2248	12	1.28908
cb_contig2249	6	1.10032
cb_contig2250	8	1.10427
cb_contig2251	8	1.28371
cb_contig2252	10	1.66176
cb_contig2253	9	0.964791
cb_contig2254	4	0.703402
cb_contig2255	8	1.45154
cb_contig2256	4	0.705819
cb_contig2257	10	1.5655
cb_contig2258	26	2.43624
cb_contig2260	51	3.49169
cb_contig2261	12	2.7508
cb_contig2263	55	3.6535
cb_contig2264	27	2.29158
cb_contig2265	13	2.02281
cb_contig2267	19	2.15845
cb_contig2268	9	2.16965
cb_contig2269	8	1.27574
cb_contig2270	15	2.23254
cb_contig2271	38	3.09229
cb_contig2272	25	3.2254
cb_contig2273	12	1.36929
cb_contig2274	5	0.742028
cb_contig2275	34	3.62961
cb_contig2276	20	2.86862
cb_contig2277	31	2.59674
cb_contig2278	10	1.50582
cb_contig2279	8	1.17033
cb_contig2280	21	1.55826
cb_contig2281	3	0.661137
cb_contig2282	22	2.26385
cb_contig2283	21	1.78234
cb_contig2284	8	1.47765
cb_contig2285	22	3.37213
cb_contig2286	5	0.998995
cb_contig2287	24	2.69074
cb_contig2288	28	3.59438
cb_contig2289	15	2.83171
cb_contig2290	12	1.92556
cb_contig2293	14	1.78381
cb_contig2294	16	3.05418
cb_contig2295	62	3.79
cb_contig2296	10	1.41067
cb_contig2297	28	4.08453
cb_contig2298	35	4.64391
cb_contig2299	26	3.78203
cb_contig2300	51	3.8568
cb_contig2301	47	3.93699
cb_contig2302	75	3.75353
cb_contig2303	47	3.52832
cb_contig2304	36	3.43595
cb_contig2305	36	4.06273
cb_contig2306	17	2.82499
cb_contig2307	11	1.06171
cb_contig2308	25	2.84006
cb_contig2309	22	3.72826
cb_contig2310	41	3.28437
cb_contig2311	44	3.58623
cb_contig2312	25	3.86659
cb_contig2313	82	5.93037
cb_contig2314	31	4.0401
cb_contig2315	29	2.39021
cb_contig2316	11	1.60921
cb_contig2317	27	2.28027
cb_contig2319	58	4.52615
cb_contig2320	24	2.98392
cb_contig2321	29	4.59599
cb_contig2322	21	3.47844
cb_contig2323	21	3.69286
cb_contig2324	39	5.20152
cb_contig2325	41	3.77968
cb_contig2326	34	2.60574
cb_contig2327	8	0.708253
cb_contig2328	34	3.51985
cb_contig2330	17	1.91851
cb_contig2331	30	3.24305
cb_contig2332	29	3.83789
cb_contig2333	28	3.93905
cb_contig2334	100	4.2826
cb_contig2335	52	4.10156
cb_contig2336	34	3.35095
cb_contig2337	34	2.81588
cb_contig2338	22	2.64558
cb_contig2339	27	2.47572
cb_contig2340	28	4.15536
cb_contig2341	40	2.52948
cb_contig2343	50	4.19513
cb_contig2345	40	4.8787
cb_contig2346	68	4.58829
cb_contig2347	19	2.13951
cb_contig2348	14	2.46191
cb_contig2349	21	1.20214
cb_contig2350	12	0.956801
cb_contig2351	25	4.20888
cb_contig2352	30	2.97959
cb_contig2353	38	3.75238
cb_contig2354	32	3.76869
cb_contig2355	47	4.68616
cb_contig2356	8	1.07818
cb_contig2357	104	4.07651
cb_contig2358	57	4.22956
[truncated: 45,789 more rows]
