# Supplementary material for: Comparative Analysis of Transcriptomes in Rhizophoraceae Provides Insights into the Origin and Adaptive Evolution of Mangrove Plants in Intertidal Environments
Source: Front Plant Sci. 2017 May 16;8:795. doi: 10.3389/fpls.2017.00795 (PMC5432612; doi:10.3389/fpls.2017.00795)
Supplement: Supplementary file 2 [file SupplementaryTables7-14.ZIP]

Archive with 8 entries (8 files):
- Supplementary_Table_S7.xlsx
- Supplementary_Table_S8.xlsx
- Supplementary_Table_S9.docx
- Supplementary_Table_S10.xlsx
- Supplementary_Table_S11.docx
- Supplementary_Table_S12.docx
- Supplementary_Table_S13.docx
- Supplementary_Table_S14.docx
