# Supplementary material for: Comparative Analysis of Transcriptomes in Rhizophoraceae Provides Insights into the Origin and Adaptive Evolution of Mangrove Plants in Intertidal Environments
Source: Front Plant Sci. 2017 May 16;8:795. doi: 10.3389/fpls.2017.00795 (PMC5432612; doi:10.3389/fpls.2017.00795)
Supplement: Supplementary file 2 [file SupplementaryTables7-14.ZIP › Supplementary_Table_S7.xlsx]

## Sheet: A. Bruguiera gymnorrhiza
Supplementary Table S7 | Homologous search, function annotation and classification of all unigenes. (A-E) Results for Bruguiera gymnorrhiza, Kandelia obovata, Rhizophora apiculata, Ceriops tagal, and Carallia brachiata, respectively
Unigene ID	Unigene Length	BLAST								GO			KEGG								COG
		Hit ACC	Identity	Alignment length	Positives	Score	E-Value	Hit desc.	Unigene Desc.	Cellular Component	Biological Process	Molecular Function	1st-level Pathway	2nd-level Pathway	Pathway ID	Pathway Description	KO ID	KO Name	KO Description	EC	COG ID	COG Class	COG Desc.
bg_contig1	304	CBI28790	70	61	43	73.9442	4.75268e-15	gi|297739139|emb|CBI28790.3|unnamed protein product [Vitis vinifera]	enhanced downy mildew 2			GO:0005488;
bg_contig6	287	XP_002284603	71	95	68	100.138	1.50176e-23	gi|225459655|ref|XP_002284603.1|PREDICTED: hypothetical protein [Vitis vinifera]	amino acid transporter	GO:0016020;	GO:0006810;	GO:0005215;									COG0531	E	Amino acid transporters
bg_contig10	422	XP_002525841	70	140	98	151.754	7.10828e-41	gi|255569754|ref|XP_002525841.1|Ent-kaurene synthase B, chloroplast precursor, putative [Ricinus communis] >gi|223534846|gb|EEF36535.1| Ent-kaurene synthase B, chloroplast precursor, putative [Ricinus communis]	ent-kaurene synthase chloroplast			GO:0003824;
bg_contig16	248	XP_002521915	91	57	52	102.834	5.5779e-25	gi|255561811|ref|XP_002521915.1|type I inositol polyphosphate 5-phosphatase, putative [Ricinus communis] >gi|223538953|gb|EEF40551.1| type I inositol polyphosphate 5-phosphatase, putative [Ricinus communis]	protein			GO:0016787;
bg_contig17	506	XP_002313700	79	54	43	59.6918	3.18492e-09	gi|224105143|ref|XP_002313700.1|predicted protein [Populus trichocarpa] >gi|118482540|gb|ABK93191.1| unknown [Populus trichocarpa] >gi|118483113|gb|ABK93465.1| unknown [Populus trichocarpa] >gi|222850108|gb|EEE87655.1| predicted protein [Populus trichocarpa]	predicted protein [Populus trichocarpa]	GO:0009536;	GO:0009987; GO:0006810;
bg_contig18	448	XP_002322153	54	135	74	107.457	9.68819e-28	gi|224135759|ref|XP_002322153.1|predicted protein [Populus trichocarpa] >gi|222869149|gb|EEF06280.1| predicted protein [Populus trichocarpa]	protein	GO:0009536;	GO:0009987; GO:0006810;
bg_contig21	601	XP_002529432	88	112	99	124.79	3.68115e-31	gi|255577096|ref|XP_002529432.1|ATP binding protein, putative [Ricinus communis] >gi|223531109|gb|EEF32958.1| ATP binding protein, putative [Ricinus communis]	protein		GO:0006464;	GO:0000166; GO:0016301;									COG0455	D	ATPases involved in chromosome partitioning
bg_contig22	1756	XP_002523217	79	519	415	558.91	0	gi|255564442|ref|XP_002523217.1|conserved hypothetical protein [Ricinus communis] >gi|223537513|gb|EEF39138.1| conserved hypothetical protein [Ricinus communis]	ubiquitin-associated translation elongation factor ef1b protein	GO:0005886; GO:0009536;
bg_contig24	1570	XP_002325400	75	379	287	457.988	8.20944e-157	gi|224144749|ref|XP_002325400.1|NAC domain protein, IPR003441 [Populus trichocarpa] >gi|222862275|gb|EEE99781.1| NAC domain protein, IPR003441 [Populus trichocarpa]	nac domain ipr003441			GO:0003677;
bg_contig25	1206	ADL36604	97	173	168	260.381	1.10167e-80	gi|302398619|gb|ADL36604.1|BZIP domain class transcription factor [Malus x domestica]	bzip domain class transcription factor	GO:0005634; GO:0009536;	GO:0006350;	GO:0003700; GO:0005515; GO:0003677;
bg_contig26	3768	XP_002325262	77	1063	829	1343.95	0	gi|224144326|ref|XP_002325262.1|predicted protein [Populus trichocarpa] >gi|222866696|gb|EEF03827.1| predicted protein [Populus trichocarpa]	dna ligase 4	GO:0005622;	GO:0009058; GO:0030154; GO:0016043; GO:0007275; GO:0006950; GO:0006259; GO:0009628;	GO:0000166; GO:0003824; GO:0003677; GO:0005515;	Genetic Information Processing	Replication and repair	ko03450	Non-homologous end-joining	K10777	LIG4, DNL4	DNA ligase 4	EC:6.5.1.1	COG1793	L	ATP-dependent DNA ligase
bg_contig27	1221	AAF86496	98	186	183	353.214	4.52313e-120	gi|9280616|gb|AAF86496.1|AF279449_1NADH dehydrogenase subunit 9 [Lupinus angustifolius]	nadh dehydrogenase subunit 9	GO:0005622; GO:0005739; GO:0016020;	GO:0006810; GO:0006091;	GO:0003824;	Metabolism; Human Diseases; Human Diseases; Human Diseases; Human Diseases	Energy metabolism; Neurodegenerative diseases; Neurodegenerative diseases; Neurodegenerative diseases; Endocrine and metabolic diseases	ko00190; ko05010; ko05012; ko05016; ko04932	Oxidative phosphorylation; Alzheimer's disease; Parkinson's disease; Huntington's disease; Non-alcoholic fatty liver disease (NAFLD)	K03936	NDUFS3	NADH dehydrogenase (ubiquinone) Fe-S protein 3	EC:1.6.5.3 1.6.99.3	COG0852	C	NADH:ubiquinone oxidoreductase 27 kD subunit
bg_contig31	1340	XP_002516144	93	382	358	616.305	0	gi|255550187|ref|XP_002516144.1|erecta, putative [Ricinus communis] >gi|223544630|gb|EEF46146.1| erecta, putative [Ricinus communis]	leucine-rich repeat protein kinase	GO:0005737; GO:0005739;	GO:0006464; GO:0009607; GO:0006950; GO:0007275; GO:0008152; GO:0009791; GO:0009653; GO:0009987;	GO:0005515; GO:0000166; GO:0003824; GO:0004872; GO:0016301;									COG0515	RTKL	Serine/threonine protein kinase
bg_contig32	1914	XP_002516144	91	606	557	921.768	0	gi|255550187|ref|XP_002516144.1|erecta, putative [Ricinus communis] >gi|223544630|gb|EEF46146.1| erecta, putative [Ricinus communis]	leucine-rich repeat protein kinase	GO:0005623; GO:0005737; GO:0005739;	GO:0006464; GO:0009607; GO:0006950; GO:0009908; GO:0007275; GO:0008152; GO:0009791; GO:0009653; GO:0009987;	GO:0016787; GO:0005515; GO:0000166; GO:0003824; GO:0004872; GO:0016301;									COG4886	S	Leucine-rich repeat (LRR) protein
bg_contig33	2469	XP_002530944	69	789	546	801.201	0	gi|255580228|ref|XP_002530944.1|hypothetical protein RCOM_0844850 [Ricinus communis] >gi|223529459|gb|EEF31416.1| hypothetical protein RCOM_0844850 [Ricinus communis]	protein	GO:0009536;	GO:0009987; GO:0016043;	GO:0005515;
bg_contig35	1067	XP_002513316	88	239	211	402.134	1.86454e-139	gi|255544510|ref|XP_002513316.1|hypothetical protein RCOM_1573710 [Ricinus communis] >gi|223547224|gb|EEF48719.1| hypothetical protein RCOM_1573710 [Ricinus communis]	protein			GO:0008289;
bg_contig36	947	XP_002509680	86	270	234	396.356	2.94214e-137	gi|255537227|ref|XP_002509680.1|conserved hypothetical protein [Ricinus communis] >gi|223549579|gb|EEF51067.1| conserved hypothetical protein [Ricinus communis]	senescence-inducible chloroplast stay-green protein	GO:0009536;	GO:0009056; GO:0009987;
bg_contig37	1020	XP_002509680	86	271	234	409.838	3.48623e-142	gi|255537227|ref|XP_002509680.1|conserved hypothetical protein [Ricinus communis] >gi|223549579|gb|EEF51067.1| conserved hypothetical protein [Ricinus communis]	senescence-inducible chloroplast stay-green protein	GO:0009536;	GO:0009056; GO:0009987;
bg_contig38	1587	XP_002532235	86	313	271	361.303	3.31598e-119	gi|255582927|ref|XP_002532235.1|Sec-independent protein translocase protein tatC, putative [Ricinus communis] >gi|223528092|gb|EEF30166.1| Sec-independent protein translocase protein tatC, putative [Ricinus communis]	sec-independent protein translocase protein	GO:0009536; GO:0009579; GO:0016020; GO:0005575;	GO:0000003; GO:0019748; GO:0006629; GO:0009058; GO:0016043; GO:0009987; GO:0006810;	GO:0005215; GO:0005515;	Genetic Information Processing; Environmental Information Processing	Folding, sorting and degradation; Membrane transport	ko03060; ko03070	Protein export; Bacterial secretion system	K03118	tatC	sec-independent protein translocase protein TatC		COG0805	U	Sec-independent protein secretion pathway component TatC
bg_contig43	888	XP_002299738	86	213	184	306.605	3.27127e-97	gi|224059146|ref|XP_002299738.1|predicted protein [Populus trichocarpa] >gi|222846996|gb|EEE84543.1| predicted protein [Populus trichocarpa]	type receptor kinase		GO:0009056; GO:0009987; GO:0006464;	GO:0000166; GO:0016301;
bg_contig44	604	XP_002308734	92	81	75	86.2705	2.05827e-17	gi|224089499|ref|XP_002308734.1|predicted protein [Populus trichocarpa] >gi|222854710|gb|EEE92257.1| predicted protein [Populus trichocarpa]	myb-cc type transfactor	GO:0005634;	GO:0006350;	GO:0003700;
bg_contig45	4619	XP_002517902	93	739	692	1202.19	0	gi|255553723|ref|XP_002517902.1|cleavage and polyadenylation specificity factor, putative [Ricinus communis] >gi|223542884|gb|EEF44420.1| cleavage and polyadenylation specificity factor, putative [Ricinus communis]	protein	GO:0005654;	GO:0009987; GO:0040029; GO:0009790; GO:0009791; GO:0000003; GO:0006139;	GO:0016787; GO:0005515; GO:0003677;	Genetic Information Processing	Translation	ko03015	mRNA surveillance pathway	K14402	CPSF2, CFT2	cleavage and polyadenylation specificity factor subunit 2		COG1236	J	Predicted exonuclease of the beta-lactamase fold involved in RNA processing
bg_contig46	2153	XP_002529309	91	592	542	1044.65	0	gi|255576846|ref|XP_002529309.1|conserved hypothetical protein [Ricinus communis] >gi|223531233|gb|EEF33078.1| conserved hypothetical protein [Ricinus communis]	actin-related protein 9	GO:0005622;		GO:0005515;									COG5277	Z	Actin and related proteins
bg_contig48	576	XP_002304274	83	148	123	203.756	3.8731e-65	gi|224074149|ref|XP_002304274.1|predicted protein [Populus trichocarpa] >gi|222841706|gb|EEE79253.1| predicted protein [Populus trichocarpa]	histidine triad family protein	GO:0005739; GO:0005777;	GO:0006139;	GO:0000166; GO:0003824;									COG0537	FGR	Diadenosine tetraphosphate (Ap4A) hydrolase and other HIT family hydrolases
bg_contig49	1229	XP_002299569	95	269	258	506.908	4.73903e-179	gi|224058619|ref|XP_002299569.1|predicted protein [Populus trichocarpa] >gi|222846827|gb|EEE84374.1| predicted protein [Populus trichocarpa]	homeobox protein knotted-	GO:0005634;	GO:0006350; GO:0007275;	GO:0003700; GO:0030528; GO:0003677;
bg_contig50	687	XP_002325687	96	153	148	246.128	1.76826e-80	gi|224145561|ref|XP_002325687.1|predicted protein [Populus trichocarpa] >gi|222862562|gb|EEF00069.1| predicted protein [Populus trichocarpa]	vesicle-associated membrane family protein	GO:0005886; GO:0009536;	GO:0009719;	GO:0005198;
bg_contig51	3398	XP_002320997	85	891	761	1336.63	0	gi|224131084|ref|XP_002320997.1|predicted protein [Populus trichocarpa] >gi|222861770|gb|EEE99312.1| predicted protein [Populus trichocarpa]	- like protein RSE1	GO:0009536;	GO:0006139; GO:0006950; GO:0009605; GO:0006629;	GO:0016787; GO:0016740;									COG0317	TK	Guanosine polyphosphate pyrophosphohydrolases/synthetases
bg_contig52	983	CBI40048	96	225	218	382.104	1.58169e-131	gi|296090229|emb|CBI40048.3|unnamed protein product [Vitis vinifera]	uracil phosphoribosyltransferase	GO:0005737;	GO:0009058;	GO:0000166; GO:0016740; GO:0016301;	Metabolism	Nucleotide metabolism	ko00240	Pyrimidine metabolism	K00761	upp, UPRT	uracil phosphoribosyltransferase	EC:2.4.2.9	COG0035	F	Uracil phosphoribosyltransferase
bg_contig53	2015	XP_002520259	91	424	389	748.814	0	gi|255558468|ref|XP_002520259.1|amino acid binding protein, putative [Ricinus communis] >gi|223540478|gb|EEF42045.1| amino acid binding protein, putative [Ricinus communis]	act domain-containing protein 3	GO:0005829;	GO:0008152;	GO:0005488;									COG2844	O	UTP:GlnB (protein PII) uridylyltransferase
bg_contig54	1876	XP_002520259	91	447	410	772.311	0	gi|255558468|ref|XP_002520259.1|amino acid binding protein, putative [Ricinus communis] >gi|223540478|gb|EEF42045.1| amino acid binding protein, putative [Ricinus communis]	act domain-containing protein 3	GO:0005829;	GO:0008152;	GO:0005488;									COG2844	O	UTP:GlnB (protein PII) uridylyltransferase
bg_contig55	848	XP_002325733	61	259	159	167.162	3.05112e-47	gi|224145690|ref|XP_002325733.1|predicted protein [Populus trichocarpa] >gi|222862608|gb|EEF00115.1| predicted protein [Populus trichocarpa]	myb-like transcription factor 1	GO:0005634;	GO:0006350;	GO:0003677;									COG5147	KAD	Myb superfamily proteins, including transcription factors and mRNA splicing factors
bg_contig56	2853	XP_002322982	84	796	672	1048.88	0	gi|224139108|ref|XP_002322982.1|predicted protein [Populus trichocarpa] >gi|222867612|gb|EEF04743.1| predicted protein [Populus trichocarpa]	protein	GO:0009536; GO:0005654;	GO:0006139; GO:0009987; GO:0040029;	GO:0005488;	Genetic Information Processing; Cellular Processes	Translation; Cellular community	ko03015; ko04530	mRNA surveillance pathway; Tight junction	K06100	SYMPK	symplekin
bg_contig57	1204	CAN81148	91	324	296	454.521	6.25292e-157	gi|147865782|emb|CAN81148.1|hypothetical protein VITISV_020814 [Vitis vinifera]	multidrug pheromone mdr abc transporter family	GO:0016020; GO:0005886;	GO:0006810;	GO:0000166; GO:0005215; GO:0016787;									COG1132	V	ABC-type multidrug transport system, ATPase and permease components
bg_contig58	553	XP_002279461	60	173	104	102.834	4.96937e-23	gi|225442623|ref|XP_002279461.1|PREDICTED: hypothetical protein [Vitis vinifera]	disease resistance protein			GO:0005488;
bg_contig59	543	XP_002277872	64	75	48	70.0922	1.05682e-11	gi|225442442|ref|XP_002277872.1|PREDICTED: hypothetical protein [Vitis vinifera]	PREDICTED: hypothetical protein [Vitis vinifera]			GO:0005488;
bg_contig60	357	AAK18288	67	64	43	66.6254	1.36074e-12	gi|13310435|gb|AAK18288.1|AF338951_1disease resistance-like protein [Brassica oleracea]	disease resistance protein		GO:0009987; GO:0006950;	GO:0000166; GO:0016787;
bg_contig61	474	ACU13498	95	61	58	109.768	2.46888e-28	gi|255626307|gb|ACU13498.1|unknown [Glycine max]	calcineurin subunit b	GO:0005773;		GO:0005488;									COG5126	TZDR	Ca2+-binding protein (EF-Hand superfamily)
bg_contig62	2495	XP_002281331	81	716	580	771.926	0	gi|225458257|ref|XP_002281331.1|PREDICTED: hypothetical protein [Vitis vinifera]	pentatricopeptide repeat-containing protein	GO:0005739; GO:0005622;	GO:0009987; GO:0016043;	GO:0003700; GO:0005198; GO:0003682;
bg_contig63	4399	XP_002297869	71	1110	796	1098.96	0	gi|224053553|ref|XP_002297869.1|predicted protein [Populus trichocarpa] >gi|222845127|gb|EEE82674.1| predicted protein [Populus trichocarpa]	protein	GO:0005622;	GO:0007165; GO:0009719; GO:0009628; GO:0006950;	GO:0005515; GO:0016787;									COG5190	K	TFIIF-interacting CTD phosphatases, including NLI-interacting factor
bg_contig64	1006	XP_002310829	79	179	143	149.828	1.74262e-41	gi|224097079|ref|XP_002310829.1|predicted protein [Populus trichocarpa] >gi|222853732|gb|EEE91279.1| predicted protein [Populus trichocarpa]	uncharacterized protein	GO:0009536; GO:0005739;
bg_contig65	818	XP_002306278	90	117	106	176.407	2.8283e-49	gi|224081054|ref|XP_002306278.1|predicted protein [Populus trichocarpa] >gi|222855727|gb|EEE93274.1| predicted protein [Populus trichocarpa]	protein	GO:0005886;		GO:0005515;									COG0666	R	FOG: Ankyrin repeat
bg_contig66	1776	XP_002306279	89	541	486	768.844	0	gi|224081056|ref|XP_002306279.1|predicted protein [Populus trichocarpa] >gi|222855728|gb|EEE93275.1| predicted protein [Populus trichocarpa]	protein	GO:0005886;		GO:0005515;									COG0666	R	FOG: Ankyrin repeat
bg_contig67	3415	XP_002514040	72	912	663	871.307	0	gi|255545960|ref|XP_002514040.1|sentrin/sumo-specific protease, putative [Ricinus communis] >gi|223547126|gb|EEF48623.1| sentrin/sumo-specific protease, putative [Ricinus communis]	sentrin sumo-specific			GO:0016787;									COG5160	O	Protease, Ulp1 family
bg_contig68	2846	XP_002514040	68	774	534	710.294	0	gi|255545960|ref|XP_002514040.1|sentrin/sumo-specific protease, putative [Ricinus communis] >gi|223547126|gb|EEF48623.1| sentrin/sumo-specific protease, putative [Ricinus communis]	sentrin sumo-specific			GO:0016787;									COG5160	O	Protease, Ulp1 family
bg_contig69	742	XP_002526954	95	121	116	243.817	1.82066e-79	gi|255572026|ref|XP_002526954.1|protein with unknown function [Ricinus communis] >gi|223533706|gb|EEF35441.1| protein with unknown function [Ricinus communis]	protein			GO:0005488;
bg_contig70	2648	XP_002526391	79	727	579	833.173	0	gi|255570879|ref|XP_002526391.1|nucleic acid binding protein, putative [Ricinus communis] >gi|223534253|gb|EEF35967.1| nucleic acid binding protein, putative [Ricinus communis]	protein			GO:0005488;									COG0724	R	RNA-binding proteins (RRM domain)
bg_contig72	3616	XP_002304012	62	763	477	542.732	0	gi|224073182|ref|XP_002304012.1|predicted protein [Populus trichocarpa] >gi|222841444|gb|EEE78991.1| predicted protein [Populus trichocarpa]	protein binding			GO:0005488;									COG5176	A	Splicing factor (branch point binding protein)
bg_contig74	1601	XP_002520117	90	234	211	385.185	5.45609e-175	gi|255558180|ref|XP_002520117.1|Protein kinase APK1A, chloroplast precursor, putative [Ricinus communis] >gi|223540609|gb|EEF42172.1| Protein kinase APK1A, chloroplast precursor, putative [Ricinus communis]	protein kinase	GO:0005634; GO:0009536; GO:0005886;	GO:0006464;	GO:0000166; GO:0005515; GO:0016301;									COG0515	RTKL	Serine/threonine protein kinase
bg_contig75	1679	XP_002520117	90	234	211	385.185	1.00941e-171	gi|255558180|ref|XP_002520117.1|Protein kinase APK1A, chloroplast precursor, putative [Ricinus communis] >gi|223540609|gb|EEF42172.1| Protein kinase APK1A, chloroplast precursor, putative [Ricinus communis]	protein kinase	GO:0005634; GO:0009536; GO:0005886;	GO:0006464;	GO:0000166; GO:0005515; GO:0016301;									COG0515	RTKL	Serine/threonine protein kinase
bg_contig76	1134	XP_002309002	87	313	273	437.958	1.91732e-151	gi|224090499|ref|XP_002309002.1|autoinhibited calcium ATPase [Populus trichocarpa] >gi|222854978|gb|EEE92525.1| autoinhibited calcium ATPase [Populus trichocarpa]	autoinhibited calcium atpase	GO:0005886; GO:0016020;	GO:0009607; GO:0007275; GO:0006810; GO:0006139; GO:0009058; GO:0009987; GO:0008152; GO:0009791; GO:0009653; GO:0000003;	GO:0000166; GO:0005488; GO:0005515; GO:0003824; GO:0005215; GO:0016787;									COG0474	P	Cation transport ATPase
bg_contig77	1908	XP_002320189	81	465	378	594.349	0	gi|224127890|ref|XP_002320189.1|predicted protein [Populus trichocarpa] >gi|222860962|gb|EEE98504.1| predicted protein [Populus trichocarpa]	protein		GO:0008152;	GO:0016740;
bg_contig78	1593	XP_002525009	88	336	297	453.366	2.06571e-155	gi|255568065|ref|XP_002525009.1|protoheme IX farnesyltransferase, putative [Ricinus communis] >gi|223535717|gb|EEF37381.1| protoheme IX farnesyltransferase, putative [Ricinus communis]	heme a:farnesyltransferase	GO:0005739; GO:0016020;	GO:0009987; GO:0009058;	GO:0016740;	Metabolism; Metabolism	Energy metabolism; Metabolism of cofactors and vitamins	ko00190; ko00860	Oxidative phosphorylation; Porphyrin and chlorophyll metabolism	K02257	COX10	protoheme IX farnesyltransferase	EC:2.5.1.-	COG0109	O	Polyprenyltransferase (cytochrome oxidase assembly factor)
bg_contig79	510	XP_002509991	94	79	75	140.584	1.52605e-40	gi|255537849|ref|XP_002509991.1|RNA polymerase II transcriptional coactivator kelp, putative [Ricinus communis] >gi|223549890|gb|EEF51378.1| RNA polymerase II transcriptional coactivator kelp, putative [Ricinus communis]	rna polymerase ii transcriptional coactivator kelp		GO:0006350;	GO:0003677; GO:0030528; GO:0005515;
bg_contig80	1901	XP_002518649	90	481	435	636.336	0	gi|255555225|ref|XP_002518649.1|conserved hypothetical protein [Ricinus communis] >gi|223542030|gb|EEF43574.1| conserved hypothetical protein [Ricinus communis]	protein	GO:0005886;
bg_contig85	1798	XP_002526118	67	597	404	491.886	1.25011e-155	gi|255570316|ref|XP_002526118.1|conserved hypothetical protein [Ricinus communis] >gi|223534615|gb|EEF36312.1| conserved hypothetical protein [Ricinus communis]	uncharacterized protein	GO:0005886;
bg_contig86	1907	XP_002303293	73	565	418	466.077	2.74935e-150	gi|224070913|ref|XP_002303293.1|predicted protein [Populus trichocarpa] >gi|222840725|gb|EEE78272.1| predicted protein [Populus trichocarpa]	golgin candidate 5	GO:0005634; GO:0005794;		GO:0005515;									COG1318	K	Predicted transcriptional regulators
bg_contig87	1835	XP_002516009	93	521	486	549.28	0	gi|255549916|ref|XP_002516009.1|Myosin-2 heavy chain, non muscle, putative [Ricinus communis] >gi|223544914|gb|EEF46429.1| Myosin-2 heavy chain, non muscle, putative [Ricinus communis]	golgin candidate 5	GO:0005634; GO:0005794;		GO:0005515;									COG0419	L	ATPase involved in DNA repair
bg_contig88	3683	XP_002528590	69	963	672	910.983	0	gi|255575375|ref|XP_002528590.1|conserved hypothetical protein [Ricinus communis] >gi|223531986|gb|EEF33798.1| conserved hypothetical protein [Ricinus communis]	enth vhs-like protein	GO:0005634; GO:0005794;		GO:0005515;	Genetic Information Processing	Translation	ko03015	mRNA surveillance pathway	K14400	PCF11	pre-mRNA cleavage complex 2 protein Pcf11		COG0464	O	ATPases of the AAA+ class
bg_contig94	2011	XP_002323247	87	447	390	635.565	0	gi|224139726|ref|XP_002323247.1|predicted protein [Populus trichocarpa] >gi|222867877|gb|EEF05008.1| predicted protein [Populus trichocarpa]	transcription factor hbp-1b	GO:0005634;	GO:0006350;	GO:0003700; GO:0005515; GO:0003677;	Environmental Information Processing	Signal transduction	ko04075	Plant hormone signal transduction	K14431	TGA	transcription factor TGA
bg_contig95	2352	XP_002323247	87	447	389	632.484	0	gi|224139726|ref|XP_002323247.1|predicted protein [Populus trichocarpa] >gi|222867877|gb|EEF05008.1| predicted protein [Populus trichocarpa]	transcription factor hbp-1b	GO:0005634;	GO:0006350;	GO:0003700; GO:0005515; GO:0003677;	Environmental Information Processing	Signal transduction	ko04075	Plant hormone signal transduction	K14431	TGA	transcription factor TGA
bg_contig96	2355	XP_002323247	86	447	388	630.943	0	gi|224139726|ref|XP_002323247.1|predicted protein [Populus trichocarpa] >gi|222867877|gb|EEF05008.1| predicted protein [Populus trichocarpa]	bzip transcription factor	GO:0005634;	GO:0006350;	GO:0003700; GO:0005515; GO:0003677;	Environmental Information Processing	Signal transduction	ko04075	Plant hormone signal transduction	K14431	TGA	transcription factor TGA
bg_contig97	1477	XP_002263479	89	420	374	619.772	0	gi|225424691|ref|XP_002263479.1|PREDICTED: hypothetical protein [Vitis vinifera] >gi|296086543|emb|CBI32132.3| unnamed protein product [Vitis vinifera]	mitochondrial aldehyde dehydrogenase	GO:0005739;	GO:0008152;	GO:0003824;									COG1012	C	NAD-dependent aldehyde dehydrogenases
bg_contig98	1033	CBI33233	90	141	127	236.884	3.83196e-89	gi|296086977|emb|CBI33233.3|unnamed protein product [Vitis vinifera]	acyl-protein thioesterase			GO:0016787;									COG0400	R	Predicted esterase
bg_contig99	2131	BAG15860	100	408	408	733.406	0	gi|171451992|dbj|BAG15860.1|hypothetical protein [Bruguiera gymnorhiza]	di-glucose binding protein with leucine-rich repeat domain	GO:0005737;		GO:0005515; GO:0016301;									COG0515	RTKL	Serine/threonine protein kinase
bg_contig100	450	XP_002532938	94	34	32	64.3142	2.67758e-10	gi|255584412|ref|XP_002532938.1|nucleic acid binding protein, putative [Ricinus communis] >gi|223527289|gb|EEF29442.1| nucleic acid binding protein, putative [Ricinus communis]	rna-binding kh domain-containing protein			GO:0003723;
bg_contig103	873	XP_002281739	97	147	143	234.572	1.47613e-75	gi|225431527|ref|XP_002281739.1|PREDICTED: hypothetical protein [Vitis vinifera] >gi|296088573|emb|CBI37564.3| unnamed protein product [Vitis vinifera]	ribosomal protein l17 family protein	GO:0005739; GO:0005840;	GO:0006412;	GO:0005198;	Genetic Information Processing	Translation	ko03010	Ribosome	K02879	RP-L17, MRPL17, rplQ	large subunit ribosomal protein L17		COG0203	J	Ribosomal protein L17
bg_contig104	1695	XP_002316895	89	448	400	658.677	0	gi|224114928|ref|XP_002316895.1|predicted protein [Populus trichocarpa] >gi|222859960|gb|EEE97507.1| predicted protein [Populus trichocarpa]	cell division protein	GO:0005886;	GO:0009987; GO:0006464;	GO:0000166; GO:0016301;									COG0515	RTKL	Serine/threonine protein kinase
bg_contig105	1692	XP_002316895	89	448	402	672.544	0	gi|224114928|ref|XP_002316895.1|predicted protein [Populus trichocarpa] >gi|222859960|gb|EEE97507.1| predicted protein [Populus trichocarpa]	cell division protein	GO:0005886;	GO:0009987; GO:0006464;	GO:0000166; GO:0016301;									COG0515	RTKL	Serine/threonine protein kinase
bg_contig106	1473	XP_002278566	91	324	296	475.322	4.30116e-164	gi|225439868|ref|XP_002278566.1|PREDICTED: hypothetical protein [Vitis vinifera]	diaminopimelate epimerase	GO:0009536;	GO:0006519; GO:0009058;	GO:0003824;	Metabolism; Metabolism	Overview; Amino acid metabolism	ko01230; ko00300	Biosynthesis of amino acids; Lysine biosynthesis	K01778	dapF	diaminopimelate epimerase	EC:5.1.1.7	COG0253	E	Diaminopimelate epimerase
bg_contig107	1086	CAN68406	66	320	213	271.166	1.95537e-80	gi|147832982|emb|CAN68406.1|hypothetical protein VITISV_035043 [Vitis vinifera]	ubiquitin carboxyl-terminal hydrolase 15	GO:0005634; GO:0005737;	GO:0006464; GO:0009908; GO:0000003; GO:0007275; GO:0009987; GO:0009056; GO:0019538;	GO:0005488; GO:0016787;									COG5077	O	Ubiquitin carboxyl-terminal hydrolase
bg_contig108	2298	XP_002528526	70	519	365	397.897	4.92667e-126	gi|255575245|ref|XP_002528526.1|transcription factor, putative [Ricinus communis] >gi|223532028|gb|EEF33838.1| transcription factor, putative [Ricinus communis]	arid bright dna-binding domain-containing protein		GO:0006350;	GO:0003700;
bg_contig109	1796	XP_002317444	83	474	394	647.892	0	gi|224116980|ref|XP_002317444.1|predicted protein [Populus trichocarpa] >gi|222860509|gb|EEE98056.1| predicted protein [Populus trichocarpa]	uncharacterized protein		GO:0006350;	GO:0003700;
bg_contig110	463	ADC95630	83	120	100	172.17	8.85327e-52	gi|289467891|gb|ADC95630.1|Fe-superoxide dismutase [Bruguiera gymnorhiza]	superoxide dismutase	GO:0009536; GO:0005622;	GO:0009628; GO:0009987; GO:0008152;	GO:0003824; GO:0005488;									COG0605	P	Superoxide dismutase
bg_contig111	1387	XP_002298767	93	174	163	308.916	6.22259e-102	gi|224056232|ref|XP_002298767.1|predicted protein [Populus trichocarpa] >gi|222846025|gb|EEE83572.1| predicted protein [Populus trichocarpa]	protein	GO:0005777; GO:0016020;			Cellular Processes	Transport and catabolism	ko04146	Peroxisome	K13348	MPV17	protein Mpv17
bg_contig113	362	ACU16141	84	39	33	61.2326	6.69617e-11	gi|255631548|gb|ACU16141.1|unknown [Glycine max]	unknown [Glycine max]	GO:0005777; GO:0016020;
bg_contig116	1162	XP_002532079	92	303	280	468.389	4.80324e-164	gi|255582593|ref|XP_002532079.1|exosome complex exonuclease rrp43, putative [Ricinus communis] >gi|223528261|gb|EEF30313.1| exosome complex exonuclease rrp43, putative [Ricinus communis]	protein		GO:0009058; GO:0006139;	GO:0004518; GO:0003723;	Genetic Information Processing	Folding, sorting and degradation	ko03018	RNA degradation	K12586	RRP43, EXOSC8, OIP2	exosome complex component RRP43		COG2123	J	RNase PH-related exoribonuclease
bg_contig117	308	ABK93674	70	91	64	95.5153	1.21873e-22	gi|118483552|gb|ABK93674.1|unknown [Populus trichocarpa]	ubiquitin system component cue protein		GO:0009058; GO:0006139;	GO:0004518; GO:0003723;
bg_contig118	474	ABK93674	62	166	103	127.487	4.83337e-34	gi|118483552|gb|ABK93674.1|unknown [Populus trichocarpa]	ubiquitin system component cue protein		GO:0009058; GO:0006139;	GO:0004518; GO:0003723;
bg_contig121	505	XP_002325309	97	134	131	254.218	1.23845e-84	gi|224144496|ref|XP_002325309.1|predicted protein [Populus trichocarpa] >gi|222862184|gb|EEE99690.1| predicted protein [Populus trichocarpa]	serine threonine-protein kinase		GO:0009628; GO:0006950; GO:0006464;	GO:0016301; GO:0000166;									COG0515	RTKL	Serine/threonine protein kinase
bg_contig122	619	XP_002282212	90	103	93	164.081	1.26007e-49	gi|225451862|ref|XP_002282212.1|PREDICTED: hypothetical protein [Vitis vinifera] >gi|147779652|emb|CAN71738.1| hypothetical protein VITISV_011558 [Vitis vinifera] >gi|298204429|emb|CBI16909.3| unnamed protein product [Vitis vinifera]	phytoene dehydrogenase-like		GO:0009628; GO:0006950; GO:0006464;	GO:0016301; GO:0000166;
bg_contig123	551	CBI23146	76	69	53	87.0409	2.55473e-20	gi|302144041|emb|CBI23146.3|unnamed protein product [Vitis vinifera]	uncharacterized protein		GO:0009628; GO:0006950; GO:0006464;	GO:0016301; GO:0000166;
bg_contig124	3557	XP_002522393	82	1099	908	1537.7	0	gi|255562775|ref|XP_002522393.1|set domain protein, putative [Ricinus communis] >gi|223538471|gb|EEF40077.1| set domain protein, putative [Ricinus communis]	zinc binding motif and set domain-containing protein	GO:0005634;	GO:0009987; GO:0016043;	GO:0005488; GO:0016740;									COG2940	R	Proteins containing SET domain
bg_contig125	3569	XP_002522393	83	1104	918	1532.31	0	gi|255562775|ref|XP_002522393.1|set domain protein, putative [Ricinus communis] >gi|223538471|gb|EEF40077.1| set domain protein, putative [Ricinus communis]	zinc binding motif and set domain-containing protein	GO:0005634;	GO:0009987; GO:0016043;	GO:0016740; GO:0005488;									COG2940	R	Proteins containing SET domain
bg_contig126	1440	XP_002321931	91	142	130	148.673	1.59069e-37	gi|224134893|ref|XP_002321931.1|predicted protein [Populus trichocarpa] >gi|222868927|gb|EEF06058.1| predicted protein [Populus trichocarpa]	protein	GO:0016020; GO:0009536; GO:0005840; GO:0005730;	GO:0006139; GO:0006412;	GO:0003723; GO:0005198;									COG0081	J	Ribosomal protein L1
bg_contig127	601	XP_002315752	80	156	125	192.2	3.57258e-58	gi|224111116|ref|XP_002315752.1|predicted protein [Populus trichocarpa] >gi|222864792|gb|EEF01923.1| predicted protein [Populus trichocarpa]	chlorophyllase- chloroplast	GO:0009536; GO:0005737;	GO:0009056; GO:0009987;	GO:0016787;									COG0412	Q	Dienelactone hydrolase and related enzymes
bg_contig128	1308	XP_002329674	86	227	197	278.87	5.73317e-90	gi|224126157|ref|XP_002329674.1|predicted protein [Populus trichocarpa] >gi|222870555|gb|EEF07686.1| predicted protein [Populus trichocarpa]	mitochondrial import inner membrane translocase subunit tim17	GO:0005739; GO:0016020;	GO:0006810;	GO:0005215; GO:0005515;									COG5596	O	Mitochondrial import inner membrane translocase, subunit TIM22
bg_contig129	1461	XP_002513671	88	439	388	664.07	0	gi|255545220|ref|XP_002513671.1|Anthranilate N-benzoyltransferase protein, putative [Ricinus communis] >gi|223547579|gb|EEF49074.1| Anthranilate N-benzoyltransferase protein, putative [Ricinus communis]	anthranilate n-benzoyltransferase		GO:0009790; GO:0009791; GO:0000003;	GO:0016740;
bg_contig130	1988	XP_002301584	89	509	457	739.569	0	gi|224064854|ref|XP_002301584.1|predicted protein [Populus trichocarpa] >gi|222843310|gb|EEE80857.1| predicted protein [Populus trichocarpa]	protein	GO:0009536; GO:0005739;
bg_contig131	1142	XP_002529160	94	213	201	388.267	1.78308e-133	gi|255576538|ref|XP_002529160.1|tubulin-specific chaperone B, putative [Ricinus communis] >gi|223531384|gb|EEF33219.1| tubulin-specific chaperone B, putative [Ricinus communis]	tubulin folding cofactor b	GO:0009536; GO:0005634; GO:0005737;	GO:0009987; GO:0016043;										COG5244	D	Dynactin complex subunit involved in mitotic spindle partitioning in anaphase B
bg_contig132	1306	XP_002324247	93	222	207	402.134	2.39244e-138	gi|224141791|ref|XP_002324247.1|predicted protein [Populus trichocarpa] >gi|222865681|gb|EEF02812.1| predicted protein [Populus trichocarpa]	rhomboid family protein	GO:0009536; GO:0016020;											COG0705	R	Uncharacterized membrane protein (homolog of Drosophila rhomboid)
bg_contig133	2253	XP_002533972	91	476	435	663.685	0	gi|255586693|ref|XP_002533972.1|multidrug resistance pump, putative [Ricinus communis] >gi|223526044|gb|EEF28410.1| multidrug resistance pump, putative [Ricinus communis]	multidrug resistance	GO:0016020;	GO:0009835; GO:0009987; GO:0006810;	GO:0005215;									COG0534	V	Na+-driven multidrug efflux pump
bg_contig134	1459	XP_002329647	69	409	284	414.461	2.62948e-140	gi|224126043|ref|XP_002329647.1|predicted protein [Populus trichocarpa] >gi|222870528|gb|EEF07659.1| predicted protein [Populus trichocarpa]	senescence dehydration-associated protein	GO:0016020;	GO:0009835; GO:0009987; GO:0006810;	GO:0005215;
bg_contig135	736	XP_002328480	85	133	114	174.096	7.51054e-53	gi|224131202|ref|XP_002328480.1|predicted protein [Populus trichocarpa] >gi|222838195|gb|EEE76560.1| predicted protein [Populus trichocarpa]	protein	GO:0016020;	GO:0009835; GO:0009987; GO:0006810;	GO:0005215;									COG1872	S	Uncharacterized conserved protein
bg_contig137	1574	XP_002530725	82	359	297	510.76	1.2254e-176	gi|255579773|ref|XP_002530725.1|rnf5, putative [Ricinus communis] >gi|223529739|gb|EEF31679.1| rnf5, putative [Ricinus communis]	ring u-box domain-containing protein			GO:0005515; GO:0005488;	Genetic Information Processing	Folding, sorting and degradation	ko04141	Protein processing in endoplasmic reticulum	K10666	RNF5	E3 ubiquitin-protein ligase RNF5	EC:2.3.2.27	COG0553	KL	Superfamily II DNA/RNA helicases, SNF2 family
bg_contig140	2697	XP_002519243	92	788	726	1187.56	0	gi|255556418|ref|XP_002519243.1|conserved hypothetical protein [Ricinus communis] >gi|223541558|gb|EEF43107.1| conserved hypothetical protein [Ricinus communis]	protein	GO:0005886; GO:0005737;
bg_contig141	1819	XP_002523869	79	434	347	541.576	0	gi|255565759|ref|XP_002523869.1|Aspartic proteinase nepenthesin-2 precursor, putative [Ricinus communis] >gi|223536957|gb|EEF38595.1| Aspartic proteinase nepenthesin-2 precursor, putative [Ricinus communis]	aspartyl protease family protein	GO:0016020; GO:0005618;	GO:0009056; GO:0019538;	GO:0016787;
bg_contig142	1438	XP_002308343	86	394	342	527.324	0	gi|224088146|ref|XP_002308343.1|predicted protein [Populus trichocarpa] >gi|222854319|gb|EEE91866.1| predicted protein [Populus trichocarpa]	homogentisate solanesyltransferase	GO:0009536; GO:0016020;	GO:0009987; GO:0009058;	GO:0016740;	Metabolism	Metabolism of cofactors and vitamins	ko00130	Ubiquinone and other terpenoid-quinone biosynthesis	K12501	HST	homogentisate solanesyltransferase	EC:2.5.1.117	COG0382	H	4-hydroxybenzoate polyprenyltransferase and related prenyltransferases
bg_contig143	1015	XP_002302405	89	191	171	325.479	4.42249e-110	gi|224067200|ref|XP_002302405.1|predicted protein [Populus trichocarpa] >gi|118483298|gb|ABK93551.1| unknown [Populus trichocarpa] >gi|222844131|gb|EEE81678.1| predicted protein [Populus trichocarpa] >gi|225626275|gb|ACN97187.1| LIM transcription factor [Populus trichocarpa]	transcription factor lim1	GO:0005622;		GO:0005488;
bg_contig144	1245	XP_002518016	87	287	251	405.216	1.62942e-138	gi|255553951|ref|XP_002518016.1|Peroxidase 47 precursor, putative [Ricinus communis] >gi|223542998|gb|EEF44534.1| Peroxidase 47 precursor, putative [Ricinus communis]	peroxidase 47	GO:0005737;	GO:0008152; GO:0006950;	GO:0003824; GO:0005488; GO:0003674;	Metabolism	Biosynthesis of other secondary metabolites	ko00940	Phenylpropanoid biosynthesis	K00430	E1.11.1.7	peroxidase	EC:1.11.1.7
bg_contig145	1211	XP_002511912	91	334	307	555.444	0	gi|255541696|ref|XP_002511912.1|bmru protein, putative [Ricinus communis] >gi|223549092|gb|EEF50581.1| bmru protein, putative [Ricinus communis]	diacylglycerol kinase family protein	GO:0005739; GO:0009536;	GO:0007165; GO:0008152;	GO:0016301;									COG1597	IR	Sphingosine kinase and enzymes related to eukaryotic diacylglycerol kinase
bg_contig146	1171	CBI19646	96	225	217	412.149	4.75032e-143	gi|302142443|emb|CBI19646.3|unnamed protein product [Vitis vinifera]	uncharacterized protein	GO:0005739; GO:0009536;	GO:0007165; GO:0008152;	GO:0016301;
bg_contig147	1714	XP_002524674	83	484	403	669.078	0	gi|255567389|ref|XP_002524674.1|Sphingosine kinase, putative [Ricinus communis] >gi|223536035|gb|EEF37693.1| Sphingosine kinase, putative [Ricinus communis]	protein	GO:0005773; GO:0016020;	GO:0007165; GO:0008152; GO:0009719; GO:0009791;	GO:0016301;	Metabolism; Environmental Information Processing; Environmental Information Processing; Environmental Information Processing; Organismal Systems; Human Diseases	Lipid metabolism; Signal transduction; Signal transduction; Signal transduction; Immune system; Infectious diseases	ko00600; ko04370; ko04020; ko04071; ko04666; ko05152	Sphingolipid metabolism; VEGF signaling pathway; Calcium signaling pathway; Sphingolipid signaling pathway; Fc gamma R-mediated phagocytosis; Tuberculosis	K04718	SPHK	sphingosine kinase	EC:2.7.1.91	COG1597	IR	Sphingosine kinase and enzymes related to eukaryotic diacylglycerol kinase
bg_contig148	1467	XP_002511726	84	324	273	394.43	5.39763e-133	gi|255541324|ref|XP_002511726.1|DNA binding protein, putative [Ricinus communis] >gi|223548906|gb|EEF50395.1| DNA binding protein, putative [Ricinus communis]	dna binding	GO:0005739; GO:0005730;		GO:0003677;
bg_contig150	1565	XP_002514504	84	337	285	484.952	5.02346e-168	gi|255546892|ref|XP_002514504.1|zinc/iron transporter, putative [Ricinus communis] >gi|223546403|gb|EEF47904.1| zinc/iron transporter, putative [Ricinus communis]	zip transporter	GO:0016020;	GO:0008152; GO:0006810; GO:0009607;	GO:0003824; GO:0005215; GO:0005488;									COG0428	P	Predicted divalent heavy-metal cations transporter
bg_contig151	1510	XP_002526480	81	174	142	253.447	1.65404e-113	gi|255571059|ref|XP_002526480.1|pentatricopeptide repeat-containing protein, putative [Ricinus communis] >gi|223534155|gb|EEF35871.1| pentatricopeptide repeat-containing protein, putative [Ricinus communis]	nucleotide-diphospho-sugar transferase domain-containing protein	GO:0005737;
bg_contig152	1794	XP_002308714	85	411	352	480.33	3.56031e-156	gi|224089390|ref|XP_002308714.1|predicted protein [Populus trichocarpa] >gi|222854690|gb|EEE92237.1| predicted protein [Populus trichocarpa]	protein		GO:0006139;	GO:0000166; GO:0003723;									COG0724	R	RNA-binding proteins (RRM domain)
bg_contig153	1389	XP_002520116	96	318	307	572.778	0	gi|255558178|ref|XP_002520116.1|UDP-galactose transporter, putative [Ricinus communis] >gi|223540608|gb|EEF42171.1| UDP-galactose transporter, putative [Ricinus communis]	udp-galactose transporter 3	GO:0005783; GO:0016020;	GO:0006810; GO:0009607; GO:0006950; GO:0007165;	GO:0005215;									COG0697	GER	Permeases of the drug/metabolite transporter (DMT) superfamily
bg_contig154	1125	XP_002513501	90	255	230	397.897	4.16447e-137	gi|255544880|ref|XP_002513501.1|heterogeneous nuclear ribonucleoprotein, putative [Ricinus communis] >gi|223547409|gb|EEF48904.1| heterogeneous nuclear ribonucleoprotein, putative [Ricinus communis]	heterogeneous nuclear	GO:0005622;		GO:0000166; GO:0003676;
bg_contig155	1419	XP_002517803	81	281	229	372.474	5.53051e-125	gi|255553524|ref|XP_002517803.1|conserved hypothetical protein [Ricinus communis] >gi|223543075|gb|EEF44610.1| conserved hypothetical protein [Ricinus communis]	ribonuclease h2 subunit b	GO:0005634;		GO:0003824;	Genetic Information Processing	Replication and repair	ko03030	DNA replication	K10744	RNASEH2B	ribonuclease H2 subunit B
bg_contig157	2175	XP_002510268	83	544	453	637.876	0	gi|255538406|ref|XP_002510268.1|transcription factor, putative [Ricinus communis] >gi|223550969|gb|EEF52455.1| transcription factor, putative [Ricinus communis]	uncharacterized protein	GO:0005634;		GO:0003824;
bg_contig158	2161	XP_002319461	63	618	394	421.779	2.39545e-136	gi|224124934|ref|XP_002319461.1|predicted protein [Populus trichocarpa] >gi|222857837|gb|EEE95384.1| predicted protein [Populus trichocarpa]	protein	GO:0005623;											COG0443	O	Molecular chaperone
bg_contig159	1000	XP_002332498	83	248	208	342.043	5.60062e-116	gi|224113803|ref|XP_002332498.1|predicted protein [Populus trichocarpa] >gi|222832608|gb|EEE71085.1| predicted protein [Populus trichocarpa]	uncharacterized protein		GO:0009058;	GO:0003824;
bg_contig166	1330	XP_002332527	72	245	178	244.973	8.00873e-77	gi|224113655|ref|XP_002332527.1|predicted protein [Populus trichocarpa] >gi|222832639|gb|EEE71116.1| predicted protein [Populus trichocarpa]	nuclear transcription factor y subunit a-7	GO:0005654;	GO:0006350; GO:0007275;	GO:0030528; GO:0003700;	Organismal Systems; Human Diseases	Immune system; Infectious diseases	ko04612; ko05152	Antigen processing and presentation; Tuberculosis	K08064	NFYA	nuclear transcription factor Y, alpha		COG5224	K	CCAAT-binding factor, subunit B
bg_contig168	1578	XP_002327768	94	401	378	756.903	0	gi|224134150|ref|XP_002327768.1|predicted protein [Populus trichocarpa] >gi|222836853|gb|EEE75246.1| predicted protein [Populus trichocarpa]	protein	GO:0005654;	GO:0006350; GO:0007275;	GO:0030528; GO:0003700;
bg_contig169	545	XP_002520186	91	46	42	88.9669	3.57745e-20	gi|255558318|ref|XP_002520186.1|protein phsophatase-2a, putative [Ricinus communis] >gi|223540678|gb|EEF42241.1| protein phsophatase-2a, putative [Ricinus communis]	protein phsophatase-	GO:0005886; GO:0005634; GO:0005737;		GO:0005488; GO:0016787;									COG0639	T	Diadenosine tetraphosphatase and related serine/threonine protein phosphatases
bg_contig170	834	XP_002516502	95	108	103	191.045	3.82233e-57	gi|255550908|ref|XP_002516502.1|Transcriptional factor TINY, putative [Ricinus communis] >gi|223544322|gb|EEF45843.1| Transcriptional factor TINY, putative [Ricinus communis]	ap2 erf domain-containing transcription factor	GO:0005634;	GO:0006350; GO:0016049;	GO:0003700;
bg_contig171	1154	XP_002306148	90	140	127	236.498	1.34287e-117	gi|224080520|ref|XP_002306148.1|predicted protein [Populus trichocarpa] >gi|222849112|gb|EEE86659.1| predicted protein [Populus trichocarpa]	yeats family protein	GO:0009536; GO:0005634;	GO:0006350;	GO:0005515;									COG5033	K	Transcription initiation factor IIF, auxiliary subunit
bg_contig172	1036	XP_002316906	51	245	126	131.339	2.61743e-32	gi|224114972|ref|XP_002316906.1|predicted protein [Populus trichocarpa] >gi|222859971|gb|EEE97518.1| predicted protein [Populus trichocarpa]	s-locus linked f-box protein type-5	GO:0009536; GO:0005634;	GO:0006350;	GO:0005515;
bg_contig173	661	XP_002511232	74	203	152	265.774	2.20113e-84	gi|255540335|ref|XP_002511232.1|conserved hypothetical protein [Ricinus communis] >gi|223550347|gb|EEF51834.1| conserved hypothetical protein [Ricinus communis]	constans interacting protein 5-like protein	GO:0005739; GO:0009536;		GO:0003723;									COG3409	M	Putative peptidoglycan-binding domain-containing protein
bg_contig174	2475	XP_002530716	79	656	524	796.964	0	gi|255579755|ref|XP_002530716.1|ATP binding protein, putative [Ricinus communis] >gi|223529730|gb|EEF31670.1| ATP binding protein, putative [Ricinus communis]	atp binding	GO:0005623;	GO:0006464;	GO:0000166; GO:0030246; GO:0016301;									COG0515	RTKL	Serine/threonine protein kinase
bg_contig175	2020	XP_002328323	59	405	239	291.197	2.38535e-89	gi|224130574|ref|XP_002328323.1|NAC domain protein, IPR003441 [Populus trichocarpa] >gi|222838038|gb|EEE76403.1| NAC domain protein, IPR003441 [Populus trichocarpa]	nac domain containing protein 82		GO:0007275; GO:0006350;	GO:0003700;
bg_contig176	713	CBI34786	89	220	197	327.02	1.73572e-111	gi|297742637|emb|CBI34786.3|unnamed protein product [Vitis vinifera]	cu zn-superoxide dismutase copper chaperone precursor	GO:0009536;	GO:0006810; GO:0009987; GO:0008152; GO:0019725;	GO:0005488; GO:0003824;	Human Diseases	Neurodegenerative diseases	ko05014	Amyotrophic lateral sclerosis (ALS)	K04569	CCS	copper chaperone for superoxide dismutase		COG2608	P	Copper chaperone
bg_contig177	816	CAN76051	88	197	175	309.686	1.94227e-104	gi|147766434|emb|CAN76051.1|hypothetical protein VITISV_016364 [Vitis vinifera]	cu zn-superoxide dismutase copper chaperone precursor	GO:0009536;	GO:0006810; GO:0009987; GO:0008152; GO:0019725;	GO:0005488; GO:0003824;									COG2608	P	Copper chaperone
bg_contig178	1122	XP_002509655	91	268	244	447.203	1.78101e-155	gi|255537177|ref|XP_002509655.1|superoxide dismutase copper chaperone, putative [Ricinus communis] >gi|223549554|gb|EEF51042.1| superoxide dismutase copper chaperone, putative [Ricinus communis]	cu zn-superoxide dismutase copper chaperone precursor	GO:0009536;	GO:0006810; GO:0009987; GO:0008152; GO:0019725;	GO:0005488; GO:0003824;	Human Diseases	Neurodegenerative diseases	ko05014	Amyotrophic lateral sclerosis (ALS)	K04569	CCS	copper chaperone for superoxide dismutase		COG2608	P	Copper chaperone
bg_contig180	1578	CBI26393	83	377	315	542.732	0	gi|297737192|emb|CBI26393.3|unnamed protein product [Vitis vinifera]	protein	GO:0009536; GO:0005623;	GO:0006464;	GO:0016787;									COG1409	R	Predicted phosphohydrolases
bg_contig181	3759	XP_002518055	92	1065	985	1769.59	0	gi|255554030|ref|XP_002518055.1|sucrose phosphate syntase, putative [Ricinus communis] >gi|223542651|gb|EEF44188.1| sucrose phosphate syntase, putative [Ricinus communis]	sucrose-phosphate synthase		GO:0009987; GO:0005975; GO:0009058;	GO:0016740;	Metabolism	Carbohydrate metabolism	ko00500	Starch and sucrose metabolism	K00696	E2.4.1.14	sucrose-phosphate synthase	EC:2.4.1.14	COG0438	M	Glycosyltransferase
bg_contig186	1004	XP_002512539	96	183	176	255.758	6.73404e-83	gi|255542952|ref|XP_002512539.1|Protein FAM18B, putative [Ricinus communis] >gi|223548500|gb|EEF49991.1| Protein FAM18B, putative [Ricinus communis]	protein	GO:0016020; GO:0005737;
bg_contig187	2181	XP_002328309	47	676	323	262.692	1.36402e-71	gi|224132518|ref|XP_002328309.1|chromatin remodeling complex subunit [Populus trichocarpa] >gi|222837824|gb|EEE76189.1| chromatin remodeling complex subunit [Populus trichocarpa]	chromatin remodeling complex subunit			GO:0005488;
bg_contig188	591	XP_002532106	87	71	62	114.005	1.00192e-30	gi|255582654|ref|XP_002532106.1|conserved hypothetical protein [Ricinus communis] >gi|223528209|gb|EEF30268.1| conserved hypothetical protein [Ricinus communis]	protein	GO:0005623;
bg_contig189	740	XP_002532106	92	71	66	118.242	9.32296e-32	gi|255582654|ref|XP_002532106.1|conserved hypothetical protein [Ricinus communis] >gi|223528209|gb|EEF30268.1| conserved hypothetical protein [Ricinus communis]	protein	GO:0005623;
bg_contig193	958	XP_002320574	95	224	214	381.719	9.92023e-125	gi|224129388|ref|XP_002320574.1|predicted protein [Populus trichocarpa] >gi|222861347|gb|EEE98889.1| predicted protein [Populus trichocarpa]	protein transport protein	GO:0005794; GO:0016020;	GO:0009987; GO:0006810;	GO:0005488; GO:0005515;									COG5047	U	Vesicle coat complex COPII, subunit SEC23
bg_contig195	1331	XP_002518839	93	324	302	560.066	0	gi|255555606|ref|XP_002518839.1|conserved hypothetical protein [Ricinus communis] >gi|223542012|gb|EEF43557.1| conserved hypothetical protein [Ricinus communis]	fmn binding protein	GO:0009536;		GO:0000166;									COG0748	P	Putative heme iron utilization protein
bg_contig196	599	XP_002515290	73	95	70	55.0694	1.10611e-07	gi|255548467|ref|XP_002515290.1|conserved hypothetical protein [Ricinus communis] >gi|223545770|gb|EEF47274.1| conserved hypothetical protein [Ricinus communis]	conserved hypothetical protein [Ricinus communis]	GO:0009536;		GO:0000166;
bg_contig197	1841	XP_002513896	97	268	262	483.026	0	gi|255545672|ref|XP_002513896.1|Endoplasmic reticulum-Golgi intermediate compartment protein, putative [Ricinus communis] >gi|223546982|gb|EEF48479.1| Endoplasmic reticulum-Golgi intermediate compartment protein, putative [Ricinus communis]	endoplasmic reticulum vesicle transporter protein	GO:0005783; GO:0005886;
bg_contig198	1722	XP_002513896	96	386	372	691.034	0	gi|255545672|ref|XP_002513896.1|Endoplasmic reticulum-Golgi intermediate compartment protein, putative [Ricinus communis] >gi|223546982|gb|EEF48479.1| Endoplasmic reticulum-Golgi intermediate compartment protein, putative [Ricinus communis]	endoplasmic reticulum vesicle transporter protein	GO:0005783; GO:0005886;
bg_contig201	1809	XP_002516875	91	258	235	425.631	1.84616e-144	gi|255551659|ref|XP_002516875.1|zinc finger protein, putative [Ricinus communis] >gi|223543963|gb|EEF45489.1| zinc finger protein, putative [Ricinus communis]	ring finger and chy zinc finger domain-containing protein 1			GO:0005515; GO:0005488;	Genetic Information Processing; Cellular Processes; Human Diseases	Folding, sorting and degradation; Cell growth and death; Infectious diseases	ko04120; ko04115; ko05162	Ubiquitin mediated proteolysis; p53 signaling pathway; Measles	K10144	RCHY1, PIRH2	RING finger and CHY zinc finger domain-containing protein 1	EC:2.3.2.27
bg_contig202	1360	XP_002516875	92	154	143	306.99	4.78483e-100	gi|255551659|ref|XP_002516875.1|zinc finger protein, putative [Ricinus communis] >gi|223543963|gb|EEF45489.1| zinc finger protein, putative [Ricinus communis]	ring finger and chy zinc finger domain-containing protein 1			GO:0005515; GO:0005488;
bg_contig205	668	XP_002525764	90	109	99	157.918	4.3651e-47	gi|255569597|ref|XP_002525764.1|cytoplasmic dynein light chain, putative [Ricinus communis] >gi|223534914|gb|EEF36600.1| cytoplasmic dynein light chain, putative [Ricinus communis]	protein	GO:0005856;	GO:0009987;	GO:0003774;	Organismal Systems	Excretory system	ko04962	Vasopressin-regulated water reabsorption	K10418	DYNLL	dynein light chain LC8-type
bg_contig206	203	XP_002311446	83	61	51	67.781	1.37237e-13	gi|224099343|ref|XP_002311446.1|predicted protein [Populus trichocarpa] >gi|118481362|gb|ABK92624.1| unknown [Populus trichocarpa] >gi|222851266|gb|EEE88813.1| predicted protein [Populus trichocarpa]	predicted protein [Populus trichocarpa]		GO:0009056; GO:0019538;
bg_contig207	1844	XP_002520215	90	410	370	652.899	0	gi|255558376|ref|XP_002520215.1|altered response to gravity (arg1), plant, putative [Ricinus communis] >gi|223540707|gb|EEF42270.1| altered response to gravity (arg1), plant, putative [Ricinus communis]	altered response to gravity	GO:0005886; GO:0005794;	GO:0008150; GO:0009987; GO:0019538;	GO:0005515;									COG2214	O	DnaJ-class molecular chaperone
bg_contig208	813	XP_002532313	87	213	187	319.701	1.93343e-103	gi|255583092|ref|XP_002532313.1|protein binding protein, putative [Ricinus communis] >gi|223527982|gb|EEF30065.1| protein binding protein, putative [Ricinus communis]	regulatory subunit			GO:0005515;									COG4886	S	Leucine-rich repeat (LRR) protein
bg_contig209	1733	XP_002312358	77	494	382	593.578	0	gi|224101625|ref|XP_002312358.1|predicted protein [Populus trichocarpa] >gi|222852178|gb|EEE89725.1| predicted protein [Populus trichocarpa]	cytidine deoxycytidylate deaminase family protein	GO:0005886;		GO:0005488; GO:0016787;									COG0590	FJ	Cytosine/adenosine deaminases
bg_contig210	1952	CAN67678	80	458	369	639.032	0	gi|147767047|emb|CAN67678.1|hypothetical protein VITISV_035274 [Vitis vinifera]	cytochrome		GO:0008152;	GO:0019825; GO:0003674; GO:0003824; GO:0005488;									COG2124	Q	Cytochrome P450
bg_contig211	2831	XP_002285119	90	419	378	639.802	0	gi|225461508|ref|XP_002285119.1|PREDICTED: hypothetical protein isoform 1 [Vitis vinifera]	protein			GO:0016787;									COG1235	R	Metal-dependent hydrolases of the beta-lactamase superfamily I
bg_contig215	1222	XP_002301690	83	328	275	421.779	4.92174e-143	gi|224065150|ref|XP_002301690.1|predicted protein [Populus trichocarpa] >gi|222843416|gb|EEE80963.1| predicted protein [Populus trichocarpa]	calmodulin-binding heat-shock protein	GO:0005886;	GO:0006629; GO:0009056;	GO:0016787; GO:0005515;
bg_contig216	1460	CAN80451	77	151	117	203.371	1.44838e-57	gi|147860764|emb|CAN80451.1|hypothetical protein VITISV_029872 [Vitis vinifera]	calmodulin-binding heat-shock protein	GO:0005886;	GO:0006629;	GO:0016787; GO:0005515;
bg_contig217	1835	XP_002523412	92	454	419	689.878	0	gi|255564836|ref|XP_002523412.1|lysyl-tRNA synthetase, putative [Ricinus communis] >gi|223537362|gb|EEF38991.1| lysyl-tRNA synthetase, putative [Ricinus communis]	lysyl-trna synthetase	GO:0009536; GO:0005739;	GO:0006519; GO:0006412; GO:0006139; GO:0009908;	GO:0000166; GO:0005488; GO:0003824; GO:0003676;	Genetic Information Processing	Translation	ko00970	Aminoacyl-tRNA biosynthesis	K04567	KARS, lysS	lysyl-tRNA synthetase, class II	EC:6.1.1.6	COG1190	J	Lysyl-tRNA synthetase (class II)
bg_contig218	1142	ABK92498	82	300	247	344.739	1.59527e-115	gi|118481089|gb|ABK92498.1|unknown [Populus trichocarpa]	protein		GO:0009719;
bg_contig219	2142	XP_002532581	97	439	427	799.275	0	gi|255583653|ref|XP_002532581.1|CBL-interacting serine/threonine-protein kinase, putative [Ricinus communis] >gi|223527690|gb|EEF29798.1| CBL-interacting serine/threonine-protein kinase, putative [Ricinus communis]	cbl-interacting protein kinase 3	GO:0005739; GO:0005634;	GO:0009628; GO:0009719; GO:0007165; GO:0006464;	GO:0000166; GO:0005515; GO:0016301;									COG0515	RTKL	Serine/threonine protein kinase
bg_contig223	2258	XP_002274877	67	606	409	624.78	0	gi|225439872|ref|XP_002274877.1|PREDICTED: hypothetical protein [Vitis vinifera]	uncharacterized protein	GO:0005739; GO:0005634;	GO:0009628; GO:0009719; GO:0007165; GO:0006464;	GO:0000166; GO:0005515; GO:0016301;
bg_contig224	1129	XP_002534148	89	265	237	417.927	1.32225e-144	gi|255587127|ref|XP_002534148.1|DNA binding protein, putative [Ricinus communis] >gi|223525783|gb|EEF28231.1| DNA binding protein, putative [Ricinus communis]	protein	GO:0005634;	GO:0006350;	GO:0003700; GO:0005515; GO:0003677;
bg_contig225	1607	CBI16465	87	391	342	518.464	1.61449e-175	gi|297746409|emb|CBI16465.3|unnamed protein product [Vitis vinifera]	callose synthase	GO:0005739; GO:0005886;	GO:0009987; GO:0005975; GO:0009058;	GO:0016740;
bg_contig226	1615	XP_002325009	77	440	339	488.034	3.4678e-160	gi|224143592|ref|XP_002325009.1|predicted protein [Populus trichocarpa] >gi|222866443|gb|EEF03574.1| predicted protein [Populus trichocarpa]	protein	GO:0009536;	GO:0006412; GO:0008150;	GO:0003676;									COG0539	J	Ribosomal protein S1
bg_contig228	2616	XP_002529754	94	839	794	1227.62	0	gi|255577759|ref|XP_002529754.1|isoleucyl tRNA synthetase, putative [Ricinus communis] >gi|223530752|gb|EEF32620.1| isoleucyl tRNA synthetase, putative [Ricinus communis]	protein	GO:0005737;	GO:0006519; GO:0006412; GO:0006139;	GO:0005488; GO:0003824; GO:0000166;	Genetic Information Processing	Translation	ko00970	Aminoacyl-tRNA biosynthesis	K01870	IARS, ileS	isoleucyl-tRNA synthetase	EC:6.1.1.5	COG0060	J	Isoleucyl-tRNA synthetase
bg_contig230	2149	XP_002264334	89	482	431	792.727	0	gi|225452167|ref|XP_002264334.1|PREDICTED: hypothetical protein [Vitis vinifera]	rubisco methyltransferase family protein	GO:0009536;
bg_contig231	1438	XP_002515591	86	350	304	496.123	9.04335e-173	gi|255549070|ref|XP_002515591.1|Inner membrane protein yrbE, putative [Ricinus communis] >gi|223545535|gb|EEF47040.1| Inner membrane protein yrbE, putative [Ricinus communis]	trigalactosyldiacylglycerol 1	GO:0009536; GO:0016020;	GO:0006810;	GO:0000166; GO:0005215;									COG0767	Q	ABC-type transport system involved in resistance to organic solvents, permease component
bg_contig232	677	XP_002524408	89	95	85	160.999	4.04453e-43	gi|255566849|ref|XP_002524408.1|serine-threonine protein kinase, plant-type, putative [Ricinus communis] >gi|223536369|gb|EEF38019.1| serine-threonine protein kinase, plant-type, putative [Ricinus communis]	serine-threonine protein plant-	GO:0005737;		GO:0005515; GO:0016301;									COG0443	O	Molecular chaperone
bg_contig236	3502	XP_002316600	90	1107	1003	1769.98	0	gi|224113875|ref|XP_002316600.1|predicted protein [Populus trichocarpa] >gi|222859665|gb|EEE97212.1| predicted protein [Populus trichocarpa]	protein	GO:0005886; GO:0005829;		GO:0000166; GO:0005515; GO:0030234;
bg_contig238	2558	CBI34675	67	768	517	639.417	0	gi|297742526|emb|CBI34675.3|unnamed protein product [Vitis vinifera]	protein	GO:0005622;		GO:0003677; GO:0005488;
bg_contig239	1499	XP_002320775	96	332	320	571.237	0	gi|224130192|ref|XP_002320775.1|predicted protein [Populus trichocarpa] >gi|222861548|gb|EEE99090.1| predicted protein [Populus trichocarpa]	fused signal recognition particle receptor	GO:0009536; GO:0009579; GO:0005737;	GO:0016043; GO:0015979; GO:0006091; GO:0009987; GO:0006810; GO:0006259; GO:0006950;	GO:0000166; GO:0005515; GO:0003677; GO:0004872; GO:0003723; GO:0016787;	Genetic Information Processing; Environmental Information Processing; Cellular Processes	Folding, sorting and degradation; Membrane transport; Cellular community	ko03060; ko03070; ko02024	Protein export; Bacterial secretion system; Quorum sensing	K03110	ftsY	fused signal recognition particle receptor		COG0552	U	Signal recognition particle GTPase
bg_contig240	1960	CBI29725	81	406	330	591.652	0	gi|297739543|emb|CBI29725.3|unnamed protein product [Vitis vinifera]	atp phosphoribosyl transferase	GO:0009536;	GO:0006519; GO:0009058;	GO:0005488; GO:0016740;	Metabolism; Metabolism	Overview; Amino acid metabolism	ko01230; ko00340	Biosynthesis of amino acids; Histidine metabolism	K00765	hisG	ATP phosphoribosyltransferase	EC:2.4.2.17	COG0040	E	ATP phosphoribosyltransferase
bg_contig241	1807	CBI29725	93	355	331	618.231	0	gi|297739543|emb|CBI29725.3|unnamed protein product [Vitis vinifera]	atp phosphoribosyl transferase	GO:0009536;	GO:0006519; GO:0009058;	GO:0005488; GO:0016740;	Metabolism; Metabolism	Overview; Amino acid metabolism	ko01230; ko00340	Biosynthesis of amino acids; Histidine metabolism	K00765	hisG	ATP phosphoribosyltransferase	EC:2.4.2.17	COG0040	E	ATP phosphoribosyltransferase
bg_contig242	1453	XP_002521724	61	432	267	337.035	5.08235e-102	gi|255561427|ref|XP_002521724.1|conserved hypothetical protein [Ricinus communis] >gi|223539115|gb|EEF40711.1| conserved hypothetical protein [Ricinus communis]	protein		GO:0006259; GO:0006950;	GO:0003677; GO:0000166;									COG0323	L	DNA mismatch repair enzyme (predicted ATPase)
bg_contig247	2087	XP_002519884	84	649	548	877.856	0	gi|255557709|ref|XP_002519884.1|replication factor A 1, rfa1, putative [Ricinus communis] >gi|223540930|gb|EEF42488.1| replication factor A 1, rfa1, putative [Ricinus communis]	replication factor a	GO:0005634;	GO:0007275; GO:0000003; GO:0016043; GO:0006259; GO:0009058; GO:0007049;	GO:0003677; GO:0005488;	Genetic Information Processing; Genetic Information Processing; Genetic Information Processing; Genetic Information Processing; Genetic Information Processing	Replication and repair; Replication and repair; Replication and repair; Replication and repair; Replication and repair	ko03030; ko03420; ko03430; ko03440; ko03460	DNA replication; Nucleotide excision repair; Mismatch repair; Homologous recombination; Fanconi anemia pathway	K07466	RFA1, RPA1, rpa	replication factor A1		COG1599	L	Single-stranded DNA-binding replication protein A (RPA), large (70 kD) subunit and related ssDNA-binding proteins
bg_contig248	1466	CBI29762	88	435	387	611.298	0	gi|297739580|emb|CBI29762.3|unnamed protein product [Vitis vinifera]	phosphomethylpyrimidine kinase thiamin-phosphate pyrophosphorylase	GO:0009536;	GO:0009987; GO:0009058;	GO:0016740; GO:0016301;	Metabolism	Metabolism of cofactors and vitamins	ko00730	Thiamine metabolism	K14153	thiDE	hydroxymethylpyrimidine kinase / phosphomethylpyrimidine kinase / thiamine-phosphate diphosphorylase	EC:2.7.1.49 2.7.4.7 2.5.1.3	COG0352	H	Thiamine monophosphate synthase
bg_contig249	962	XP_002521583	86	90	78	139.043	2.96467e-51	gi|255561142|ref|XP_002521583.1|sugar transporter, putative [Ricinus communis] >gi|223539261|gb|EEF40854.1| sugar transporter, putative [Ricinus communis]	uncharacterized protein	GO:0016020;	GO:0006810; GO:0008152;	GO:0003824; GO:0005215;
bg_contig250	1836	XP_002521518	87	497	435	754.592	0	gi|255561012|ref|XP_002521518.1|WD-repeat protein, putative [Ricinus communis] >gi|223539196|gb|EEF40789.1| WD-repeat protein, putative [Ricinus communis]	transducin wd40 domain-containing protein			GO:0016740; GO:0000166;									COG2319	R	FOG: WD40 repeat
bg_contig252	722	XP_002520456	95	227	217	371.318	1.56535e-125	gi|255558866|ref|XP_002520456.1|receptor protein kinase, putative [Ricinus communis] >gi|223540298|gb|EEF41869.1| receptor protein kinase, putative [Ricinus communis]	receptor protein	GO:0005886;	GO:0006464;	GO:0000166; GO:0016301; GO:0004872;									COG0515	RTKL	Serine/threonine protein kinase
bg_contig253	1210	ACU19679	62	267	166	191.045	2.54336e-56	gi|255638749|gb|ACU19679.1|unknown [Glycine max]	uncharacterized protein	GO:0005886;	GO:0006464;	GO:0000166; GO:0016301; GO:0004872;
bg_contig254	1970	XP_002523498	75	441	332	358.992	1.34677e-106	gi|255565011|ref|XP_002523498.1|ATP binding protein, putative [Ricinus communis] >gi|223537205|gb|EEF38837.1| ATP binding protein, putative [Ricinus communis]	atp binding		GO:0009987;	GO:0003677; GO:0005515;									COG1530	J	Ribonucleases G and E
bg_contig256	551	XP_002281935	93	161	151	290.812	4.24966e-94	gi|225437227|ref|XP_002281935.1|PREDICTED: hypothetical protein [Vitis vinifera] >gi|297735497|emb|CBI17937.3| unnamed protein product [Vitis vinifera]	glutathione reductase	GO:0009536; GO:0005739;	GO:0006519; GO:0019725; GO:0009835; GO:0006091;	GO:0003824; GO:0000166; GO:0003674; GO:0004872;									COG1249	C	Pyruvate/2-oxoglutarate dehydrogenase complex, dihydrolipoamide dehydrogenase (E3) component, and related enzymes
bg_contig257	2118	XP_002321515	94	500	470	889.797	0	gi|224133228|ref|XP_002321515.1|glutathione reductase [Populus trichocarpa] >gi|222868511|gb|EEF05642.1| glutathione reductase [Populus trichocarpa]	glutathione reductase	GO:0009536; GO:0005739;	GO:0006519; GO:0019725; GO:0009835; GO:0006091;	GO:0003824; GO:0000166; GO:0003674; GO:0004872;	Metabolism; Organismal Systems	Metabolism of other amino acids; Endocrine system	ko00480; ko04918	Glutathione metabolism; Thyroid hormone synthesis	K00383	GSR, gor	glutathione reductase (NADPH)	EC:1.8.1.7	COG1249	C	Pyruvate/2-oxoglutarate dehydrogenase complex, dihydrolipoamide dehydrogenase (E3) component, and related enzymes
bg_contig258	1717	XP_002317109	83	423	352	584.334	0	gi|224115734|ref|XP_002317109.1|predicted protein [Populus trichocarpa] >gi|222860174|gb|EEE97721.1| predicted protein [Populus trichocarpa]	uncharacterized protein	GO:0005886; GO:0005737;
bg_contig259	952	XP_002523476	84	267	226	328.176	9.35955e-106	gi|255564966|ref|XP_002523476.1|ligatin, putative [Ricinus communis] >gi|223537304|gb|EEF38935.1| ligatin, putative [Ricinus communis]	eukaryotic translation initiation factor sui1 family protein	GO:0005623;	GO:0006412;	GO:0008135; GO:0005515; GO:0003723;									COG2016	J	Predicted RNA-binding protein (contains PUA domain)
bg_contig260	1404	XP_002320616	90	291	262	310.457	9.63458e-101	gi|224129560|ref|XP_002320616.1|predicted protein [Populus trichocarpa] >gi|222861389|gb|EEE98931.1| predicted protein [Populus trichocarpa]	protein	GO:0009536;
bg_contig265	1569	XP_002518930	88	392	345	617.461	0	gi|255555789|ref|XP_002518930.1|Glucan endo-1,3-beta-glucosidase precursor, putative [Ricinus communis] >gi|223541917|gb|EEF43463.1| Glucan endo-1,3-beta-glucosidase precursor, putative [Ricinus communis]	glucan endo- -beta-glucosidase	GO:0005783; GO:0005886; GO:0005618;	GO:0007154; GO:0005975;	GO:0016787; GO:0005488;
bg_contig266	478	XP_002312802	94	37	35	72.0182	1.20074e-12	gi|224102791|ref|XP_002312802.1|bromodomain protein [Populus trichocarpa] >gi|222849210|gb|EEE86757.1| bromodomain protein [Populus trichocarpa]	bromodomain protein			GO:0016740; GO:0003677;
bg_contig267	4569	XP_002510481	92	801	738	1280.77	0	gi|255538832|ref|XP_002510481.1|tetratricopeptide repeat protein, tpr, putative [Ricinus communis] >gi|223551182|gb|EEF52668.1| tetratricopeptide repeat protein, tpr, putative [Ricinus communis]	calcium-binding ef hand family protein	GO:0005886;		GO:0005488;									COG0457	R	FOG: TPR repeat
bg_contig268	1564	XP_002524218	93	390	366	646.736	0	gi|255566466|ref|XP_002524218.1|Speckle-type POZ protein, putative [Ricinus communis] >gi|223536495|gb|EEF38142.1| Speckle-type POZ protein, putative [Ricinus communis]	protein			GO:0005515;	Environmental Information Processing; Environmental Information Processing	Signal transduction; Signal transduction	ko04340; ko04341	Hedgehog signaling pathway; Hedgehog signaling pathway - Fly	K10523	SPOP	speckle-type POZ protein
bg_contig269	1072	XP_002329534	55	360	199	213.001	1.73513e-61	gi|224126359|ref|XP_002329534.1|predicted protein [Populus trichocarpa] >gi|222870243|gb|EEF07374.1| predicted protein [Populus trichocarpa]	pre-mrna-splicing factor cwc26	GO:0005622;	GO:0007275;
bg_contig270	4106	XP_002306584	89	1078	970	1752.26	0	gi|224082154|ref|XP_002306584.1|predicted protein [Populus trichocarpa] >gi|222856033|gb|EEE93580.1| predicted protein [Populus trichocarpa]	trna-splicing endonuclease positive effector-related protein			GO:0004518;									COG1112	L	Superfamily I DNA and RNA helicases and helicase subunits
bg_contig271	1454	XP_002303378	87	222	195	341.273	9.61888e-114	gi|224071229|ref|XP_002303378.1|predicted protein [Populus trichocarpa] >gi|222840810|gb|EEE78357.1| predicted protein [Populus trichocarpa]	protein	GO:0005886;	GO:0009987; GO:0006464;	GO:0005198; GO:0000166; GO:0016301;									COG0515	RTKL	Serine/threonine protein kinase
bg_contig272	1041	XP_002303378	88	222	197	347.051	4.58018e-118	gi|224071229|ref|XP_002303378.1|predicted protein [Populus trichocarpa] >gi|222840810|gb|EEE78357.1| predicted protein [Populus trichocarpa]	vesicle-associated membrane	GO:0005886;		GO:0005198;									COG5066	U	VAMP-associated protein involved in inositol metabolism
bg_contig273	901	XP_002521854	90	160	144	264.618	1.30452e-81	gi|255561689|ref|XP_002521854.1|calcium-dependent protein kinase, putative [Ricinus communis] >gi|223538892|gb|EEF40490.1| calcium-dependent protein kinase, putative [Ricinus communis]	calcium-dependent protein		GO:0006464;	GO:0000166; GO:0005488; GO:0016301;
bg_contig274	1540	XP_002516649	81	335	273	375.555	2.03221e-125	gi|255551205|ref|XP_002516649.1|Protein ABIL2, putative [Ricinus communis] >gi|223544144|gb|EEF45668.1| Protein ABIL2, putative [Ricinus communis]	at5g24310		GO:0006464;	GO:0000166; GO:0005488; GO:0016301;
bg_contig275	1012	XP_002317781	72	265	191	233.032	2.76814e-70	gi|224118286|ref|XP_002317781.1|predicted protein [Populus trichocarpa] >gi|222858454|gb|EEE96001.1| predicted protein [Populus trichocarpa]	protein iq-domain 21		GO:0006464;	GO:0000166; GO:0005488; GO:0016301;
bg_contig277	1871	XP_002528188	73	448	328	402.519	1.75882e-132	gi|255574554|ref|XP_002528188.1|ran-binding protein, putative [Ricinus communis] >gi|223532400|gb|EEF34195.1| ran-binding protein, putative [Ricinus communis]	ran-binding protein 1 domain-containing protein	GO:0005634; GO:0005829;	GO:0009987; GO:0006810;		Human Diseases	Infectious diseases	ko05166	HTLV-I infection	K15304	RANBP3	Ran-binding protein 3		COG5171	U	Ran GTPase-activating protein (Ran-binding protein)
bg_contig278	1431	XP_002510424	78	374	293	443.736	7.56129e-152	gi|255538718|ref|XP_002510424.1|Jasmonate O-methyltransferase, putative [Ricinus communis] >gi|223551125|gb|EEF52611.1| Jasmonate O-methyltransferase, putative [Ricinus communis]	s-adenosyl-l-methionine:jasmonic acid carboxyl methyltransferase	GO:0005622;	GO:0009719; GO:0007165; GO:0006950; GO:0009605; GO:0006629; GO:0009987; GO:0009058;	GO:0016740;	Metabolism	Lipid metabolism	ko00592	alpha-Linolenic acid metabolism	K08241	E2.1.1.141	jasmonate O-methyltransferase	EC:2.1.1.141
bg_contig279	4351	XP_002512305	53	1393	750	629.017	0	gi|255542484|ref|XP_002512305.1|phosphoprotein phosphatase, putative [Ricinus communis] >gi|223548266|gb|EEF49757.1| phosphoprotein phosphatase, putative [Ricinus communis]	cc-nbs-lrr resistance protein	GO:0005622;	GO:0009719; GO:0007165; GO:0006950; GO:0009605; GO:0006629; GO:0009987; GO:0009058;	GO:0016740;
bg_contig280	4597	XP_002512305	53	1393	750	626.706	0	gi|255542484|ref|XP_002512305.1|phosphoprotein phosphatase, putative [Ricinus communis] >gi|223548266|gb|EEF49757.1| phosphoprotein phosphatase, putative [Ricinus communis]	cc-nbs-lrr resistance protein	GO:0005622;	GO:0009719; GO:0007165; GO:0006950; GO:0009605; GO:0006629; GO:0009987; GO:0009058;	GO:0016740;
bg_contig285	797	XP_002519535	94	121	114	162.925	2.7731e-48	gi|255557004|ref|XP_002519535.1|conserved hypothetical protein [Ricinus communis] >gi|223541398|gb|EEF42949.1| conserved hypothetical protein [Ricinus communis]	uncharacterized protein	GO:0005622;	GO:0009719; GO:0007165; GO:0006950; GO:0009605; GO:0006629; GO:0009987; GO:0009058;	GO:0016740;
bg_contig286	2994	XP_002326545	81	873	708	1235.71	0	gi|224138208|ref|XP_002326545.1|jumonji domain protein [Populus trichocarpa] >gi|222833867|gb|EEE72344.1| jumonji domain protein [Populus trichocarpa]	jumonji domain protein	GO:0005634;	GO:0008150; GO:0006350;	GO:0003700;
bg_contig287	2747	XP_002326545	81	838	686	1200.65	0	gi|224138208|ref|XP_002326545.1|jumonji domain protein [Populus trichocarpa] >gi|222833867|gb|EEE72344.1| jumonji domain protein [Populus trichocarpa]	jumonji domain protein	GO:0005634;	GO:0008150; GO:0006350;	GO:0003700;
bg_contig289	1621	XP_002283309	65	449	294	378.637	1.26991e-113	gi|225458822|ref|XP_002283309.1|PREDICTED: hypothetical protein [Vitis vinifera]	nucleic acid binding protein	GO:0009536;		GO:0000166; GO:0003676;									COG3637	M	Opacity protein and related surface antigens
bg_contig290	1219	XP_002330733	85	286	244	388.267	2.01538e-132	gi|224121570|ref|XP_002330733.1|predicted protein [Populus trichocarpa] >gi|222872509|gb|EEF09640.1| predicted protein [Populus trichocarpa]	protein	GO:0009536;	GO:0006519; GO:0009058;	GO:0016787;	Metabolism; Metabolism	Overview; Amino acid metabolism	ko01230; ko00340	Biosynthesis of amino acids; Histidine metabolism	K11755	hisIE	phosphoribosyl-ATP pyrophosphohydrolase / phosphoribosyl-AMP cyclohydrolase	EC:3.6.1.31 3.5.4.19	COG0139	E	Phosphoribosyl-AMP cyclohydrolase
bg_contig293	2041	CBI38034	86	485	419	474.937	2.81518e-158	gi|296088666|emb|CBI38034.3|unnamed protein product [Vitis vinifera]	k+ efflux antiporter 3	GO:0009536; GO:0016020;	GO:0008152; GO:0006810;	GO:0003824; GO:0005215; GO:0005488;									COG0475	P	Kef-type K+ transport systems, membrane components
bg_contig295	1996	XP_002521412	66	669	447	660.218	0	gi|255560798|ref|XP_002521412.1|katanin P80 subunit, putative [Ricinus communis] >gi|223539311|gb|EEF40902.1| katanin P80 subunit, putative [Ricinus communis]	katanin p80			GO:0016740;									COG5635	T	Predicted NTPase (NACHT family)
bg_contig296	1675	XP_002527152	95	483	462	732.25	0	gi|255572430|ref|XP_002527152.1|conserved hypothetical protein [Ricinus communis] >gi|223533491|gb|EEF35234.1| conserved hypothetical protein [Ricinus communis]	cholesterol transport protein	GO:0005739; GO:0016020;	GO:0006810;	GO:0004872;									COG1033	R	Predicted exporters of the RND superfamily
bg_contig297	1028	XP_002324801	88	222	196	367.081	2.0403e-123	gi|224142972|ref|XP_002324801.1|predicted protein [Populus trichocarpa] >gi|222866235|gb|EEF03366.1| predicted protein [Populus trichocarpa]	exostosin family protein	GO:0005739; GO:0016020;		GO:0016740;	Metabolism	Glycan biosynthesis and metabolism	ko00534	Glycosaminoglycan biosynthesis - heparan sulfate / heparin	K02366	EXT1	glucuronyl/N-acetylglucosaminyl transferase EXT1	EC:2.4.1.224 2.4.1.225
bg_contig298	2931	XP_002512315	78	895	701	1032.71	0	gi|255542504|ref|XP_002512315.1|breast carcinoma amplified sequence, putative [Ricinus communis] >gi|223548276|gb|EEF49767.1| breast carcinoma amplified sequence, putative [Ricinus communis]	breast carcinoma amplified	GO:0005739;	GO:0006950; GO:0009991;	GO:0000166; GO:0016301;									COG2319	R	FOG: WD40 repeat
bg_contig299	603	AAQ67229	100	47	47	92.4337	1.10111e-21	gi|34398269|gb|AAQ67229.1|protein phosphatase 2A catalytic subunit [Nicotiana benthamiana]	protein phsophatase-	GO:0005622; GO:0005886; GO:0005730; GO:0005737;	GO:0007049; GO:0006464;	GO:0016787; GO:0005488;									COG0639	T	Diadenosine tetraphosphatase and related serine/threonine protein phosphatases
bg_contig300	740	XP_002877515	82	87	72	94.7449	2.95137e-20	gi|297819264|ref|XP_002877515.1|predicted protein [Arabidopsis lyrata subsp. lyrata] >gi|297323353|gb|EFH53774.1| predicted protein [Arabidopsis lyrata subsp. lyrata]	protein	GO:0005737;	GO:0006464;	GO:0005488; GO:0016787;									COG0639	T	Diadenosine tetraphosphatase and related serine/threonine protein phosphatases
bg_contig301	1693	XP_002317476	82	377	310	483.411	4.73046e-166	gi|224117100|ref|XP_002317476.1|predicted protein [Populus trichocarpa] >gi|222860541|gb|EEE98088.1| predicted protein [Populus trichocarpa]	protein	GO:0009536;	GO:0009987; GO:0005975;	GO:0016301;	Metabolism	Carbohydrate metabolism	ko00030	Pentose phosphate pathway	K00852	rbsK, RBKS	ribokinase	EC:2.7.1.15	COG0524	G	Sugar kinases, ribokinase family
bg_contig302	1579	XP_002308617	83	441	368	606.29	0	gi|224089056|ref|XP_002308617.1|predicted protein [Populus trichocarpa] >gi|222854593|gb|EEE92140.1| predicted protein [Populus trichocarpa]	aspartate aminotransferase	GO:0009536; GO:0005829; GO:0005618; GO:0005886; GO:0005777;	GO:0006519; GO:0009058; GO:0008150;	GO:0016740; GO:0005488;									COG1448	E	Aspartate/tyrosine/aromatic aminotransferase
bg_contig303	295	NP_001131583	83	36	30	71.2478	6.37903e-15	gi|212722062|ref|NP_001131583.1|hypothetical protein LOC100192928 [Zea mays] >gi|194691930|gb|ACF80049.1| unknown [Zea mays] >gi|195610786|gb|ACG27223.1| RING-box protein 1a [Zea mays] >gi|195622724|gb|ACG33192.1| RING-box protein 1a [Zea mays]	protein	GO:0005622;	GO:0009719; GO:0006464;	GO:0005488; GO:0005515;									COG5194	OD	Component of SCF ubiquitin ligase and anaphase-promoting complex
bg_contig307	1644	XP_002319744	91	477	435	788.104	0	gi|224126053|ref|XP_002319744.1|predicted protein [Populus trichocarpa] >gi|222858120|gb|EEE95667.1| predicted protein [Populus trichocarpa]	mate efflux family protein	GO:0016020;	GO:0009987; GO:0006810;	GO:0005215;									COG0534	V	Na+-driven multidrug efflux pump
bg_contig309	1915	XP_002310957	86	486	420	686.797	0	gi|224097490|ref|XP_002310957.1|predicted protein [Populus trichocarpa] >gi|222850777|gb|EEE88324.1| predicted protein [Populus trichocarpa]	transporter-like protein	GO:0016020;	GO:0008150; GO:0006810; GO:0009607;	GO:0005215;									COG0477	GEPR	Permeases of the major facilitator superfamily
bg_contig310	798	ABK94602	89	49	44	87.0409	4.47618e-29	gi|118485495|gb|ABK94602.1|unknown [Populus trichocarpa]	protein	GO:0016020;
bg_contig311	1830	XP_002327787	84	452	383	542.732	0	gi|224134228|ref|XP_002327787.1|predicted protein [Populus trichocarpa] >gi|222836872|gb|EEE75265.1| predicted protein [Populus trichocarpa]	atp binding			GO:0000166; GO:0016787;									COG0465	O	ATP-dependent Zn proteases
bg_contig312	484	XP_002304925	87	157	138	180.259	2.19263e-52	gi|224076318|ref|XP_002304925.1|cytochrome P450 [Populus trichocarpa] >gi|222847889|gb|EEE85436.1| cytochrome P450 [Populus trichocarpa]	cytochrome p450 mono-oxygenase superfamily		GO:0008152;	GO:0019825; GO:0003824; GO:0003674; GO:0005488;									COG2124	Q	Cytochrome P450
bg_contig317	1225	XP_002327124	86	323	279	402.905	1.18364e-137	gi|224137430|ref|XP_002327124.1|predicted protein [Populus trichocarpa] >gi|222835439|gb|EEE73874.1| predicted protein [Populus trichocarpa]	protein		GO:0008152;	GO:0016787;									COG0657	I	Esterase/lipase
bg_contig318	346	XP_002327358	94	39	37	73.1738	3.73915e-14	gi|224136007|ref|XP_002327358.1|predicted protein [Populus trichocarpa] >gi|222835728|gb|EEE74163.1| predicted protein [Populus trichocarpa]	basic helix-loop-helix family protein	GO:0005634;	GO:0006350;	GO:0003700;
bg_contig321	2176	XP_002305772	90	490	442	787.334	0	gi|224079155|ref|XP_002305772.1|predicted protein [Populus trichocarpa] >gi|222848736|gb|EEE86283.1| predicted protein [Populus trichocarpa]	vascular plant one zinc finger protein			GO:0030528;
bg_contig322	2765	XP_002522378	78	697	544	749.199	0	gi|255562745|ref|XP_002522378.1|kinase, putative [Ricinus communis] >gi|223538456|gb|EEF40062.1| kinase, putative [Ricinus communis]	protein	GO:0005739; GO:0005623;	GO:0006464;	GO:0016301; GO:0000166; GO:0005515; GO:0003824;									COG0515	RTKL	Serine/threonine protein kinase
bg_contig323	4079	XP_002318913	93	1075	1009	1702.95	0	gi|224122788|ref|XP_002318913.1|phytochrome [Populus trichocarpa] >gi|222857289|gb|EEE94836.1| phytochrome [Populus trichocarpa]	phytochrome a	GO:0005654; GO:0005737; GO:0016020;	GO:0006350; GO:0007165; GO:0009605; GO:0006464; GO:0008150; GO:0009606; GO:0009628;	GO:0000166; GO:0005515; GO:0004871; GO:0016301; GO:0004872;	Organismal Systems	Environmental adaptation	ko04712	Circadian rhythm - plant	K12120	PHYA	phytochrome A		COG4251	T	Bacteriophytochrome (light-regulated signal transduction histidine kinase)
bg_contig324	3402	XP_002320489	85	897	768	1340.87	0	gi|224129054|ref|XP_002320489.1|argonaute protein group [Populus trichocarpa] >gi|222861262|gb|EEE98804.1| argonaute protein group [Populus trichocarpa]	argonaute protein group			GO:0003676;
bg_contig326	1563	XP_002313358	89	461	411	534.258	0	gi|224104206|ref|XP_002313358.1|predicted protein [Populus trichocarpa] >gi|222849766|gb|EEE87313.1| predicted protein [Populus trichocarpa]	protein	GO:0005739; GO:0009536;	GO:0009056; GO:0005975; GO:0006091; GO:0009628; GO:0006950;	GO:0000166; GO:0016301;	Metabolism; Metabolism; Metabolism; Metabolism; Metabolism; Metabolism; Metabolism; Metabolism; Environmental Information Processing; Organismal Systems; Organismal Systems; Human Diseases; Human Diseases	Overview; Carbohydrate metabolism; Carbohydrate metabolism; Carbohydrate metabolism; Carbohydrate metabolism; Carbohydrate metabolism; Biosynthesis of other secondary metabolites; Biosynthesis of other secondary metabolites; Signal transduction; Endocrine system; Digestive system; Cancers; Endocrine and metabolic diseases	ko01200; ko00010; ko00051; ko00052; ko00500; ko00520; ko00521; ko00524; ko04066; ko04910; ko04973; ko05230; ko04930	Carbon metabolism; Glycolysis / Gluconeogenesis; Fructose and mannose metabolism; Galactose metabolism; Starch and sucrose metabolism; Amino sugar and nucleotide sugar metabolism; Streptomycin biosynthesis; Neomycin, kanamycin and gentamicin biosynthesis; HIF-1 signaling pathway; Insulin signaling pathway; Carbohydrate digestion and absorption; Central carbon metabolism in cancer; Type II diabete…	K00844	HK	hexokinase	EC:2.7.1.1	COG5026	G	Hexokinase
bg_contig327	1451	XP_002513538	89	458	408	620.542	0	gi|255544954|ref|XP_002513538.1|hexokinase, putative [Ricinus communis] >gi|223547446|gb|EEF48941.1| hexokinase, putative [Ricinus communis]	hexokinase	GO:0005739; GO:0009536;	GO:0009056; GO:0005975; GO:0006091; GO:0009628; GO:0006950;	GO:0000166; GO:0016301;	Metabolism; Metabolism; Metabolism; Metabolism; Metabolism; Metabolism; Metabolism; Metabolism; Environmental Information Processing; Organismal Systems; Organismal Systems; Human Diseases; Human Diseases	Overview; Carbohydrate metabolism; Carbohydrate metabolism; Carbohydrate metabolism; Carbohydrate metabolism; Carbohydrate metabolism; Biosynthesis of other secondary metabolites; Biosynthesis of other secondary metabolites; Signal transduction; Endocrine system; Digestive system; Cancers; Endocrine and metabolic diseases	ko01200; ko00010; ko00051; ko00052; ko00500; ko00520; ko00521; ko00524; ko04066; ko04910; ko04973; ko05230; ko04930	Carbon metabolism; Glycolysis / Gluconeogenesis; Fructose and mannose metabolism; Galactose metabolism; Starch and sucrose metabolism; Amino sugar and nucleotide sugar metabolism; Streptomycin biosynthesis; Neomycin, kanamycin and gentamicin biosynthesis; HIF-1 signaling pathway; Insulin signaling pathway; Carbohydrate digestion and absorption; Central carbon metabolism in cancer; Type II diabete…	K00844	HK	hexokinase	EC:2.7.1.1	COG5026	G	Hexokinase
bg_contig328	1578	XP_002517550	89	431	384	520.39	7.5635e-180	gi|255553015|ref|XP_002517550.1|sulfate transporter, putative [Ricinus communis] >gi|223543182|gb|EEF44714.1| sulfate transporter, putative [Ricinus communis]	sulfate transporter	GO:0016020; GO:0005773;	GO:0006810;	GO:0005215;									COG3501	S	Uncharacterized protein conserved in bacteria
bg_contig329	832	CAA09367	91	213	194	346.665	1.8719e-118	gi|3955021|emb|CAA09367.1|HB2 homeodomain protein [Populus tremula x Populus tremuloides]	hb2 homeodomain protein	GO:0005634;	GO:0006350;	GO:0003700; GO:0003677;
bg_contig330	741	CAA09367	90	221	201	377.481	3.94425e-131	gi|3955021|emb|CAA09367.1|HB2 homeodomain protein [Populus tremula x Populus tremuloides]	hb2 homeodomain protein	GO:0005634;	GO:0006350;	GO:0003700; GO:0003677;
bg_contig331	917	XP_002526546	54	223	121	117.857	9.69278e-27	gi|255571192|ref|XP_002526546.1|Pre-mRNA-processing protein prp39, putative [Ricinus communis] >gi|223534107|gb|EEF35824.1| Pre-mRNA-processing protein prp39, putative [Ricinus communis]	protein	GO:0005622;	GO:0006139; GO:0007275;	GO:0005488;									COG0457	R	FOG: TPR repeat
bg_contig332	1635	XP_002517509	96	263	254	405.601	2.24265e-137	gi|255552932|ref|XP_002517509.1|novel plant snare, putative [Ricinus communis] >gi|223543520|gb|EEF45051.1| novel plant snare, putative [Ricinus communis]	novel plant	GO:0005886; GO:0005737;	GO:0006810; GO:0009987;	GO:0005215; GO:0005515;									COG0419	L	ATPase involved in DNA repair
bg_contig333	745	XP_002315170	92	76	70	139.428	2.67818e-37	gi|224109358|ref|XP_002315170.1|predicted protein [Populus trichocarpa] >gi|222864210|gb|EEF01341.1| predicted protein [Populus trichocarpa]	rossmann-fold nad -binding domain-containing protein	GO:0005623;	GO:0008152; GO:0006464;	GO:0000166; GO:0016301; GO:0003824;
bg_contig334	530	XP_002315170	92	76	70	139.428	2.55374e-38	gi|224109358|ref|XP_002315170.1|predicted protein [Populus trichocarpa] >gi|222864210|gb|EEF01341.1| predicted protein [Populus trichocarpa]	rossmann-fold nad -binding domain-containing protein	GO:0005623;	GO:0008152; GO:0006464;	GO:0000166; GO:0016301; GO:0003824;
bg_contig335	2369	XP_002276631	87	134	117	171.4	3.33992e-70	gi|225439795|ref|XP_002276631.1|PREDICTED: hypothetical protein [Vitis vinifera]	protein phosphatase 2c 38	GO:0005623;	GO:0006464;	GO:0005488; GO:0016787;									COG0631	T	Serine/threonine protein phosphatase
bg_contig336	2783	XP_002516387	90	859	776	1420.22	0	gi|255550676|ref|XP_002516387.1|prokaryotic DNA topoisomerase, putative [Ricinus communis] >gi|223544485|gb|EEF46004.1| prokaryotic DNA topoisomerase, putative [Ricinus communis]	dna topoisomerase iii	GO:0009536; GO:0005622; GO:0005623;	GO:0009058; GO:0006259;	GO:0003824; GO:0003677;	Genetic Information Processing; Genetic Information Processing	Replication and repair; Replication and repair	ko03440; ko03460	Homologous recombination; Fanconi anemia pathway	K03165	TOP3	DNA topoisomerase III	EC:5.99.1.2	COG0550	L	Topoisomerase IA
bg_contig337	3117	XP_002527133	96	961	930	1460.66	0	gi|255572389|ref|XP_002527133.1|ATP-dependent RNA helicase, putative [Ricinus communis] >gi|223533556|gb|EEF35296.1| ATP-dependent RNA helicase, putative [Ricinus communis]	protein		GO:0009790; GO:0009791; GO:0000003;	GO:0000166; GO:0003676; GO:0016787;	Genetic Information Processing	Transcription	ko03040	Spliceosome	K12815	DHX38, PRP16	pre-mRNA-splicing factor ATP-dependent RNA helicase DHX38/PRP16	EC:3.6.4.13	COG1643	L	HrpA-like helicases
bg_contig338	1730	XP_002526575	83	415	345	559.681	0	gi|255571250|ref|XP_002526575.1|calmodulin binding protein, putative [Ricinus communis] >gi|223534136|gb|EEF35853.1| calmodulin binding protein, putative [Ricinus communis]	protein	GO:0005886; GO:0005739;		GO:0016740; GO:0005515;									COG0457	R	FOG: TPR repeat
bg_contig339	1737	XP_002526575	84	500	423	711.064	0	gi|255571250|ref|XP_002526575.1|calmodulin binding protein, putative [Ricinus communis] >gi|223534136|gb|EEF35853.1| calmodulin binding protein, putative [Ricinus communis]	protein	GO:0005886; GO:0005739;		GO:0016740; GO:0005515;									COG0457	R	FOG: TPR repeat
bg_contig340	1104	XP_002303216	90	254	231	387.111	4.67254e-133	gi|224070730|ref|XP_002303216.1|predicted protein [Populus trichocarpa] >gi|222840648|gb|EEE78195.1| predicted protein [Populus trichocarpa]	phd finger family protein	GO:0005634; GO:0005622; GO:0016020;	GO:0009058; GO:0006139; GO:0006091; GO:0006810; GO:0006350;	GO:0005515; GO:0003677; GO:0005488; GO:0005215; GO:0016787;
bg_contig341	1337	XP_002278391	97	310	301	521.931	0	gi|225434584|ref|XP_002278391.1|PREDICTED: similar to Probable pyridoxal biosynthesis protein PDX1 [Vitis vinifera]	pyridoxine biosynthesis protein	GO:0005886; GO:0009536; GO:0005623; GO:0005829;	GO:0006519; GO:0009058; GO:0006950; GO:0009987; GO:0008152; GO:0009628;	GO:0003824; GO:0005515;	Metabolism	Metabolism of cofactors and vitamins	ko00750	Vitamin B6 metabolism	K06215	pdxS, pdx1	pyridoxal 5'-phosphate synthase pdxS subunit	EC:4.3.3.6	COG0214	H	Pyridoxine biosynthesis enzyme
bg_contig342	626	XP_002525650	97	186	181	345.51	3.47036e-118	gi|255569365|ref|XP_002525650.1|Pyridoxin biosynthesis protein PDX1, putative [Ricinus communis] >gi|223535086|gb|EEF36768.1| Pyridoxin biosynthesis protein PDX1, putative [Ricinus communis]	pyridoxal biosynthesis protein	GO:0005886; GO:0009536; GO:0005623; GO:0005829;	GO:0006519; GO:0009058; GO:0006950; GO:0009987; GO:0008152; GO:0009628;	GO:0003824; GO:0005515;									COG0214	H	Pyridoxine biosynthesis enzyme
bg_contig345	1551	CAN60723	94	88	83	169.474	8.04017e-46	gi|147810820|emb|CAN60723.1|hypothetical protein VITISV_034452 [Vitis vinifera]	r2r3-myb transcription	GO:0005634;	GO:0006350;	GO:0003677;									COG5147	KAD	Myb superfamily proteins, including transcription factors and mRNA splicing factors
bg_contig347	1574	XP_002512891	90	410	371	663.685	0	gi|255543657|ref|XP_002512891.1|zinc finger protein, putative [Ricinus communis] >gi|223547902|gb|EEF49394.1| zinc finger protein, putative [Ricinus communis]	zinc finger family protein	GO:0005886; GO:0005737;	GO:0008152;	GO:0003824; GO:0005488;									COG5273	R	Uncharacterized protein containing DHHC-type Zn finger
bg_contig348	1570	XP_002512891	89	412	370	634.024	0	gi|255543657|ref|XP_002512891.1|zinc finger protein, putative [Ricinus communis] >gi|223547902|gb|EEF49394.1| zinc finger protein, putative [Ricinus communis]	zinc finger family protein	GO:0005886;	GO:0008152;	GO:0003824; GO:0005488;									COG5273	R	Uncharacterized protein containing DHHC-type Zn finger
bg_contig349	3164	XP_002515516	86	652	565	1010.36	0	gi|255548920|ref|XP_002515516.1|grr1, plant, putative [Ricinus communis] >gi|223545460|gb|EEF46965.1| grr1, plant, putative [Ricinus communis]	ein3-binding f-box protein 2	GO:0005634; GO:0005622;	GO:0009719; GO:0007165; GO:0009987; GO:0009056; GO:0019538;	GO:0005515; GO:0003824;	Environmental Information Processing	Signal transduction	ko04075	Plant hormone signal transduction	K14515	EBF1_2	EIN3-binding F-box protein
bg_contig350	1655	XP_002527906	85	447	383	615.92	0	gi|255573977|ref|XP_002527906.1|catalytic, putative [Ricinus communis] >gi|223532681|gb|EEF34463.1| catalytic, putative [Ricinus communis]	alpha beta-hydrolase domain-containing protein	GO:0005737; GO:0005623;											COG1075	R	Predicted acetyltransferases and hydrolases with the alpha/beta hydrolase fold
bg_contig352	1635	XP_002529546	87	349	307	479.174	8.07151e-164	gi|255577330|ref|XP_002529546.1|fad oxidoreductase, putative [Ricinus communis] >gi|223530994|gb|EEF32849.1| fad oxidoreductase, putative [Ricinus communis]	glycine cleavage t protein (aminomethyl transferase)	GO:0009536;	GO:0006519; GO:0009056;	GO:0016740;									COG0354	R	Predicted aminomethyltransferase related to GcvT
bg_contig353	1269	XP_002511886	87	183	160	310.842	5.00535e-103	gi|255541644|ref|XP_002511886.1|protein binding protein, putative [Ricinus communis] >gi|223549066|gb|EEF50555.1| protein binding protein, putative [Ricinus communis]	ring-h2 finger b1a	GO:0005739;		GO:0005515; GO:0005488;									COG5243	O	HRD ubiquitin ligase complex, ER membrane component
bg_contig354	486	XP_002512639	94	134	127	271.166	1.80074e-92	gi|255543152|ref|XP_002512639.1|conserved hypothetical protein [Ricinus communis] >gi|223548600|gb|EEF50091.1| conserved hypothetical protein [Ricinus communis]	litaf-domain-containing protein	GO:0005739;		GO:0005515; GO:0005488;
bg_contig355	1193	CBI36053	95	224	214	375.17	3.44706e-124	gi|297743186|emb|CBI36053.3|unnamed protein product [Vitis vinifera]	type receptor kinase	GO:0005737;	GO:0009056; GO:0009987; GO:0006464;	GO:0000166; GO:0016301;									COG0515	RTKL	Serine/threonine protein kinase
bg_contig356	1642	XP_002309500	80	428	345	437.958	1.43692e-144	gi|224092188|ref|XP_002309500.1|predicted protein [Populus trichocarpa] >gi|222855476|gb|EEE93023.1| predicted protein [Populus trichocarpa]	receptor kinase	GO:0016020;	GO:0007165; GO:0006464;	GO:0000166; GO:0016301; GO:0005515;									COG0515	RTKL	Serine/threonine protein kinase
bg_contig357	846	XP_002523476	92	41	38	77.7962	2.13145e-13	gi|255564966|ref|XP_002523476.1|ligatin, putative [Ricinus communis] >gi|223537304|gb|EEF38935.1| ligatin, putative [Ricinus communis]	eukaryotic translation initiation factor sui1-like protein		GO:0006412;	GO:0008135; GO:0003723;
bg_contig362	888	XP_002277874	87	230	201	276.174	2.8975e-90	gi|225451663|ref|XP_002277874.1|PREDICTED: hypothetical protein [Vitis vinifera] >gi|296082242|emb|CBI21247.3| unnamed protein product [Vitis vinifera]	syntaxin 23	GO:0005794; GO:0005768; GO:0005773; GO:0016020;	GO:0009606; GO:0009628; GO:0016043; GO:0009653; GO:0009987; GO:0006810;	GO:0005515;									COG5325	U	t-SNARE complex subunit, syntaxin
bg_contig363	1334	XP_002531548	83	305	256	460.299	8.54512e-160	gi|255581482|ref|XP_002531548.1|N-acylneuraminate-9-phosphatase, putative [Ricinus communis] >gi|223528839|gb|EEF30842.1| N-acylneuraminate-9-phosphatase, putative [Ricinus communis]	haloacid dehalogenase-like hydrolase domain-containing protein	GO:0005739;	GO:0008152;	GO:0016787;									COG1011	R	Predicted hydrolase (HAD superfamily)
bg_contig364	593	XP_002519886	87	197	172	300.827	7.33299e-94	gi|255557713|ref|XP_002519886.1|neutral alpha-glucosidase ab precursor, putative [Ricinus communis] >gi|223540932|gb|EEF42490.1| neutral alpha-glucosidase ab precursor, putative [Ricinus communis]	protein	GO:0009536;	GO:0005975;	GO:0016787;
bg_contig365	2534	XP_002306893	89	735	659	1263.83	0	gi|224082924|ref|XP_002306893.1|predicted protein [Populus trichocarpa] >gi|222856342|gb|EEE93889.1| predicted protein [Populus trichocarpa]	beta-galactosidase like protein	GO:0005575; GO:0005623;	GO:0005975;	GO:0005488; GO:0030246; GO:0016787;									COG1874	G	Beta-galactosidase
bg_contig366	1554	XP_002522830	96	436	420	715.301	0	gi|255563657|ref|XP_002522830.1|conserved hypothetical protein [Ricinus communis] >gi|223537914|gb|EEF39528.1| conserved hypothetical protein [Ricinus communis]	alpha- -galacturonosyltransferase	GO:0005794;	GO:0005975; GO:0009058; GO:0009987; GO:0016043;	GO:0016740;	Metabolism; Metabolism	Carbohydrate metabolism; Carbohydrate metabolism	ko00500; ko00520	Starch and sucrose metabolism; Amino sugar and nucleotide sugar metabolism	K13648	GAUT	alpha-1,4-galacturonosyltransferase	EC:2.4.1.43	COG1442	M	Lipopolysaccharide biosynthesis proteins, LPS:glycosyltransferases
bg_contig367	2027	XP_002325943	89	677	609	1028.08	0	gi|224146269|ref|XP_002325943.1|predicted protein [Populus trichocarpa] >gi|222862818|gb|EEF00325.1| predicted protein [Populus trichocarpa]	beta- gba2 type family protein	GO:0016020; GO:0005773;	GO:0006629; GO:0009987; GO:0009056;	GO:0016787;	Metabolism; Metabolism	Lipid metabolism; Glycan biosynthesis and metabolism	ko00600; ko00511	Sphingolipid metabolism; Other glycan degradation	K17108	GBA2	non-lysosomal glucosylceramidase	EC:3.2.1.45	COG4354	G	Predicted bile acid beta-glucosidase
bg_contig368	2452	XP_002529928	84	727	613	927.161	0	gi|255578117|ref|XP_002529928.1|protein binding protein, putative [Ricinus communis] >gi|223530558|gb|EEF32436.1| protein binding protein, putative [Ricinus communis]	protein binding	GO:0005886;		GO:0000166; GO:0005488; GO:0003824; GO:0016301; GO:0005515;									COG2304	R	Uncharacterized protein containing a von Willebrand factor type A (vWA) domain
bg_contig369	2990	XP_002309293	71	996	709	801.201	0	gi|224091593|ref|XP_002309293.1|predicted protein [Populus trichocarpa] >gi|222855269|gb|EEE92816.1| predicted protein [Populus trichocarpa]	protein	GO:0009536;											COG0532	J	Translation initiation factor 2 (IF-2; GTPase)
bg_contig370	1827	XP_002317556	87	410	357	610.527	0	gi|224117372|ref|XP_002317556.1|predicted protein [Populus trichocarpa] >gi|222860621|gb|EEE98168.1| predicted protein [Populus trichocarpa]	protein	GO:0009579; GO:0009536; GO:0016020;	GO:0006810;	GO:0005215;									COG0477	GEPR	Permeases of the major facilitator superfamily
bg_contig371	418	CAA27293	97	37	36	74.7146	3.98536e-16	gi|22341|emb|CAA27293.1|unnamed protein product [Zea mays]	70-kd heat shock protein		GO:0006950;	GO:0005515; GO:0000166;									COG0443	O	Molecular chaperone
bg_contig372	1030	XP_002528895	75	274	207	350.903	2.8537e-117	gi|255575999|ref|XP_002528895.1|transcription factor, putative [Ricinus communis] >gi|223531649|gb|EEF33475.1| transcription factor, putative [Ricinus communis]	aux iaa protein		GO:0009987; GO:0006350;
bg_contig374	845	XP_002301139	94	124	117	229.18	1.26823e-69	gi|224063423|ref|XP_002301139.1|predicted protein [Populus trichocarpa] >gi|222842865|gb|EEE80412.1| predicted protein [Populus trichocarpa]	squalene epoxidase	GO:0016020; GO:0005623;	GO:0006629; GO:0009987; GO:0009058; GO:0006139; GO:0008152; GO:0006950; GO:0009605; GO:0009719;	GO:0000166; GO:0003824;									COG0654	HC	2-polyprenyl-6-methoxyphenol hydroxylase and related FAD-dependent oxidoreductases
bg_contig375	1749	XP_002316170	82	485	402	658.677	0	gi|224112381|ref|XP_002316170.1|predicted protein [Populus trichocarpa] >gi|222865210|gb|EEF02341.1| predicted protein [Populus trichocarpa]	protein			GO:0003723; GO:0000166;									COG0724	R	RNA-binding proteins (RRM domain)
bg_contig376	2355	XP_002525459	79	435	344	570.466	0	gi|255568978|ref|XP_002525459.1|ubiquitin-protein ligase, putative [Ricinus communis] >gi|223535272|gb|EEF36949.1| ubiquitin-protein ligase, putative [Ricinus communis]	protein			GO:0005515; GO:0003824; GO:0005488;
bg_contig378	2587	XP_002308355	91	745	678	1020.38	0	gi|224088174|ref|XP_002308355.1|predicted protein [Populus trichocarpa] >gi|222854331|gb|EEE91878.1| predicted protein [Populus trichocarpa]	kinesin motor protein	GO:0005856;	GO:0009987;	GO:0003774; GO:0000166;									COG5059	Z	Kinesin-like protein
bg_contig383	1605	XP_002314719	64	342	219	261.922	1.95195e-79	gi|224108097|ref|XP_002314719.1|predicted protein [Populus trichocarpa] >gi|222863759|gb|EEF00890.1| predicted protein [Populus trichocarpa]	ring-h2 finger protein rhf1a		GO:0007275; GO:0009987;										COG5540	O	RING-finger-containing ubiquitin ligase
bg_contig384	1076	XP_002529780	67	217	147	146.747	1.82833e-39	gi|255577813|ref|XP_002529780.1|sphingosine-1-phosphate phosphohydrolase, putative [Ricinus communis] >gi|223530724|gb|EEF32594.1| sphingosine-1-phosphate phosphohydrolase, putative [Ricinus communis]	phosphatidic acid phosphatase family protein			GO:0003824;									COG0671	I	Membrane-associated phospholipid phosphatase
bg_contig385	1425	XP_002513354	85	323	275	450.284	7.01035e-154	gi|255544586|ref|XP_002513354.1|conserved hypothetical protein [Ricinus communis] >gi|223547262|gb|EEF48757.1| conserved hypothetical protein [Ricinus communis]	uncharacterized protein	GO:0009536;
bg_contig386	875	XP_002521950	91	187	171	246.128	3.1372e-79	gi|255561883|ref|XP_002521950.1|synovial sarcoma associated ss18 protein, putative [Ricinus communis] >gi|223538754|gb|EEF40354.1| synovial sarcoma associated ss18 protein, putative [Ricinus communis]	synovial sarcoma associated ss18		GO:0009987; GO:0007275;	GO:0005515;
bg_contig387	1114	XP_002527306	98	274	270	482.641	2.07017e-170	gi|255572747|ref|XP_002527306.1|ccr4-associated factor, putative [Ricinus communis] >gi|223533306|gb|EEF35058.1| ccr4-associated factor, putative [Ricinus communis]	ccr4-associated factor 1-6	GO:0005634;	GO:0006139;	GO:0003676; GO:0004518;	Genetic Information Processing	Folding, sorting and degradation	ko03018	RNA degradation	K12581	CNOT7_8, CAF1, POP2	CCR4-NOT transcription complex subunit 7/8		COG5228	A	mRNA deadenylase subunit
bg_contig388	1492	XP_002527320	93	343	322	633.254	0	gi|255572775|ref|XP_002527320.1|plant poly(A)+ RNA export protein, putative [Ricinus communis] >gi|223533320|gb|EEF35072.1| plant poly(A)+ RNA export protein, putative [Ricinus communis]	rae1-like protein	GO:0009536; GO:0005622;		GO:0005515; GO:0000166;	Genetic Information Processing; Human Diseases	Translation; Infectious diseases	ko03013; ko05164	RNA transport; Influenza A	K14298	RAE1, GLE2	mRNA export factor		COG2319	R	FOG: WD40 repeat
bg_contig389	2131	XP_002533072	64	642	413	370.933	4.95991e-117	gi|255584702|ref|XP_002533072.1|conserved hypothetical protein [Ricinus communis] >gi|223527136|gb|EEF29311.1| conserved hypothetical protein [Ricinus communis]	uncharacterized protein	GO:0009536; GO:0005622;		GO:0005515; GO:0000166;									COG1196	D	Chromosome segregation ATPases
bg_contig390	1712	XP_002511101	78	488	384	475.707	2.29808e-160	gi|255540073|ref|XP_002511101.1|Transcription factor ICE1, putative [Ricinus communis] >gi|223550216|gb|EEF51703.1| Transcription factor ICE1, putative [Ricinus communis]	transcription factor	GO:0009536; GO:0005622;		GO:0005515; GO:0000166;
bg_contig391	1612	XP_002307923	95	351	334	611.298	0	gi|224086657|ref|XP_002307923.1|predicted protein [Populus trichocarpa] >gi|222853899|gb|EEE91446.1| predicted protein [Populus trichocarpa]	protein	GO:0009536; GO:0005622;		GO:0005515; GO:0000166;
bg_contig392	893	ACU80551	78	253	198	328.561	2.0655e-107	gi|256387098|gb|ACU80551.1|Dof3 protein [Jatropha curcas]	zinc finger			GO:0005488;									COG1404	O	Subtilisin-like serine proteases
bg_contig393	1848	XP_002522948	70	409	288	372.859	3.27219e-121	gi|255563897|ref|XP_002522948.1|hypothetical protein RCOM_0584960 [Ricinus communis] >gi|223537760|gb|EEF39378.1| hypothetical protein RCOM_0584960 [Ricinus communis]	at hook motif-containing protein			GO:0003677;									COG1674	D	DNA segregation ATPase FtsK/SpoIIIE and related proteins
bg_contig394	3601	CBI40718	90	1090	982	1479.92	0	gi|297745553|emb|CBI40718.3|unnamed protein product [Vitis vinifera]	patched family protein	GO:0005739; GO:0016020;	GO:0006810;	GO:0004872;	Cellular Processes	Transport and catabolism	ko04142	Lysosome	K12385	NPC1	Niemann-Pick C1 protein		COG0841	V	Cation/multidrug efflux pump
bg_contig395	1452	XP_002326759	89	312	279	509.22	1.88279e-178	gi|224139066|ref|XP_002326759.1|phenylcoumaran benzylic ether reductase -like protein [Populus trichocarpa] >gi|222834081|gb|EEE72558.1| phenylcoumaran benzylic ether reductase -like protein [Populus trichocarpa]	phenylcoumaran benzylic ether reductase -like protein		GO:0008152;	GO:0030528; GO:0005488; GO:0003824;									COG0702	MG	Predicted nucleoside-diphosphate-sugar epimerases
bg_contig397	907	XP_002321415	85	225	192	303.138	4.08878e-100	gi|224132810|ref|XP_002321415.1|predicted protein [Populus trichocarpa] >gi|222868411|gb|EEF05542.1| predicted protein [Populus trichocarpa]	cct motif family protein		GO:0008152;	GO:0030528; GO:0005488; GO:0003824;
bg_contig398	1408	XP_002531352	94	316	299	506.138	1.99087e-177	gi|255581073|ref|XP_002531352.1|ribosomal RNA methyltransferase, putative [Ricinus communis] >gi|223529050|gb|EEF31036.1| ribosomal RNA methyltransferase, putative [Ricinus communis]	protein		GO:0006139;	GO:0016740; GO:0003676;									COG0293	J	23S rRNA methylase
bg_contig400	1855	XP_002509777	90	440	399	687.567	0	gi|255537421|ref|XP_002509777.1|receptor kinase, putative [Ricinus communis] >gi|223549676|gb|EEF51164.1| receptor kinase, putative [Ricinus communis]	lrr receptor-like serine threonine-protein kinase	GO:0005886; GO:0005737;	GO:0006464; GO:0007165; GO:0008152;	GO:0005515; GO:0000166; GO:0004872; GO:0003824; GO:0016301;									COG0515	RTKL	Serine/threonine protein kinase
bg_contig401	2528	XP_002315267	88	760	672	1092.41	0	gi|224109652|ref|XP_002315267.1|predicted protein [Populus trichocarpa] >gi|222864307|gb|EEF01438.1| predicted protein [Populus trichocarpa]	tbc domain-containing protein	GO:0005622;	GO:0007165;	GO:0030234;									COG5210	R	GTPase-activating protein
bg_contig402	674	XP_002319940	75	85	64	98.2117	5.55361e-21	gi|224126843|ref|XP_002319940.1|predicted protein [Populus trichocarpa] >gi|222858316|gb|EEE95863.1| predicted protein [Populus trichocarpa]	pentatricopeptide repeat-containing protein	GO:0005622;	GO:0007165;	GO:0030234;
bg_contig419	912	XP_002322161	81	183	150	220.32	1.72648e-69	gi|224135791|ref|XP_002322161.1|predicted protein [Populus trichocarpa] >gi|222869157|gb|EEF06288.1| predicted protein [Populus trichocarpa]	protein	GO:0005634;	GO:0006350;	GO:0030528;
bg_contig421	1976	XP_002516492	78	601	472	728.013	0	gi|255550888|ref|XP_002516492.1|conserved hypothetical protein [Ricinus communis] >gi|223544312|gb|EEF45833.1| conserved hypothetical protein [Ricinus communis]	tetratricopeptide repeat domain-containing protein			GO:0005488;
bg_contig422	717	XP_002530405	100	56	56	112.849	1.14209e-29	gi|255579114|ref|XP_002530405.1|conserved hypothetical protein [Ricinus communis] >gi|223530054|gb|EEF31975.1| conserved hypothetical protein [Ricinus communis]	protein	GO:0005737;
bg_contig423	644	XP_002530405	100	56	56	112.849	5.61164e-30	gi|255579114|ref|XP_002530405.1|conserved hypothetical protein [Ricinus communis] >gi|223530054|gb|EEF31975.1| conserved hypothetical protein [Ricinus communis]	protein	GO:0005737;
bg_contig424	1353	XP_002522739	84	239	202	352.058	3.76477e-118	gi|255563474|ref|XP_002522739.1|nicotinamide mononucleotide adenylyltransferase, putative [Ricinus communis] >gi|223537977|gb|EEF39590.1| nicotinamide mononucleotide adenylyltransferase, putative [Ricinus communis]	protein	GO:0005739;	GO:0019748; GO:0009058; GO:0006139;	GO:0016740;	Metabolism	Metabolism of cofactors and vitamins	ko00760	Nicotinate and nicotinamide metabolism	K06210	NMNAT	nicotinamide mononucleotide adenylyltransferase	EC:2.7.7.1 2.7.7.18	COG1057	H	Nicotinic acid mononucleotide adenylyltransferase
bg_contig425	1263	XP_002327314	81	346	283	497.278	1.23375e-172	gi|224135829|ref|XP_002327314.1|UDP-glucose:flavonoid 3-o-glucosyltransferase [Populus trichocarpa] >gi|222835684|gb|EEE74119.1| UDP-glucose:flavonoid 3-o-glucosyltransferase [Populus trichocarpa]	udp-glucose:flavonoid 3-o-glucosyltransferase		GO:0008152;	GO:0016740;	Metabolism	Biosynthesis of other secondary metabolites	ko00944	Flavone and flavonol biosynthesis	K10757	E2.4.1.91	flavonol 3-O-glucosyltransferase	EC:2.4.1.91	COG1819	GC	Glycosyl transferases, related to UDP-glucuronosyltransferase
bg_contig429	1036	XP_002534208	85	257	219	367.081	2.77188e-119	gi|255587268|ref|XP_002534208.1|conserved hypothetical protein [Ricinus communis] >gi|223525703|gb|EEF28172.1| conserved hypothetical protein [Ricinus communis]	2pgk 2-phosphoglycerate kinase		GO:0008152;	GO:0016740;									COG0452	H	Phosphopantothenoylcysteine synthetase/decarboxylase
bg_contig436	2678	XP_002520768	87	290	255	442.965	3.53402e-144	gi|255559496|ref|XP_002520768.1|phenazine biosynthesis protein, putative [Ricinus communis] >gi|223540153|gb|EEF41730.1| phenazine biosynthesis protein, putative [Ricinus communis]	protein		GO:0009058;	GO:0003824;									COG0384	R	Predicted epimerase, PhzC/PhzF homolog
bg_contig437	1208	ACZ44842	64	374	243	275.789	9.99413e-86	gi|269819304|gb|ACZ44842.1|glycosyltransferase [Pyrus communis]	glycosyltransferase ugt88a1			GO:0016740;
bg_contig438	2048	XP_002301436	89	499	445	697.197	0	gi|224064358|ref|XP_002301436.1|predicted protein [Populus trichocarpa] >gi|222843162|gb|EEE80709.1| predicted protein [Populus trichocarpa]	3-ketoacyl- synthase 1	GO:0005783; GO:0016020; GO:0005840;	GO:0007275; GO:0006629; GO:0009987; GO:0009058; GO:0009628; GO:0006950;	GO:0016740;	Metabolism	Lipid metabolism	ko00062	Fatty acid elongation	K15397	KCS	3-ketoacyl-CoA synthase	EC:2.3.1.199	COG3424	Q	Predicted naringenin-chalcone synthase
bg_contig440	2350	XP_002516094	91	575	526	922.924	0	gi|255550087|ref|XP_002516094.1|Conserved oligomeric Golgi complex component, putative [Ricinus communis] >gi|223544580|gb|EEF46096.1| Conserved oligomeric Golgi complex component, putative [Ricinus communis]	protein	GO:0005783; GO:0016020; GO:0005840;	GO:0007275; GO:0006629; GO:0009987; GO:0009058; GO:0009628; GO:0006950;	GO:0016740;
bg_contig442	2335	XP_002523541	82	604	501	770.385	0	gi|255565097|ref|XP_002523541.1|adenylate kinase, putative [Ricinus communis] >gi|223537248|gb|EEF38880.1| adenylate kinase, putative [Ricinus communis]	adenylate kinase family protein	GO:0009579; GO:0016020; GO:0009536;	GO:0006139;	GO:0000166; GO:0016301;	Metabolism	Nucleotide metabolism	ko00230	Purine metabolism	K00939	adk, AK	adenylate kinase	EC:2.7.4.3	COG0563	F	Adenylate kinase and related kinases
bg_contig444	1962	XP_002309329	66	56	37	58.151	2.5649e-26	gi|224091690|ref|XP_002309329.1|predicted protein [Populus trichocarpa] >gi|222855305|gb|EEE92852.1| predicted protein [Populus trichocarpa]	adenylate kinase family protein	GO:0009579; GO:0016020; GO:0009536;	GO:0006139;	GO:0000166; GO:0016301;
bg_contig449	2537	XP_002511059	89	698	623	1112.83	0	gi|255539989|ref|XP_002511059.1|respiratory burst oxidase, putative [Ricinus communis] >gi|223550174|gb|EEF51661.1| respiratory burst oxidase, putative [Ricinus communis]	respiratory burst	GO:0016020; GO:0005886;	GO:0009987; GO:0009628; GO:0008152; GO:0008219; GO:0006950;	GO:0000166; GO:0005488; GO:0003674; GO:0003824;
bg_contig450	3249	XP_002511059	89	916	820	1492.25	0	gi|255539989|ref|XP_002511059.1|respiratory burst oxidase, putative [Ricinus communis] >gi|223550174|gb|EEF51661.1| respiratory burst oxidase, putative [Ricinus communis]	nadph oxidase	GO:0005886;	GO:0008150; GO:0006091; GO:0008152; GO:0007275; GO:0030154; GO:0009653; GO:0006950;	GO:0000166; GO:0003674; GO:0005488; GO:0003824;	Organismal Systems	Environmental adaptation	ko04626	Plant-pathogen interaction	K13447	RBOH	respiratory burst oxidase	EC:1.6.3.- 1.11.1.-	COG4097	P	Predicted ferric reductase
bg_contig452	1161	ACU22739	89	256	228	361.303	3.55905e-122	gi|255644471|gb|ACU22739.1|unknown [Glycine max]	translin-associated factor x			GO:0003677;									COG2178	J	Predicted RNA-binding protein of the translin family
bg_contig453	988	XP_002279261	83	113	94	162.925	1.11423e-63	gi|225449196|ref|XP_002279261.1|PREDICTED: hypothetical protein [Vitis vinifera] >gi|296086087|emb|CBI31528.3| unnamed protein product [Vitis vinifera]	haloacid dehalogenase-like hydrolase-like protein	GO:0005739;	GO:0008152;	GO:0016787;									COG0647	G	Predicted sugar phosphatases of the HAD superfamily
bg_contig454	1134	XP_002279261	69	281	194	299.671	9.1649e-97	gi|225449196|ref|XP_002279261.1|PREDICTED: hypothetical protein [Vitis vinifera] >gi|296086087|emb|CBI31528.3| unnamed protein product [Vitis vinifera]	protein	GO:0005739;	GO:0008152;	GO:0016787;									COG0647	G	Predicted sugar phosphatases of the HAD superfamily
bg_contig457	770	CBI18350	76	238	182	283.493	2.27618e-92	gi|297735663|emb|CBI18350.3|unnamed protein product [Vitis vinifera]	protein	GO:0005622;	GO:0008150; GO:0009628; GO:0007165;	GO:0003824; GO:0005488; GO:0030528;
bg_contig459	3073	XP_002529909	75	763	575	718.383	0	gi|255578078|ref|XP_002529909.1|bromodomain-containing protein [Ricinus communis] >gi|223530586|gb|EEF32463.1| bromodomain-containing protein [Ricinus communis]	dna-binding bromodomain-containing protein			GO:0003677;									COG5076	BK	Transcription factor involved in chromatin remodeling, contains bromodomain
bg_contig460	949	XP_002533326	72	116	84	140.969	8.1198e-67	gi|255585249|ref|XP_002533326.1|conserved hypothetical protein [Ricinus communis] >gi|223526848|gb|EEF29062.1| conserved hypothetical protein [Ricinus communis]	uncharacterized protein	GO:0005886; GO:0009536; GO:0005739;
bg_contig461	993	XP_002325418	93	105	98	187.578	3.67216e-56	gi|224144798|ref|XP_002325418.1|predicted protein [Populus trichocarpa] >gi|222862293|gb|EEE99799.1| predicted protein [Populus trichocarpa]	h aca ribonucleoprotein complex subunit 1-like protein 1	GO:0009579; GO:0009536; GO:0016020; GO:0005622; GO:0005730;	GO:0006139;	GO:0003723;	Genetic Information Processing	Translation	ko03008	Ribosome biogenesis in eukaryotes	K11128	GAR1, NOLA1	H/ACA ribonucleoprotein complex subunit 1		COG3277	J	RNA-binding protein involved in rRNA processing
bg_contig462	2344	XP_002521087	81	598	489	813.527	0	gi|255560139|ref|XP_002521087.1|transporter, putative [Ricinus communis] >gi|223539656|gb|EEF41238.1| transporter, putative [Ricinus communis]	sec14p-like phosphatidylinositol transfer family protein	GO:0009536; GO:0005739;
bg_contig463	2429	XP_002521087	81	598	486	774.622	0	gi|255560139|ref|XP_002521087.1|transporter, putative [Ricinus communis] >gi|223539656|gb|EEF41238.1| transporter, putative [Ricinus communis]	sec14p-like phosphatidylinositol transfer family protein	GO:0005886; GO:0009536;		GO:0005215;
bg_contig465	1183	XP_002305515	79	204	163	253.062	1.03079e-79	gi|224078285|ref|XP_002305515.1|predicted protein [Populus trichocarpa] >gi|222848479|gb|EEE86026.1| predicted protein [Populus trichocarpa]	protein	GO:0005886; GO:0005622;	GO:0006464; GO:0007049; GO:0009058; GO:0006259; GO:0007275; GO:0030154; GO:0016043; GO:0009653; GO:0009987; GO:0009056; GO:0019538;	GO:0003824; GO:0005488;									COG2730	G	Endoglucanase
bg_contig466	1566	XP_002317353	98	305	301	593.964	0	gi|224116638|ref|XP_002317353.1|predicted protein [Populus trichocarpa] >gi|222860418|gb|EEE97965.1| predicted protein [Populus trichocarpa]	protein	GO:0005634; GO:0005737; GO:0016020;		GO:0005488; GO:0016787; GO:0016740;	Organismal Systems	Endocrine system	ko04922	Glucagon signaling pathway	K15423	PPP4C	serine/threonine-protein phosphatase 4 catalytic subunit	EC:3.1.3.16	COG0639	T	Diadenosine tetraphosphatase and related serine/threonine protein phosphatases
bg_contig467	2637	XP_002513065	89	489	440	879.011	0	gi|255544005|ref|XP_002513065.1|WD-repeat protein, putative [Ricinus communis] >gi|223548076|gb|EEF49568.1| WD-repeat protein, putative [Ricinus communis]	flowering time control protein fy	GO:0005622;	GO:0009908; GO:0009791; GO:0000003; GO:0006139; GO:0009790;	GO:0016740; GO:0005515;	Genetic Information Processing	Translation	ko03015	mRNA surveillance pathway	K15542	PFS2	polyadenylation factor subunit 2		COG2319	R	FOG: WD40 repeat
bg_contig468	2847	CBI23562	86	598	518	784.252	0	gi|296083571|emb|CBI23562.3|unnamed protein product [Vitis vinifera]	receptor-like protein kinase	GO:0005886; GO:0005737;	GO:0006464;	GO:0000166; GO:0016301; GO:0005515;									COG0515	RTKL	Serine/threonine protein kinase
bg_contig469	371	XP_002310677	86	94	81	63.1586	4.8133e-10	gi|224096626|ref|XP_002310677.1|predicted protein [Populus trichocarpa] >gi|222853580|gb|EEE91127.1| predicted protein [Populus trichocarpa]	leucine-rich repeat transmembrane protein kinase	GO:0005886;	GO:0006464;	GO:0004871; GO:0016301; GO:0000166; GO:0005515;									COG4886	S	Leucine-rich repeat (LRR) protein
bg_contig470	1159	XP_002513383	91	386	352	620.928	0	gi|255544644|ref|XP_002513383.1|ATP binding protein, putative [Ricinus communis] >gi|223547291|gb|EEF48786.1| ATP binding protein, putative [Ricinus communis]	leucine-rich repeat transmembrane protein kinase	GO:0005886;	GO:0009056; GO:0019538; GO:0006464;	GO:0004871; GO:0000166; GO:0016301; GO:0016787; GO:0005515;									COG0515	RTKL	Serine/threonine protein kinase
bg_contig471	217	XP_002267129	94	71	67	120.553	4.92563e-31	gi|225447810|ref|XP_002267129.1|PREDICTED: hypothetical protein [Vitis vinifera] >gi|296081492|emb|CBI20015.3| unnamed protein product [Vitis vinifera]	leucine-rich repeat transmembrane protein kinase	GO:0005886;	GO:0009056; GO:0019538; GO:0006464;	GO:0004871; GO:0000166; GO:0016301; GO:0016787; GO:0005515;
bg_contig472	852	XP_002513383	86	276	239	400.979	2.81012e-130	gi|255544644|ref|XP_002513383.1|ATP binding protein, putative [Ricinus communis] >gi|223547291|gb|EEF48786.1| ATP binding protein, putative [Ricinus communis]	leucine-rich repeat transmembrane protein kinase	GO:0005886;	GO:0009056; GO:0019538; GO:0006464;	GO:0004871; GO:0016301; GO:0000166; GO:0016787; GO:0005515;
bg_contig473	2308	XP_002330225	83	466	391	657.522	0	gi|224123854|ref|XP_002330225.1|predicted protein [Populus trichocarpa] >gi|222871681|gb|EEF08812.1| predicted protein [Populus trichocarpa]	protein			GO:0003824;
bg_contig474	1330	XP_002300927	80	320	256	419.083	1.34035e-142	gi|224062904|ref|XP_002300927.1|predicted protein [Populus trichocarpa] >gi|222842653|gb|EEE80200.1| predicted protein [Populus trichocarpa]	f-box family protein		GO:0009987; GO:0009056; GO:0019538;	GO:0005515; GO:0003824;
bg_contig475	1029	XP_002513814	88	314	278	481.1	1.13818e-167	gi|255545508|ref|XP_002513814.1|nucleic acid binding protein, putative [Ricinus communis] >gi|223546900|gb|EEF48397.1| nucleic acid binding protein, putative [Ricinus communis]	nucleic acid binding	GO:0005634;		GO:0005488; GO:0003700;
bg_contig476	1380	XP_002319659	88	364	322	550.821	0	gi|224125722|ref|XP_002319659.1|predicted protein [Populus trichocarpa] >gi|222858035|gb|EEE95582.1| predicted protein [Populus trichocarpa]	protein	GO:0005777; GO:0016020;	GO:0009987; GO:0016043;	GO:0005515; GO:0005488;	Cellular Processes	Transport and catabolism	ko04146	Peroxisome	K13345	PEX12, PAF3	peroxin-12
bg_contig477	1038	XP_002317494	88	235	207	286.189	6.43486e-94	gi|224117160|ref|XP_002317494.1|predicted protein [Populus trichocarpa] >gi|222860559|gb|EEE98106.1| predicted protein [Populus trichocarpa]	vq motif-containing protein	GO:0005777; GO:0016020;	GO:0009987; GO:0016043;	GO:0005515; GO:0005488;
bg_contig478	2317	XP_002278399	64	538	348	392.504	1.69801e-125	gi|225446765|ref|XP_002278399.1|PREDICTED: hypothetical protein [Vitis vinifera]	phytochrome interacting factor 4	GO:0005634;	GO:0006350; GO:0006519; GO:0009058; GO:0009628; GO:0007165; GO:0009605;	GO:0005515; GO:0030528;	Environmental Information Processing	Signal transduction	ko04075	Plant hormone signal transduction	K16189	PIF4	phytochrome-interacting factor 4
bg_contig480	2168	XP_002519554	79	550	435	692.189	0	gi|255557042|ref|XP_002519554.1|protein binding protein, putative [Ricinus communis] >gi|223541417|gb|EEF42968.1| protein binding protein, putative [Ricinus communis]	ring u-box domain-containing protein			GO:0005515; GO:0005488;									COG5243	O	HRD ubiquitin ligase complex, ER membrane component
bg_contig481	2145	XP_002308359	81	507	411	748.814	0	gi|224088182|ref|XP_002308359.1|predicted protein [Populus trichocarpa] >gi|222854335|gb|EEE91882.1| predicted protein [Populus trichocarpa]	uncharacterized protein			GO:0005515; GO:0005488;									COG0513	LKJ	Superfamily II DNA and RNA helicases
bg_contig482	599	XP_002329261	83	148	124	129.028	1.78262e-33	gi|224127372|ref|XP_002329261.1|predicted protein [Populus trichocarpa] >gi|222870715|gb|EEF07846.1| predicted protein [Populus trichocarpa]	uncharacterized protein	GO:0016020;
bg_contig483	1431	XP_002522687	71	314	226	269.626	1.57585e-84	gi|255563368|ref|XP_002522687.1|GATA transcription factor, putative [Ricinus communis] >gi|223538163|gb|EEF39774.1| GATA transcription factor, putative [Ricinus communis]	gata transcription	GO:0005634;	GO:0006350;	GO:0005488; GO:0003700; GO:0003677;
bg_contig486	1243	XP_002516505	92	413	384	666.381	0	gi|255550914|ref|XP_002516505.1|conserved hypothetical protein [Ricinus communis] >gi|223544325|gb|EEF45846.1| conserved hypothetical protein [Ricinus communis]	uncharacterized protein	GO:0005634;	GO:0006350;	GO:0005488; GO:0003700; GO:0003677;
bg_contig487	1108	ABK95439	96	177	171	259.61	7.76658e-84	gi|118487222|gb|ABK95439.1|unknown [Populus trichocarpa]	protein	GO:0009536; GO:0009579;	GO:0009987; GO:0019538;	GO:0003824; GO:0005488;									COG0545	O	FKBP-type peptidyl-prolyl cis-trans isomerases 1
bg_contig488	1485	XP_002522865	90	336	305	360.533	3.29833e-119	gi|255563727|ref|XP_002522865.1|electron transport oxidoreductase, putative [Ricinus communis] >gi|223537949|gb|EEF39563.1| electron transport oxidoreductase, putative [Ricinus communis]	electron transfer flavoprotein alpha subunit	GO:0005739;		GO:0003674; GO:0000166;									COG2025	C	Electron transfer flavoprotein, alpha subunit
bg_contig489	1499	XP_002309058	81	264	214	377.867	9.42178e-127	gi|224090685|ref|XP_002309058.1|predicted protein [Populus trichocarpa] >gi|222855034|gb|EEE92581.1| predicted protein [Populus trichocarpa]	protein			GO:0003824;
bg_contig490	1541	XP_002265015	94	299	282	451.055	0	gi|225441108|ref|XP_002265015.1|PREDICTED: hypothetical protein [Vitis vinifera]	cytochrome p450	GO:0009536;	GO:0006091; GO:0019748; GO:0006629; GO:0009987; GO:0009058;	GO:0019825; GO:0005488; GO:0003674; GO:0003824;	Metabolism	Metabolism of terpenoids and polyketides	ko00906	Carotenoid biosynthesis	K09837	LUT1, CYP97C1	carotene epsilon-monooxygenase	EC:1.14.99.45	COG2124	Q	Cytochrome P450
bg_contig491	2231	CAN78736	93	578	539	1001.89	0	gi|147861063|emb|CAN78736.1|hypothetical protein VITISV_003102 [Vitis vinifera] >gi|297743544|emb|CBI36411.3| unnamed protein product [Vitis vinifera]	dead-box protein abstrakt			GO:0016787; GO:0005488; GO:0000166; GO:0003676;									COG0513	LKJ	Superfamily II DNA and RNA helicases
bg_contig497	1328	XP_002524822	82	215	178	223.787	3.73059e-68	gi|255567687|ref|XP_002524822.1|aquaporin sip2.1, putative [Ricinus communis] >gi|223535882|gb|EEF37542.1| aquaporin sip2.1, putative [Ricinus communis]	mip sip subfamily	GO:0016020;	GO:0006810;	GO:0005215;									COG0580	G	Glycerol uptake facilitator and related permeases (Major Intrinsic Protein Family)
bg_contig498	933	ADN34023	100	87	87	181.415	2.06709e-55	gi|307136184|gb|ADN34023.1|splicing factor 3b subunit [Cucumis melo subsp. melo]	protein		GO:0006139;		Genetic Information Processing	Transcription	ko03040	Spliceosome	K12832	SF3B5, SF3B10	splicing factor 3B subunit 5
bg_contig499	948	XP_002511749	61	158	97	140.198	1.19689e-37	gi|255541370|ref|XP_002511749.1|copper ion binding protein, putative [Ricinus communis] >gi|223548929|gb|EEF50418.1| copper ion binding protein, putative [Ricinus communis]	protein			GO:0003674; GO:0005488;
bg_contig500	2486	XP_002523748	94	828	784	1314.29	0	gi|255565515|ref|XP_002523748.1|vacuolar protein sorting vps41, putative [Ricinus communis] >gi|223537052|gb|EEF38688.1| vacuolar protein sorting vps41, putative [Ricinus communis]	vacuolar protein sorting	GO:0005739;	GO:0009987; GO:0006810;	GO:0005488; GO:0005515;
bg_contig501	744	XP_002512905	77	228	177	287.73	7.42543e-95	gi|255543685|ref|XP_002512905.1|transcription factor, putative [Ricinus communis] >gi|223547916|gb|EEF49408.1| transcription factor, putative [Ricinus communis]	tcp-domain protein		GO:0009653;	GO:0003700;
bg_contig502	2071	XP_002512905	78	319	252	403.29	9.32749e-134	gi|255543685|ref|XP_002512905.1|transcription factor, putative [Ricinus communis] >gi|223547916|gb|EEF49408.1| transcription factor, putative [Ricinus communis]	protein		GO:0009653;	GO:0003700;
bg_contig503	2233	XP_002328322	91	478	439	778.859	0	gi|224130570|ref|XP_002328322.1|predicted protein [Populus trichocarpa] >gi|222838037|gb|EEE76402.1| predicted protein [Populus trichocarpa]	phosphatidylinositol kinase	GO:0005634; GO:0016020; GO:0005829;	GO:0007165; GO:0009856; GO:0006629; GO:0009987; GO:0009058; GO:0007275; GO:0016049; GO:0030154; GO:0016043; GO:0009653;	GO:0005515; GO:0016301;	Metabolism; Environmental Information Processing	Carbohydrate metabolism; Signal transduction	ko00562; ko04070	Inositol phosphate metabolism; Phosphatidylinositol signaling system	K19801	PI4KB	phosphatidylinositol 4-kinase B	EC:2.7.1.67	COG5032	TDBLU	Phosphatidylinositol kinase and protein kinases of the PI-3 kinase family
bg_contig504	397	XP_002513152	71	49	35	72.0182	4.88708e-13	gi|255544179|ref|XP_002513152.1|WD-repeat protein, putative [Ricinus communis] >gi|223548163|gb|EEF49655.1| WD-repeat protein, putative [Ricinus communis]	transducin wd40 domain-containing protein	GO:0005634; GO:0016020; GO:0005829;	GO:0007165; GO:0009856; GO:0006629; GO:0009987; GO:0009058; GO:0007275; GO:0016049; GO:0030154; GO:0016043; GO:0009653;	GO:0005515; GO:0016301;
bg_contig505	1328	XP_002520247	87	366	319	517.309	0	gi|255558444|ref|XP_002520247.1|Shwachman-Bodian-Diamond syndrome protein, putative [Ricinus communis] >gi|223540466|gb|EEF42033.1| Shwachman-Bodian-Diamond syndrome protein, putative [Ricinus communis]	protein		GO:0006350;	GO:0003700;	Genetic Information Processing	Translation	ko03008	Ribosome biogenesis in eukaryotes	K14574	SDO1, SBDS	ribosome maturation protein SDO1		COG1500	J	Predicted exosome subunit
bg_contig506	1525	XP_002302023	89	327	292	547.354	0	gi|224066185|ref|XP_002302023.1|predicted protein [Populus trichocarpa] >gi|222843749|gb|EEE81296.1| predicted protein [Populus trichocarpa]	protein			GO:0016301;									COG0524	G	Sugar kinases, ribokinase family
bg_contig507	1492	XP_002510492	90	339	307	482.256	3.40091e-167	gi|255538854|ref|XP_002510492.1|conserved hypothetical protein [Ricinus communis] >gi|223551193|gb|EEF52679.1| conserved hypothetical protein [Ricinus communis]	gaga-binding transcriptional activator	GO:0005634;	GO:0006350;	GO:0003700;
bg_contig510	303	XP_002332694	61	101	62	95.5153	1.21222e-22	gi|224112801|ref|XP_002332694.1|AP2/ERF domain-containing transcription factor [Populus trichocarpa] >gi|222832948|gb|EEE71425.1| AP2/ERF domain-containing transcription factor [Populus trichocarpa]	ap2 erf domain-containing transcription factor		GO:0009987;
bg_contig511	5102	XP_002512826	69	886	614	909.442	0	gi|255543527|ref|XP_002512826.1|hypothetical protein RCOM_1445020 [Ricinus communis] >gi|223547837|gb|EEF49329.1| hypothetical protein RCOM_1445020 [Ricinus communis]	uncharacterized protein		GO:0009987;
bg_contig512	1262	XP_002329079	90	284	258	471.085	1.06834e-164	gi|224128091|ref|XP_002329079.1|predicted protein [Populus trichocarpa] >gi|222869748|gb|EEF06879.1| predicted protein [Populus trichocarpa]	3-hydroxybutyryl- dehydrogenase	GO:0005777;	GO:0006629; GO:0009987; GO:0008152;	GO:0005488; GO:0003824;	Metabolism; Metabolism; Metabolism	Carbohydrate metabolism; Amino acid metabolism; Xenobiotics biodegradation and metabolism	ko00650; ko00360; ko00362	Butanoate metabolism; Phenylalanine metabolism; Benzoate degradation	K00074	paaH, hbd, fadB, mmgB	3-hydroxybutyryl-CoA dehydrogenase	EC:1.1.1.157	COG1250	I	3-hydroxyacyl-CoA dehydrogenase
bg_contig513	1229	XP_002533809	94	274	258	394.045	9.10802e-129	gi|255586316|ref|XP_002533809.1|conserved hypothetical protein [Ricinus communis] >gi|223526263|gb|EEF28578.1| conserved hypothetical protein [Ricinus communis]	uncharacterized protein	GO:0016020; GO:0005739;
bg_contig514	755	XP_002515032	75	140	105	151.369	6.25673e-39	gi|255547950|ref|XP_002515032.1|hypothetical protein RCOM_1082870 [Ricinus communis] >gi|223546083|gb|EEF47586.1| hypothetical protein RCOM_1082870 [Ricinus communis]	hypothetical protein RCOM_1082870 [Ricinus communis]	GO:0016020; GO:0005739;											COG5297	G	Cellobiohydrolase A (1,4-beta-cellobiosidase A)
bg_contig515	2761	CBI21600	86	842	727	1372.07	0	gi|296082595|emb|CBI21600.3|unnamed protein product [Vitis vinifera]	beta-galactosidase 10	GO:0005737; GO:0005618;	GO:0005975;	GO:0016787; GO:0005488; GO:0030246;									COG1874	G	Beta-galactosidase
bg_contig517	3413	XP_002326099	68	996	681	964.526	0	gi|224146689|ref|XP_002326099.1|predicted protein [Populus trichocarpa] >gi|222862974|gb|EEF00481.1| predicted protein [Populus trichocarpa]	protein		GO:0009875; GO:0006464;	GO:0016301; GO:0000166; GO:0030246;									COG0515	RTKL	Serine/threonine protein kinase
bg_contig518	1169	XP_002522522	86	168	146	187.963	1.74882e-55	gi|255563036|ref|XP_002522522.1|D-tyrosyl-tRNA(Tyr) deacylase, putative [Ricinus communis] >gi|223538213|gb|EEF39822.1| D-tyrosyl-tRNA(Tyr) deacylase, putative [Ricinus communis]	d-tyrosyl-trna deacylase	GO:0005737;	GO:0006519; GO:0009056;	GO:0016787;									COG1490	J	D-Tyr-tRNAtyr deacylase
bg_contig519	3135	XP_002515075	94	726	683	1014.99	0	gi|255548037|ref|XP_002515075.1|conserved hypothetical protein [Ricinus communis] >gi|223545555|gb|EEF47059.1| conserved hypothetical protein [Ricinus communis]	uncharacterized protein	GO:0005737;	GO:0006519; GO:0009056;	GO:0016787;									COG0086	K	DNA-directed RNA polymerase, beta' subunit/160 kD subunit
bg_contig520	1463	XP_002310186	80	482	386	493.041	6.07348e-167	gi|224094598|ref|XP_002310186.1|predicted protein [Populus trichocarpa] >gi|222853089|gb|EEE90636.1| predicted protein [Populus trichocarpa]	protein	GO:0005886;	GO:0009628;	GO:0004871; GO:0005515;
bg_contig521	1293	XP_002285615	85	273	233	421.394	1.2805e-142	gi|225435596|ref|XP_002285615.1|PREDICTED: hypothetical protein [Vitis vinifera]	protein			GO:0003824;
bg_contig522	2125	XP_002514201	89	499	448	825.083	0	gi|255546283|ref|XP_002514201.1|Glucan endo-1,3-beta-glucosidase precursor, putative [Ricinus communis] >gi|223546657|gb|EEF48155.1| Glucan endo-1,3-beta-glucosidase precursor, putative [Ricinus communis]	beta- -glucanase	GO:0005737; GO:0005886; GO:0005618;	GO:0005975;	GO:0016787; GO:0005488;
bg_contig523	1049	XP_002331149	92	201	185	313.153	5.621e-105	gi|224119740|ref|XP_002331149.1|predicted protein [Populus trichocarpa] >gi|222873232|gb|EEF10363.1| predicted protein [Populus trichocarpa]	protein	GO:0009579; GO:0016020; GO:0009536;	GO:0009056; GO:0019538; GO:0009987; GO:0016043;	GO:0016787;	Genetic Information Processing; Cellular Processes	Folding, sorting and degradation; Cellular community	ko03060; ko02024	Protein export; Quorum sensing	K03100	lepB, TPP	signal peptidase I	EC:3.4.21.89	COG0681	U	Signal peptidase I
bg_contig524	1409	XP_002311384	87	226	197	341.273	8.96344e-114	gi|224099151|ref|XP_002311384.1|predicted protein [Populus trichocarpa] >gi|222851204|gb|EEE88751.1| predicted protein [Populus trichocarpa]	cyclophilin-like peptidyl-prolyl cis-trans isomerase family protein	GO:0005886; GO:0005739; GO:0005794;	GO:0009987; GO:0019538;	GO:0003824;									COG0652	O	Peptidyl-prolyl cis-trans isomerase (rotamase) - cyclophilin family
bg_contig525	1359	XP_002269424	82	409	337	584.334	0	gi|225424779|ref|XP_002269424.1|PREDICTED: hypothetical protein [Vitis vinifera]	iaa-amino acid hydrolase ilr1	GO:0005737;	GO:0009056; GO:0019538;	GO:0005515; GO:0016787;									COG1473	R	Metal-dependent amidase/aminoacylase/carboxypeptidase
bg_contig527	2938	XP_002300593	72	734	532	806.594	0	gi|224061665|ref|XP_002300593.1|predicted protein [Populus trichocarpa] >gi|222847851|gb|EEE85398.1| predicted protein [Populus trichocarpa]	uncharacterized protein	GO:0005737;	GO:0009056; GO:0019538;	GO:0005515; GO:0016787;
bg_contig529	1429	XP_002269463	80	389	314	509.99	1.3433e-177	gi|225447035|ref|XP_002269463.1|PREDICTED: hypothetical protein [Vitis vinifera]	arogenate prephenate dehydratase	GO:0009536;	GO:0006519; GO:0009058;	GO:0016740; GO:0005488; GO:0003723; GO:0003824;	Metabolism; Metabolism	Overview; Amino acid metabolism	ko01230; ko00400	Biosynthesis of amino acids; Phenylalanine, tyrosine and tryptophan biosynthesis	K05359	ADT, PDT	arogenate/prephenate dehydratase	EC:4.2.1.91 4.2.1.51	COG0077	E	Prephenate dehydratase
bg_contig532	551	XP_002304291	97	82	80	134.42	7.5695e-36	gi|224074185|ref|XP_002304291.1|predicted protein [Populus trichocarpa] >gi|222841723|gb|EEE79270.1| predicted protein [Populus trichocarpa]	myb family transcription factor	GO:0005634;	GO:0009628; GO:0006950; GO:0006350; GO:0008150; GO:0009719;	GO:0005488; GO:0003700;
bg_contig533	1142	XP_002326659	83	252	210	282.722	1.3431e-90	gi|224138664|ref|XP_002326659.1|predicted protein [Populus trichocarpa] >gi|222833981|gb|EEE72458.1| predicted protein [Populus trichocarpa]	myb family transcription factor	GO:0005634;	GO:0009628; GO:0006950; GO:0006350; GO:0008150; GO:0009719;	GO:0005488; GO:0003677;
bg_contig534	1947	XP_002331636	90	270	244	420.239	1.9426e-140	gi|224117806|ref|XP_002331636.1|SET domain protein [Populus trichocarpa] >gi|222874032|gb|EEF11163.1| SET domain protein [Populus trichocarpa]	set domain protein	GO:0005634;		GO:0016740; GO:0005515; GO:0005488;	Metabolism	Amino acid metabolism	ko00310	Lysine degradation	K11423	SETD2, SET2	histone-lysine N-methyltransferase SETD2	EC:2.1.1.43	COG2940	R	Proteins containing SET domain
bg_contig535	1674	XP_002517253	89	416	372	661.374	0	gi|255552418|ref|XP_002517253.1|conserved hypothetical protein [Ricinus communis] >gi|223543624|gb|EEF45153.1| conserved hypothetical protein [Ricinus communis]	protein trichome berefringence-like 7	GO:0005739;
bg_contig536	1292	XP_002321820	86	182	157	234.958	2.04796e-73	gi|224134422|ref|XP_002321820.1|predicted protein [Populus trichocarpa] >gi|222868816|gb|EEF05947.1| predicted protein [Populus trichocarpa]	zinc-binding protein	GO:0009536;		GO:0005488; GO:0005515; GO:0003824;									COG0537	FGR	Diadenosine tetraphosphate (Ap4A) hydrolase and other HIT family hydrolases
bg_contig537	1456	XP_002526010	90	353	318	537.339	0	gi|255570096|ref|XP_002526010.1|Nicotinate-nucleotide pyrophosphorylase [carboxylating], putative [Ricinus communis] >gi|223534657|gb|EEF36350.1| Nicotinate-nucleotide pyrophosphorylase [carboxylating], putative [Ricinus communis]	quinolinate phoshoribosyltransferase	GO:0009536;	GO:0019748; GO:0009058; GO:0006139;	GO:0016740;	Metabolism	Metabolism of cofactors and vitamins	ko00760	Nicotinate and nicotinamide metabolism	K00767	nadC, QPRT	nicotinate-nucleotide pyrophosphorylase (carboxylating)	EC:2.4.2.19	COG0157	H	Nicotinate-nucleotide pyrophosphorylase
bg_contig538	3167	XP_002272679	97	605	592	1192.56	0	gi|225429355|ref|XP_002272679.1|PREDICTED: hypothetical protein [Vitis vinifera] >gi|296081561|emb|CBI20566.3| unnamed protein product [Vitis vinifera]	casein kinase i-like protein	GO:0009536;	GO:0006464;	GO:0016301; GO:0000166;									COG0515	RTKL	Serine/threonine protein kinase
bg_contig539	517	XP_002277517	98	103	101	204.912	2.675e-65	gi|225425766|ref|XP_002277517.1|PREDICTED: hypothetical protein [Vitis vinifera] >gi|296086408|emb|CBI31997.3| unnamed protein product [Vitis vinifera]	vacuolar protein	GO:0016020;		GO:0016787;									COG0622	R	Predicted phosphoesterase
bg_contig540	2011	CBI35507	89	490	439	797.349	0	gi|296088118|emb|CBI35507.3|unnamed protein product [Vitis vinifera]	histidinol dehydrogenase	GO:0009536; GO:0005739;	GO:0007275; GO:0008152; GO:0006519; GO:0009058; GO:0009628;	GO:0003824; GO:0000166; GO:0005488;	Metabolism; Metabolism	Overview; Amino acid metabolism	ko01230; ko00340	Biosynthesis of amino acids; Histidine metabolism	K00013	hisD	histidinol dehydrogenase	EC:1.1.1.23	COG0141	E	Histidinol dehydrogenase
bg_contig541	1856	CBI21099	88	528	466	516.538	4.19955e-169	gi|296082094|emb|CBI21099.3|unnamed protein product [Vitis vinifera]	protein trs120	GO:0009536; GO:0005739;	GO:0007275; GO:0008152; GO:0006519; GO:0009058; GO:0009628;	GO:0003824; GO:0000166; GO:0005488;									COG0747	E	ABC-type dipeptide transport system, periplasmic component
bg_contig542	1560	XP_002302253	97	439	428	825.854	0	gi|224066867|ref|XP_002302253.1|auxin influx carrier component [Populus trichocarpa] >gi|222843979|gb|EEE81526.1| auxin influx carrier component [Populus trichocarpa]	auxin influx carrier component	GO:0005886; GO:0016020;	GO:0009607; GO:0009719; GO:0007165; GO:0009791; GO:0009653; GO:0006810;	GO:0005215;	Environmental Information Processing	Signal transduction	ko04075	Plant hormone signal transduction	K13946	AUX1, LAX	auxin influx carrier (AUX1 LAX family)
bg_contig543	2152	XP_002519886	90	652	587	1136.32	0	gi|255557713|ref|XP_002519886.1|neutral alpha-glucosidase ab precursor, putative [Ricinus communis] >gi|223540932|gb|EEF42490.1| neutral alpha-glucosidase ab precursor, putative [Ricinus communis]	protein	GO:0009536;	GO:0005975;	GO:0016787;	Metabolism; Metabolism	Carbohydrate metabolism; Carbohydrate metabolism	ko00052; ko00500	Galactose metabolism; Starch and sucrose metabolism	K01187	malZ	alpha-glucosidase	EC:3.2.1.20	COG1501	G	Alpha-glucosidases, family 31 of glycosyl hydrolases
bg_contig545	1305	XP_002304289	92	107	99	187.193	6.90124e-55	gi|224074181|ref|XP_002304289.1|predicted protein [Populus trichocarpa] >gi|222841721|gb|EEE79268.1| predicted protein [Populus trichocarpa]	myb-like transcription factor 2	GO:0005634;	GO:0006350;	GO:0003677;									COG5147	KAD	Myb superfamily proteins, including transcription factors and mRNA splicing factors
bg_contig546	1421	XP_002312634	86	387	333	547.74	0	gi|224102313|ref|XP_002312634.1|predicted protein [Populus trichocarpa] >gi|222852454|gb|EEE90001.1| predicted protein [Populus trichocarpa]	uncharacterized protein	GO:0005886;
bg_contig547	1430	ABK96172	83	356	297	392.504	5.56117e-132	gi|118488723|gb|ABK96172.1|unknown [Populus trichocarpa]	g-box binding factor 1	GO:0005634; GO:0005737;	GO:0006350;	GO:0003700; GO:0005515; GO:0003677;									COG5648	B	Chromatin-associated proteins containing the HMG domain
bg_contig548	2838	XP_002328643	94	881	834	1291.17	0	gi|224130056|ref|XP_002328643.1|predicted protein [Populus trichocarpa] >gi|222838819|gb|EEE77170.1| predicted protein [Populus trichocarpa]	heat shock protein 101		GO:0009987; GO:0019538; GO:0006950; GO:0009628;	GO:0000166; GO:0005515; GO:0016787;	Organismal Systems	Aging	ko04213	Longevity regulating pathway - multiple species	K03695	clpB	ATP-dependent Clp protease ATP-binding subunit ClpB		COG0542	O	ATPases with chaperone activity, ATP-binding subunit
bg_contig550	1223	XP_002530343	84	336	283	470.7	2.06736e-164	gi|255578981|ref|XP_002530343.1|valacyclovir hydrolase, putative [Ricinus communis] >gi|223530147|gb|EEF32059.1| valacyclovir hydrolase, putative [Ricinus communis]	protein	GO:0005739;		GO:0016787; GO:0000166;									COG0596	R	Predicted hydrolases or acyltransferases (alpha/beta hydrolase superfamily)
bg_contig551	2875	XP_002524067	80	829	668	1064.29	0	gi|255566159|ref|XP_002524067.1|conserved hypothetical protein [Ricinus communis] >gi|223536635|gb|EEF38277.1| conserved hypothetical protein [Ricinus communis]	uncharacterized protein	GO:0009536;
bg_contig552	1696	XP_002527544	88	337	298	483.411	3.31908e-167	gi|255573230|ref|XP_002527544.1|protein binding protein, putative [Ricinus communis] >gi|223533094|gb|EEF34853.1| protein binding protein, putative [Ricinus communis]	at1g14740-like protein			GO:0005488;
bg_contig553	1663	XP_002527544	89	324	290	469.544	4.71589e-163	gi|255573230|ref|XP_002527544.1|protein binding protein, putative [Ricinus communis] >gi|223533094|gb|EEF34853.1| protein binding protein, putative [Ricinus communis]	at1g14740-like protein			GO:0005488;
bg_contig554	1252	XP_002518574	60	287	175	205.297	2.16727e-59	gi|255555073|ref|XP_002518574.1|transcription regulator, putative [Ricinus communis] >gi|223542419|gb|EEF43961.1| transcription regulator, putative [Ricinus communis]	dna-binding storekeeper transcriptional regulator	GO:0005737; GO:0005730;											COG0724	R	RNA-binding proteins (RRM domain)
bg_contig555	1663	XP_002306722	85	341	291	469.544	5.01287e-161	gi|224082510|ref|XP_002306722.1|predicted protein [Populus trichocarpa] >gi|222856171|gb|EEE93718.1| predicted protein [Populus trichocarpa]	protein kinase family protein		GO:0006950; GO:0009605;	GO:0016301;	Metabolism; Human Diseases	Lipid metabolism; Cancers	ko00564; ko05231	Glycerophospholipid metabolism; Choline metabolism in cancer	K14156	CHK	choline/ethanolamine kinase	EC:2.7.1.32 2.7.1.82	COG0510	M	Predicted choline kinase involved in LPS biosynthesis
bg_contig556	1331	XP_002300910	91	245	224	401.364	1.93578e-137	gi|224062868|ref|XP_002300910.1|predicted protein [Populus trichocarpa] >gi|222842636|gb|EEE80183.1| predicted protein [Populus trichocarpa]	cov1-like protein		GO:0007275;										COG2928	S	Uncharacterized conserved protein
bg_contig557	834	XP_002300910	98	63	62	121.324	2.30979e-30	gi|224062868|ref|XP_002300910.1|predicted protein [Populus trichocarpa] >gi|222842636|gb|EEE80183.1| predicted protein [Populus trichocarpa]	like cov 2 protein		GO:0007275;
bg_contig558	670	XP_002514878	69	159	110	134.42	5.84037e-36	gi|255547642|ref|XP_002514878.1|conserved hypothetical protein [Ricinus communis] >gi|223545929|gb|EEF47432.1| conserved hypothetical protein [Ricinus communis]	protein		GO:0007275;
bg_contig559	827	XP_002521462	91	219	200	334.339	6.33988e-109	gi|255560898|ref|XP_002521462.1|Pescadillo, putative [Ricinus communis] >gi|223539361|gb|EEF40952.1| Pescadillo, putative [Ricinus communis]	protein	GO:0005730;	GO:0006139; GO:0009987;	GO:0030528; GO:0005515;									COG5163	J	Protein required for biogenesis of the 60S ribosomal subunit
bg_contig560	826	ABA40429	83	167	140	163.31	2.285e-47	gi|76160931|gb|ABA40429.1|unknown [Solanum tuberosum]	protein	GO:0005739; GO:0005840;	GO:0006412;	GO:0005198;	Genetic Information Processing	Translation	ko03010	Ribosome	K02935	RP-L7, MRPL12, rplL	large subunit ribosomal protein L7/L12		COG0222	J	Ribosomal protein L7/L12
bg_contig561	1370	XP_002323714	89	191	171	301.212	7.11996e-99	gi|224140695|ref|XP_002323714.1|predicted protein [Populus trichocarpa] >gi|222866716|gb|EEF03847.1| predicted protein [Populus trichocarpa]	methyl chloride transferase	GO:0005886; GO:0009536;	GO:0008152;	GO:0016740;									COG0500	QR	SAM-dependent methyltransferases
bg_contig562	1676	XP_002309107	88	470	415	734.561	0	gi|224090875|ref|XP_002309107.1|cytochrome P450 [Populus trichocarpa] >gi|222855083|gb|EEE92630.1| cytochrome P450 [Populus trichocarpa]	cytochrome		GO:0008152;	GO:0003674; GO:0003824; GO:0005488;									COG2124	Q	Cytochrome P450
bg_contig563	1401	XP_002510811	97	203	198	354.755	1.42746e-119	gi|255539493|ref|XP_002510811.1|ADP-ribosylation factor, putative [Ricinus communis] >gi|223549926|gb|EEF51413.1| ADP-ribosylation factor, putative [Ricinus communis]	gtp-binding protein 1	GO:0005622; GO:0005623;	GO:0007165;	GO:0000166;									COG1100	R	GTPase SAR1 and related small G proteins
bg_contig565	3219	XP_002270441	87	883	776	1346.64	0	gi|225436023|ref|XP_002270441.1|PREDICTED: hypothetical protein [Vitis vinifera] >gi|296083973|emb|CBI24361.3| unnamed protein product [Vitis vinifera]	far1-related protein		GO:0009628;	GO:0005488;
bg_contig566	1532	XP_002318561	91	329	302	425.631	1.10241e-144	gi|224121352|ref|XP_002318561.1|equilibrative nucleoside transporter [Populus trichocarpa] >gi|222859234|gb|EEE96781.1| equilibrative nucleoside transporter [Populus trichocarpa]	nucleoside transporter	GO:0005886; GO:0005739; GO:0005737;	GO:0006810;	GO:0005215;
bg_contig567	998	XP_002519303	94	135	127	198.364	4.18047e-61	gi|255556538|ref|XP_002519303.1|conserved hypothetical protein [Ricinus communis] >gi|223541618|gb|EEF43167.1| conserved hypothetical protein [Ricinus communis]	protein mediator 21		GO:0009607; GO:0006950; GO:0006350;
bg_contig568	1149	XP_002297724	83	271	225	327.791	4.90531e-109	gi|224053224|ref|XP_002297724.1|predicted protein [Populus trichocarpa] >gi|222844982|gb|EEE82529.1| predicted protein [Populus trichocarpa]	negative cofactor 2 transcriptional co-	GO:0005622;		GO:0003677;									COG5247	K	Class 2 transcription repressor NC2, alpha subunit (DRAP1 homolog)
bg_contig569	832	XP_002517623	99	146	145	284.648	1.05428e-95	gi|255553161|ref|XP_002517623.1|conserved hypothetical protein [Ricinus communis] >gi|223543255|gb|EEF44787.1| conserved hypothetical protein [Ricinus communis]	protein	GO:0009536; GO:0016020; GO:0005737;	GO:0009987; GO:0006810;	GO:0005515;
bg_contig570	1635	XP_002531290	93	367	342	612.838	0	gi|255580943|ref|XP_002531290.1|protein with unknown function [Ricinus communis] >gi|223529123|gb|EEF31103.1| protein with unknown function [Ricinus communis]	protein		GO:0009987; GO:0006350;	GO:0030528;	Organismal Systems	Endocrine system	ko04919	Thyroid hormone signaling pathway	K15156	MED14, RGR1	mediator of RNA polymerase II transcription subunit 14
bg_contig571	1968	XP_002280967	88	444	394	602.438	0	gi|225454014|ref|XP_002280967.1|PREDICTED: hypothetical protein [Vitis vinifera]	udp-d-glucuronate 4-epimerase 2	GO:0016020;	GO:0006139; GO:0005975;	GO:0005488; GO:0003824;	Metabolism; Metabolism	Carbohydrate metabolism; Carbohydrate metabolism	ko00500; ko00520	Starch and sucrose metabolism; Amino sugar and nucleotide sugar metabolism	K08679	E5.1.3.6	UDP-glucuronate 4-epimerase	EC:5.1.3.6	COG0451	MG	Nucleoside-diphosphate-sugar epimerases
bg_contig572	1776	XP_002529479	85	375	321	468.389	5.2615e-159	gi|255577193|ref|XP_002529479.1|Transcription factor RF2a, putative [Ricinus communis] >gi|223531037|gb|EEF32889.1| Transcription factor RF2a, putative [Ricinus communis]	transcription factor 21	GO:0005634; GO:0009536;	GO:0006350;	GO:0003700; GO:0005515; GO:0003677;									COG5648	B	Chromatin-associated proteins containing the HMG domain
bg_contig573	1422	XP_002321125	91	409	375	606.29	0	gi|224131582|ref|XP_002321125.1|predicted protein [Populus trichocarpa] >gi|222861898|gb|EEE99440.1| predicted protein [Populus trichocarpa]	mate efflux family protein	GO:0005886;	GO:0009987; GO:0006810;	GO:0005215;									COG0534	V	Na+-driven multidrug efflux pump
bg_contig574	1196	XP_002322448	82	289	239	435.647	3.52729e-151	gi|224136918|ref|XP_002322448.1|f-box family protein [Populus trichocarpa] >gi|222869444|gb|EEF06575.1| f-box family protein [Populus trichocarpa]	f-box family protein		GO:0006950; GO:0009605;	GO:0005515; GO:0030246;
bg_contig575	1711	XP_002521085	64	352	228	261.536	8.06045e-73	gi|255560135|ref|XP_002521085.1|DNA binding protein, putative [Ricinus communis] >gi|223539654|gb|EEF41236.1| DNA binding protein, putative [Ricinus communis]	helicase sant- dna binding protein		GO:0006950; GO:0009605;	GO:0005515; GO:0030246;									COG5648	B	Chromatin-associated proteins containing the HMG domain
bg_contig577	1453	ABK93737	85	173	148	229.95	5.4384e-69	gi|118483687|gb|ABK93737.1|unknown [Populus trichocarpa]	basic pentacysteine 4	GO:0005634;	GO:0006350;	GO:0003700;
bg_contig578	1739	XP_002327680	95	408	390	646.736	0	gi|224133786|ref|XP_002327680.1|predicted protein [Populus trichocarpa] >gi|222836765|gb|EEE75158.1| predicted protein [Populus trichocarpa]	glycosyl transferase family 1 protein	GO:0005794;	GO:0009058;	GO:0016740;									COG0438	M	Glycosyltransferase
bg_contig579	1646	XP_002327680	95	409	390	678.322	0	gi|224133786|ref|XP_002327680.1|predicted protein [Populus trichocarpa] >gi|222836765|gb|EEE75158.1| predicted protein [Populus trichocarpa]	glycosyl transferase family 1 protein	GO:0005794;	GO:0009058;	GO:0016740;									COG0438	M	Glycosyltransferase
bg_contig581	1587	XP_002530331	85	406	347	609.372	0	gi|255578957|ref|XP_002530331.1|gtpase activating protein, putative [Ricinus communis] >gi|223530135|gb|EEF32047.1| gtpase activating protein, putative [Ricinus communis]	gtpase activating	GO:0009536;	GO:0007165;	GO:0030234;
bg_contig583	2692	XP_002517852	67	818	552	690.263	0	gi|255553623|ref|XP_002517852.1|homeobox protein, putative [Ricinus communis] >gi|223542834|gb|EEF44370.1| homeobox protein, putative [Ricinus communis]	protein			GO:0003677;
bg_contig584	2514	XP_002522488	90	667	606	766.533	0	gi|255562966|ref|XP_002522488.1|conserved hypothetical protein [Ricinus communis] >gi|223538373|gb|EEF39980.1| conserved hypothetical protein [Ricinus communis]	early-responsive to dehydration stress protein	GO:0016020;	GO:0009628; GO:0009719;										COG5594	S	Uncharacterized integral membrane protein
bg_contig589	1687	XP_002524889	84	403	341	599.356	0	gi|255567822|ref|XP_002524889.1|conserved hypothetical protein [Ricinus communis] >gi|223535852|gb|EEF37513.1| conserved hypothetical protein [Ricinus communis]	protein	GO:0005739; GO:0005829; GO:0005634;											COG2273	G	Beta-glucanase/Beta-glucan synthetase
bg_contig590	1000	XP_002533430	87	96	84	146.362	2.3859e-40	gi|255585475|ref|XP_002533430.1|conserved hypothetical protein [Ricinus communis] >gi|223526718|gb|EEF28950.1| conserved hypothetical protein [Ricinus communis]	uncharacterized protein	GO:0005886;
bg_contig591	1756	XP_002514887	92	543	500	721.079	0	gi|255547660|ref|XP_002514887.1|sphingosine phosphate lyase, putative [Ricinus communis] >gi|223545938|gb|EEF47441.1| sphingosine phosphate lyase, putative [Ricinus communis]	sphingosine-1-phosphate lyase	GO:0005783; GO:0016020;	GO:0006519; GO:0006629; GO:0009987; GO:0009056;	GO:0003824; GO:0005488;	Metabolism; Environmental Information Processing	Lipid metabolism; Signal transduction	ko00600; ko04071	Sphingolipid metabolism; Sphingolipid signaling pathway	K01634	SGPL1, DPL1	sphinganine-1-phosphate aldolase	EC:4.1.2.27	COG0076	E	Glutamate decarboxylase and related PLP-dependent proteins
bg_contig592	496	XP_002510105	69	171	119	160.999	1.45189e-43	gi|255538080|ref|XP_002510105.1|protein with unknown function [Ricinus communis] >gi|223550806|gb|EEF52292.1| protein with unknown function [Ricinus communis]	protein with unknown function [Ricinus communis]	GO:0005783; GO:0016020;	GO:0006519; GO:0006629; GO:0009987; GO:0009056;	GO:0003824; GO:0005488;
bg_contig594	2481	XP_002306607	75	572	432	676.396	0	gi|224082218|ref|XP_002306607.1|predicted protein [Populus trichocarpa] >gi|222856056|gb|EEE93603.1| predicted protein [Populus trichocarpa]	mitogen-activated protein kinase kinase	GO:0005634;	GO:0008150; GO:0009605; GO:0007165; GO:0009628; GO:0006950;	GO:0000166; GO:0004871; GO:0016301; GO:0003677; GO:0005515;	Organismal Systems	Environmental adaptation	ko04626	Plant-pathogen interaction	K13414	MEKK1	mitogen-activated protein kinase kinase kinase 1	EC:2.7.11.25	COG0515	RTKL	Serine/threonine protein kinase
bg_contig595	1586	XP_002513833	92	283	262	463.766	3.11065e-156	gi|255545546|ref|XP_002513833.1|Mitogen-activated protein kinase kinase kinase, putative [Ricinus communis] >gi|223546919|gb|EEF48416.1| Mitogen-activated protein kinase kinase kinase, putative [Ricinus communis]	mitogen-activated protein kinase kinase	GO:0005634; GO:0009536;	GO:0006464; GO:0008150; GO:0009605; GO:0007165; GO:0009628; GO:0006950;	GO:0004871; GO:0000166; GO:0016301; GO:0003677; GO:0005515;									COG0515	RTKL	Serine/threonine protein kinase
bg_contig596	980	XP_002532474	76	198	151	205.297	1.88414e-60	gi|255583430|ref|XP_002532474.1|conserved hypothetical protein [Ricinus communis] >gi|223527799|gb|EEF29898.1| conserved hypothetical protein [Ricinus communis]	gtp binding protein			GO:0000166;
bg_contig597	917	ABK93496	78	182	142	240.35	2.5253e-72	gi|118483184|gb|ABK93496.1|unknown [Populus trichocarpa]	protein		GO:0006464;	GO:0000166; GO:0016301;									COG0515	RTKL	Serine/threonine protein kinase
bg_contig598	581	XP_002301800	82	140	116	146.362	1.776e-40	gi|224065403|ref|XP_002301800.1|predicted protein [Populus trichocarpa] >gi|222843526|gb|EEE81073.1| predicted protein [Populus trichocarpa]	smad fha domain-containing protein			GO:0030528;									COG5025	K	Transcription factor of the Forkhead/HNF3 family
bg_contig599	2542	XP_002301144	88	781	694	1254.97	0	gi|224063433|ref|XP_002301144.1|predicted protein [Populus trichocarpa] >gi|222842870|gb|EEE80417.1| predicted protein [Populus trichocarpa]	transducin wd40 domain-containing protein			GO:0003824; GO:0005488; GO:0000166;	Genetic Information Processing	Translation	ko03008	Ribosome biogenesis in eukaryotes	K14548	UTP4, CIRH1A	U3 small nucleolar RNA-associated protein 4		COG2319	R	FOG: WD40 repeat
bg_contig600	539	XP_002283601	96	53	51	99.3673	1.84777e-22	gi|225435747|ref|XP_002283601.1|PREDICTED: hypothetical protein [Vitis vinifera]	alpha beta fold family protein	GO:0009536;		GO:0016787;									COG0596	R	Predicted hydrolases or acyltransferases (alpha/beta hydrolase superfamily)
bg_contig606	1367	XP_002268193	89	289	260	486.493	2.59885e-170	gi|225441157|ref|XP_002268193.1|PREDICTED: hypothetical protein isoform 2 [Vitis vinifera] >gi|225441159|ref|XP_002268149.1| PREDICTED: hypothetical protein isoform 1 [Vitis vinifera] >gi|297739980|emb|CBI30162.3| unnamed protein product [Vitis vinifera]	zinc finger			GO:0005515; GO:0005488;	Genetic Information Processing; Cellular Processes; Human Diseases	Folding, sorting and degradation; Cell growth and death; Infectious diseases	ko04120; ko04115; ko05162	Ubiquitin mediated proteolysis; p53 signaling pathway; Measles	K10144	RCHY1, PIRH2	RING finger and CHY zinc finger domain-containing protein 1	EC:2.3.2.27	COG5243	O	HRD ubiquitin ligase complex, ER membrane component
bg_contig607	1309	XP_002283569	84	198	167	299.671	3.33746e-98	gi|225457126|ref|XP_002283569.1|PREDICTED: hypothetical protein [Vitis vinifera] >gi|297733833|emb|CBI15080.3| unnamed protein product [Vitis vinifera]	protein	GO:0005739;											COG3011	S	Uncharacterized protein conserved in bacteria
bg_contig608	2042	XP_002320311	82	582	482	702.59	0	gi|224128364|ref|XP_002320311.1|predicted protein [Populus trichocarpa] >gi|222861084|gb|EEE98626.1| predicted protein [Populus trichocarpa]	dnaj heat shock n-terminal domain-containing protein	GO:0005739; GO:0005773;	GO:0006950; GO:0009987; GO:0019538;	GO:0005515;
bg_contig610	813	XP_002302743	78	121	95	172.94	3.8591e-52	gi|224068430|ref|XP_002302743.1|predicted protein [Populus trichocarpa] >gi|222844469|gb|EEE82016.1| predicted protein [Populus trichocarpa]	gata transcription	GO:0005634;	GO:0006350;	GO:0005488; GO:0003700; GO:0003677;									COG5641	K	GATA Zn-finger-containing transcription factor
bg_contig611	1947	Q9XG98	99	317	314	605.52	0	gi|62286954|sp|Q9XG98.1|KPRS1_SPIOLRecName: Full=Ribose-phosphate pyrophosphokinase 1; AltName: Full=Phosphoribosyl pyrophosphate synthase 1 >gi|4902849|emb|CAB43599.1| phosphoribosyl pyrophosphate synthase [Spinacia oleracea]	protein	GO:0009536;	GO:0009058; GO:0006139;	GO:0000166; GO:0016740; GO:0005488; GO:0016301; GO:0003824;	Metabolism; Metabolism; Metabolism; Metabolism	Overview; Overview; Carbohydrate metabolism; Nucleotide metabolism	ko01200; ko01230; ko00030; ko00230	Carbon metabolism; Biosynthesis of amino acids; Pentose phosphate pathway; Purine metabolism	K00948	PRPS, prsA	ribose-phosphate pyrophosphokinase	EC:2.7.6.1	COG0462	FE	Phosphoribosylpyrophosphate synthetase
bg_contig612	3187	XP_002528846	89	952	850	1464.13	0	gi|255575898|ref|XP_002528846.1|conserved hypothetical protein [Ricinus communis] >gi|223531697|gb|EEF33520.1| conserved hypothetical protein [Ricinus communis]	beta- gba2 type family protein	GO:0016020; GO:0005773;	GO:0006629; GO:0009987; GO:0009056;	GO:0016787;	Metabolism; Metabolism	Lipid metabolism; Glycan biosynthesis and metabolism	ko00600; ko00511	Sphingolipid metabolism; Other glycan degradation	K17108	GBA2	non-lysosomal glucosylceramidase	EC:3.2.1.45	COG4354	G	Predicted bile acid beta-glucosidase
bg_contig613	1764	XP_002531632	59	364	218	218.779	4.00656e-63	gi|255581657|ref|XP_002531632.1|DNA binding protein, putative [Ricinus communis] >gi|223528750|gb|EEF30760.1| DNA binding protein, putative [Ricinus communis]	ap2 erf domain-containing transcription factor		GO:0006350;	GO:0003677;
bg_contig614	3041	XP_002314108	83	903	754	1258.05	0	gi|224106269|ref|XP_002314108.1|predicted protein [Populus trichocarpa] >gi|222850516|gb|EEE88063.1| predicted protein [Populus trichocarpa]	protein	GO:0005856;	GO:0009987; GO:0016043;	GO:0005515;
bg_contig615	1104	XP_002337104	97	35	34	62.3882	1.07679e-09	gi|224151431|ref|XP_002337104.1|predicted protein [Populus trichocarpa] >gi|222838028|gb|EEE76393.1| predicted protein [Populus trichocarpa]	protein	GO:0005856;	GO:0009987; GO:0016043;	GO:0005515;									COG3468	MU	Type V secretory pathway, adhesin AidA
bg_contig616	2847	XP_002521728	89	428	383	395.971	2.33833e-126	gi|255561435|ref|XP_002521728.1|amino acid transporter, putative [Ricinus communis] >gi|223539119|gb|EEF40715.1| amino acid transporter, putative [Ricinus communis]	aromatic and neutral amino acid transporter	GO:0016020;	GO:0006810;	GO:0005215;									COG0814	E	Amino acid permeases
bg_contig617	992	XP_002321393	97	80	78	145.206	4.77708e-36	gi|224132722|ref|XP_002321393.1|predicted protein [Populus trichocarpa] >gi|222868389|gb|EEF05520.1| predicted protein [Populus trichocarpa]	protein	GO:0009536; GO:0005635; GO:0016020;	GO:0009987; GO:0016043; GO:0006810;	GO:0005215; GO:0005488;
bg_contig618	1738	XP_002327606	82	301	248	387.497	2.92043e-129	gi|224135267|ref|XP_002327606.1|predicted protein [Populus trichocarpa] >gi|222836160|gb|EEE74581.1| predicted protein [Populus trichocarpa]	glutaminyl-peptide cyclotransferase		GO:0006464;	GO:0016740;									COG3823	O	Glutamine cyclotransferase
bg_contig620	1226	XP_002279047	85	205	176	306.99	9.89055e-102	gi|225454890|ref|XP_002279047.1|PREDICTED: similar to SOH1 family protein [Vitis vinifera] >gi|297737389|emb|CBI26590.3| unnamed protein product [Vitis vinifera]	protein		GO:0006350;	GO:0030528;									COG5088	R	Rad5p-binding protein
bg_contig621	837	XP_002511040	74	99	74	102.449	1.2013e-24	gi|255539951|ref|XP_002511040.1|Mediator of RNA polymerase II transcription subunit, putative [Ricinus communis] >gi|223550155|gb|EEF51642.1| Mediator of RNA polymerase II transcription subunit, putative [Ricinus communis]	mediator of rna polymerase ii transcription subunit 31		GO:0006350;	GO:0030528;									COG2319	R	FOG: WD40 repeat
bg_contig622	1313	XP_002279047	95	81	77	161.384	7.85898e-76	gi|225454890|ref|XP_002279047.1|PREDICTED: similar to SOH1 family protein [Vitis vinifera] >gi|297737389|emb|CBI26590.3| unnamed protein product [Vitis vinifera]	protein		GO:0006350;	GO:0030528;									COG5088	R	Rad5p-binding protein
bg_contig624	2947	XP_002319623	79	749	592	999.964	0	gi|224125588|ref|XP_002319623.1|predicted protein [Populus trichocarpa] >gi|222857999|gb|EEE95546.1| predicted protein [Populus trichocarpa]	serine threonine-protein kinase wnk1	GO:0016020;	GO:0008150; GO:0006464;	GO:0004871; GO:0016301; GO:0000166;									COG0515	RTKL	Serine/threonine protein kinase
bg_contig627	1129	XP_002533028	93	91	85	172.17	1.35398e-57	gi|255584608|ref|XP_002533028.1|conserved hypothetical protein [Ricinus communis] >gi|223527190|gb|EEF29359.1| conserved hypothetical protein [Ricinus communis]	protein	GO:0005634;	GO:0006464;	GO:0016787;
bg_contig628	1540	XP_002533028	95	314	300	520.005	0	gi|255584608|ref|XP_002533028.1|conserved hypothetical protein [Ricinus communis] >gi|223527190|gb|EEF29359.1| conserved hypothetical protein [Ricinus communis]	protein	GO:0005634;	GO:0006464;	GO:0016787;
bg_contig629	1879	XP_002326235	86	461	400	536.569	0	gi|224068935|ref|XP_002326235.1|predicted protein [Populus trichocarpa] >gi|222833428|gb|EEE71905.1| predicted protein [Populus trichocarpa]	protein	GO:0005739; GO:0016020; GO:0005623;											COG0730	R	Predicted permeases
bg_contig630	1055	XP_002518058	79	325	258	357.836	2.92716e-109	gi|255554036|ref|XP_002518058.1|conserved hypothetical protein [Ricinus communis] >gi|223542654|gb|EEF44191.1| conserved hypothetical protein [Ricinus communis]	histidine kinase- dna gyrase b- and hsp90-like atpase family protein			GO:0000166;
bg_contig631	527	XP_002319408	88	51	45	88.9669	2.60165e-18	gi|224124732|ref|XP_002319408.1|predicted protein [Populus trichocarpa] >gi|222857784|gb|EEE95331.1| predicted protein [Populus trichocarpa]	protein		GO:0009056; GO:0019538;	GO:0005488; GO:0016787;
bg_contig634	2048	XP_002524915	80	611	490	846.655	0	gi|255567875|ref|XP_002524915.1|Phosphatidylinositol-3,4,5-trisphosphate 3-phosphatase and dual-specificity protein phosphatase PTEN, putative [Ricinus communis] >gi|223535750|gb|EEF37412.1| Phosphatidylinositol-3,4,5-trisphosphate 3-phosphatase and dual-specificity protein phosphatase PTEN, putative [Ricinus communis]	phosphatidylinositol- -trisphosphate 3-phosphatase		GO:0006464; GO:0019748; GO:0006629; GO:0009987; GO:0009058;	GO:0003824; GO:0016787;	Metabolism; Environmental Information Processing; Environmental Information Processing; Environmental Information Processing; Environmental Information Processing; Environmental Information Processing; Cellular Processes; Cellular Processes; Cellular Processes; Organismal Systems; Human Diseases; Human Diseases; Human Diseases; Human Diseases; Human Diseases; Human Diseases; Human Diseases; Human…	Carbohydrate metabolism; Signal transduction; Signal transduction; Signal transduction; Signal transduction; Signal transduction; Cell growth and death; Cellular community; Cellular community; Aging; Cancers; Cancers; Cancers; Cancers; Cancers; Cancers; Cancers; Cancers; Endocrine and metabolic diseases; Infectious diseases; Antineoplastic resistance	ko00562; ko04068; ko04070; ko04071; ko04151; ko04150; ko04115; ko04510; ko04530; ko04212; ko05200; ko05230; ko05206; ko05214; ko05218; ko05215; ko05213; ko05222; ko04931; ko05161; ko01521	Inositol phosphate metabolism; FoxO signaling pathway; Phosphatidylinositol signaling system; Sphingolipid signaling pathway; PI3K-Akt signaling pathway; mTOR signaling pathway; p53 signaling pathway; Focal adhesion; Tight junction; Longevity regulating pathway - worm; Pathways in cancer; Central carbon metabolism in cancer; MicroRNAs in cancer; Glioma; Melanoma; Prostate cancer; Endometrial canc…	K01110	PTEN	phosphatidylinositol-3,4,5-trisphosphate 3-phosphatase and dual-specificity protein phosphatase PTEN	EC:3.1.3.16 3.1.3.48 3.1.3.67	COG2453	T	Predicted protein-tyrosine phosphatase
bg_contig635	2534	XP_002315750	88	729	648	1051.58	0	gi|224111108|ref|XP_002315750.1|predicted protein [Populus trichocarpa] >gi|222864790|gb|EEF01921.1| predicted protein [Populus trichocarpa]	uncharacterized protein		GO:0006464; GO:0019748; GO:0006629; GO:0009987; GO:0009058;	GO:0003824; GO:0016787;
bg_contig636	1855	XP_002514516	91	400	365	608.986	0	gi|255546917|ref|XP_002514516.1|catalytic, putative [Ricinus communis] >gi|223546120|gb|EEF47622.1| catalytic, putative [Ricinus communis]	protein	GO:0016020;		GO:0016787;	Metabolism	Metabolism of terpenoids and polyketides	ko00900	Terpenoid backbone biosynthesis	K15889	PCME	prenylcysteine alpha-carboxyl methylesterase	EC:3.1.1.-	COG0657	I	Esterase/lipase
bg_contig637	1249	BAG06680	97	226	220	428.713	3.9916e-149	gi|166788449|dbj|BAG06680.1|calcineurin B-like protein [Phaseolus vulgaris]	calcineurin b-like protein 2	GO:0005773; GO:0016020; GO:0005840;	GO:0007165;	GO:0005488; GO:0005515;	Environmental Information Processing; Environmental Information Processing; Environmental Information Processing; Environmental Information Processing; Environmental Information Processing; Cellular Processes; Organismal Systems; Organismal Systems; Organismal Systems; Organismal Systems; Organismal Systems; Organismal Systems; Organismal Systems; Organismal Systems; Organismal Systems; Organisma…	Signal transduction; Signal transduction; Signal transduction; Signal transduction; Signal transduction; Cell growth and death; Immune system; Immune system; Immune system; Endocrine system; Endocrine system; Endocrine system; Nervous system; Nervous system; Development; Development; Neurodegenerative diseases; Neurodegenerative diseases; Substance dependence; Infectious diseases; Infectious dise…	ko04010; ko04310; ko04370; ko04020; ko04022; ko04114; ko04650; ko04660; ko04662; ko04922; ko04921; ko04924; ko04724; ko04720; ko04360; ko04380; ko05010; ko05014; ko05031; ko05152; ko05166	MAPK signaling pathway; Wnt signaling pathway; VEGF signaling pathway; Calcium signaling pathway; cGMP - PKG signaling pathway; Oocyte meiosis; Natural killer cell mediated cytotoxicity; T cell receptor signaling pathway; B cell receptor signaling pathway; Glucagon signaling pathway; Oxytocin signaling pathway; Renin secretion; Glutamatergic synapse; Long-term potentiation; Axon guidance; Osteocl…	K06268	PPP3R, CNB	serine/threonine-protein phosphatase 2B regulatory subunit		COG5126	TZDR	Ca2+-binding protein (EF-Hand superfamily)
bg_contig638	1935	XP_002516467	84	479	405	623.624	0	gi|255550838|ref|XP_002516467.1|ferrochelatase, putative [Ricinus communis] >gi|223544287|gb|EEF45808.1| ferrochelatase, putative [Ricinus communis]	ferrochelatase 1	GO:0005739; GO:0009536;	GO:0006950; GO:0009987; GO:0009058;	GO:0005488; GO:0003824;	Metabolism	Metabolism of cofactors and vitamins	ko00860	Porphyrin and chlorophyll metabolism	K01772	hemH, FECH	ferrochelatase	EC:4.99.1.1	COG0276	H	Protoheme ferro-lyase (ferrochelatase)
bg_contig640	627	XP_002534166	98	179	176	303.523	5.24923e-98	gi|255587177|ref|XP_002534166.1|big map kinase/bmk, putative [Ricinus communis] >gi|223525753|gb|EEF28215.1| big map kinase/bmk, putative [Ricinus communis]	mitogen-activated protein kinase 9	GO:0005739;	GO:0007165; GO:0006464;	GO:0000166; GO:0004871; GO:0016301;									COG0515	RTKL	Serine/threonine protein kinase
bg_contig641	1622	XP_002533858	86	384	333	483.797	3.62605e-166	gi|255586426|ref|XP_002533858.1|26S proteasome non-atpase regulatory subunit, putative [Ricinus communis] >gi|223526195|gb|EEF28522.1| 26S proteasome non-atpase regulatory subunit, putative [Ricinus communis]	26s proteasome non-atpase regulatory	GO:0005634; GO:0005622; GO:0005829; GO:0005737; GO:0016020;	GO:0009719; GO:0009791; GO:0007275; GO:0016049; GO:0030154; GO:0009628; GO:0009987; GO:0009056; GO:0019538; GO:0008150; GO:0009908; GO:0009653; GO:0009607; GO:0006950;	GO:0005488; GO:0004872;	Genetic Information Processing; Human Diseases	Folding, sorting and degradation; Infectious diseases	ko03050; ko05169	Proteasome; Epstein-Barr virus infection	K03029	PSMD4, RPN10	26S proteasome regulatory subunit N10		COG5148	O	26S proteasome regulatory complex, subunit RPN10/PSMD4
bg_contig642	1113	XP_002518513	90	274	248	471.085	2.50118e-162	gi|255554951|ref|XP_002518513.1|cytochrome P450, putative [Ricinus communis] >gi|223542358|gb|EEF43900.1| cytochrome P450, putative [Ricinus communis]	cytochrome p450	GO:0005623;	GO:0008152;	GO:0019825; GO:0003824; GO:0003674; GO:0005488;
bg_contig643	994	XP_002533375	84	321	271	317.775	1.14035e-100	gi|255585357|ref|XP_002533375.1|ATP binding protein, putative [Ricinus communis] >gi|223526782|gb|EEF29006.1| ATP binding protein, putative [Ricinus communis]	p-loop containing nucleoside triphosphate hydrolase family protein	GO:0005739; GO:0009536;	GO:0009056; GO:0019538;	GO:0000166; GO:0016787;									COG3854	S	Uncharacterized protein conserved in bacteria
bg_contig644	2891	XP_002299435	86	648	563	810.446	0	gi|224058015|ref|XP_002299435.1|predicted protein [Populus trichocarpa] >gi|222846693|gb|EEE84240.1| predicted protein [Populus trichocarpa]	methyltransferase like 3	GO:0009536; GO:0005654;	GO:0006139; GO:0009790; GO:0009791; GO:0000003;	GO:0005515; GO:0016740; GO:0003723;									COG4725	TK	Transcriptional activator, adenine-specific DNA methyltransferase
bg_contig645	1092	XP_002514206	92	238	220	355.525	5.8501e-116	gi|255546293|ref|XP_002514206.1|arginyl-tRNA synthetase, putative [Ricinus communis] >gi|223546662|gb|EEF48160.1| arginyl-tRNA synthetase, putative [Ricinus communis]	arginyl-trna synthetase	GO:0009536; GO:0005739;	GO:0009790; GO:0009791; GO:0000003; GO:0006519; GO:0006412; GO:0006139;	GO:0003824; GO:0000166;	Genetic Information Processing	Translation	ko00970	Aminoacyl-tRNA biosynthesis	K01887	RARS, argS	arginyl-tRNA synthetase	EC:6.1.1.19	COG0018	J	Arginyl-tRNA synthetase
bg_contig646	3880	XP_002521277	78	1175	918	1204.5	0	gi|255560525|ref|XP_002521277.1|conserved hypothetical protein [Ricinus communis] >gi|223539545|gb|EEF41133.1| conserved hypothetical protein [Ricinus communis]	protein		GO:0019538; GO:0006464;	GO:0003824;	Genetic Information Processing	Folding, sorting and degradation	ko04120	Ubiquitin mediated proteolysis	K10581	UBE2O	ubiquitin-conjugating enzyme E2 O	EC:2.3.2.24	COG5078	O	Ubiquitin-protein ligase
bg_contig647	1546	XP_002534151	94	323	304	585.874	0	gi|255587133|ref|XP_002534151.1|RNA 3' terminal phosphate cyclase, putative [Ricinus communis] >gi|223525786|gb|EEF28234.1| RNA 3' terminal phosphate cyclase, putative [Ricinus communis]	protein	GO:0005739;		GO:0003824;	Genetic Information Processing	Translation	ko03008	Ribosome biogenesis in eukaryotes	K11108	RCL1	RNA 3'-terminal phosphate cyclase-like protein		COG0430	A	RNA 3'-terminal phosphate cyclase
bg_contig648	2185	XP_002529996	93	610	572	958.362	0	gi|255578257|ref|XP_002529996.1|DNA-directed RNA polymerase I subunit, putative [Ricinus communis] >gi|223530519|gb|EEF32401.1| DNA-directed RNA polymerase I subunit, putative [Ricinus communis]	protein	GO:0005634;	GO:0006350;	GO:0005488; GO:0003677; GO:0016740;	Metabolism; Metabolism; Genetic Information Processing	Nucleotide metabolism; Nucleotide metabolism; Transcription	ko00230; ko00240; ko03020	Purine metabolism; Pyrimidine metabolism; RNA polymerase	K03002	RPA2, POLR1B	DNA-directed RNA polymerase I subunit RPA2	EC:2.7.7.6	COG0085	K	DNA-directed RNA polymerase, beta subunit/140 kD subunit
bg_contig650	973	XP_002532765	65	195	127	111.309	2.27793e-24	gi|255584041|ref|XP_002532765.1|EXECUTER1 protein, chloroplast precursor, putative [Ricinus communis] >gi|223527494|gb|EEF29622.1| EXECUTER1 protein, chloroplast precursor, putative [Ricinus communis]	protein executer 1	GO:0009536; GO:0009579; GO:0016020;	GO:0006950;
bg_contig651	2231	XP_002313608	90	475	432	547.354	0	gi|224104891|ref|XP_002313608.1|predicted protein [Populus trichocarpa] >gi|222850016|gb|EEE87563.1| predicted protein [Populus trichocarpa]	otu-like cysteine type protease	GO:0009536; GO:0005739;		GO:0016787;	Organismal Systems	Immune system	ko04622	RIG-I-like receptor signaling pathway	K12655	OTUD5, DUBA	OTU domain-containing protein 5	EC:3.4.19.12	COG5539	O	Predicted cysteine protease (OTU family)
bg_contig652	1232	XP_002324777	90	248	225	339.347	1.36205e-113	gi|224142915|ref|XP_002324777.1|predicted protein [Populus trichocarpa] >gi|222866211|gb|EEF03342.1| predicted protein [Populus trichocarpa]	dna binding	GO:0005634;	GO:0006350;	GO:0005488; GO:0005515; GO:0003677;
bg_contig653	2342	XP_002306338	83	496	412	726.087	0	gi|224081216|ref|XP_002306338.1|predicted protein [Populus trichocarpa] >gi|222855787|gb|EEE93334.1| predicted protein [Populus trichocarpa]	protein kinase	GO:0005739; GO:0005829; GO:0005886;	GO:0006464;	GO:0004871; GO:0000166; GO:0016301;									COG0515	RTKL	Serine/threonine protein kinase
bg_contig654	1389	XP_002530649	63	439	280	336.65	3.51023e-100	gi|255579617|ref|XP_002530649.1|conserved hypothetical protein [Ricinus communis] >gi|223529782|gb|EEF31718.1| conserved hypothetical protein [Ricinus communis]	g2484-1 protein	GO:0005739; GO:0005829; GO:0005886;	GO:0006464;	GO:0004871; GO:0000166; GO:0016301;
bg_contig655	654	XP_002311377	81	148	120	185.652	3.34056e-57	gi|224099109|ref|XP_002311377.1|predicted protein [Populus trichocarpa] >gi|222851197|gb|EEE88744.1| predicted protein [Populus trichocarpa]	invertase pectin methylesterase inhibitor family protein			GO:0030234; GO:0016787;
bg_contig656	2173	XP_002314106	92	464	431	765.763	0	gi|224106263|ref|XP_002314106.1|ammonium transporter [Populus trichocarpa] >gi|222850514|gb|EEE88061.1| ammonium transporter [Populus trichocarpa]	ammonium transporter	GO:0016020;	GO:0006810; GO:0009987; GO:0016043;	GO:0005215; GO:0005515; GO:0016787;									COG0004	P	Ammonia permease
bg_contig657	782	XP_002311977	78	88	69	116.701	5.38658e-27	gi|224100693|ref|XP_002311977.1|predicted protein [Populus trichocarpa] >gi|222851797|gb|EEE89344.1| predicted protein [Populus trichocarpa]	dihydrolipoyllysine-residue acetyltransferase component 1 of pyruvate dehydrogenase complex	GO:0005739;	GO:0009987; GO:0008152;	GO:0000166; GO:0016740;									COG0508	C	Pyruvate/2-oxoglutarate dehydrogenase complex, dihydrolipoamide acyltransferase (E2) component, and related enzymes
bg_contig658	862	XP_002311977	78	88	69	116.701	1.08116e-26	gi|224100693|ref|XP_002311977.1|predicted protein [Populus trichocarpa] >gi|222851797|gb|EEE89344.1| predicted protein [Populus trichocarpa]	dihydrolipoyllysine-residue acetyltransferase component 1 of pyruvate dehydrogenase complex	GO:0005739;	GO:0009987; GO:0008152;	GO:0000166; GO:0016740;									COG0508	C	Pyruvate/2-oxoglutarate dehydrogenase complex, dihydrolipoamide acyltransferase (E2) component, and related enzymes
bg_contig659	1185	XP_002512326	72	212	154	194.897	2.10781e-56	gi|255542526|ref|XP_002512326.1|conserved hypothetical protein [Ricinus communis] >gi|223548287|gb|EEF49778.1| conserved hypothetical protein [Ricinus communis]	protein	GO:0005739;	GO:0009987; GO:0008152;	GO:0000166; GO:0016740;
bg_contig661	582	P50301	96	55	53	114.005	1.43286e-27	gi|1708995|sp|P50301.1|METK1_ACTCHRecName: Full=S-adenosylmethionine synthase 1; Short=AdoMet synthase 1; AltName: Full=Methionine adenosyltransferase 1; Short=MAT 1 >gi|726030|gb|AAA81378.1| S-adenosylmethionine synthetase [Actinidia chinensis]	s-adenosylmethionine synthetase	GO:0005886; GO:0005737;	GO:0009987; GO:0008152; GO:0006519; GO:0009058; GO:0006139;	GO:0000166; GO:0016740; GO:0005488;									COG0192	H	S-adenosylmethionine synthetase
bg_contig662	4483	CBI20354	87	1259	1098	1890.16	0	gi|302143059|emb|CBI20354.3|unnamed protein product [Vitis vinifera]	protein club	GO:0005886; GO:0005737;	GO:0009987; GO:0008152; GO:0006519; GO:0009058; GO:0006139;	GO:0000166; GO:0016740; GO:0005488;
bg_contig663	2054	XP_002330449	80	499	403	589.726	0	gi|224122710|ref|XP_002330449.1|predicted protein [Populus trichocarpa] >gi|222871861|gb|EEF08992.1| predicted protein [Populus trichocarpa]	protein	GO:0016020;	GO:0006810;	GO:0005215;									COG0477	GEPR	Permeases of the major facilitator superfamily
bg_contig665	771	CAN75549	84	116	98	167.548	9.92087e-45	gi|147789396|emb|CAN75549.1|hypothetical protein VITISV_043541 [Vitis vinifera]	protein	GO:0005886; GO:0005737;	GO:0007165; GO:0008152; GO:0006464;	GO:0016301; GO:0000166; GO:0005515; GO:0003824;
bg_contig666	807	XP_002326064	79	269	215	290.812	8.96864e-90	gi|224146594|ref|XP_002326064.1|predicted protein [Populus trichocarpa] >gi|222862939|gb|EEF00446.1| predicted protein [Populus trichocarpa]	protein	GO:0005886;	GO:0007165; GO:0006464;	GO:0016301; GO:0000166; GO:0005515; GO:0003824;
bg_contig667	1456	CAN75549	90	349	317	572.392	0	gi|147789396|emb|CAN75549.1|hypothetical protein VITISV_043541 [Vitis vinifera]	protein	GO:0005886; GO:0005737; GO:0016020;	GO:0006464; GO:0007165; GO:0008152;	GO:0004871; GO:0005515; GO:0000166; GO:0016301; GO:0003824;									COG0515	RTKL	Serine/threonine protein kinase
bg_contig668	395	XP_002276020	81	75	61	55.8398	2.23194e-07	gi|225434309|ref|XP_002276020.1|PREDICTED: hypothetical protein [Vitis vinifera]	PREDICTED: hypothetical protein [Vitis vinifera]	GO:0005886; GO:0005737; GO:0016020;	GO:0006464; GO:0007165; GO:0008152;	GO:0004871; GO:0005515; GO:0000166; GO:0016301; GO:0003824;
bg_contig669	871	XP_002533344	91	289	264	399.823	1.79606e-131	gi|255585290|ref|XP_002533344.1|protein with unknown function [Ricinus communis] >gi|223526824|gb|EEF29043.1| protein with unknown function [Ricinus communis]	protein	GO:0005886; GO:0005737;	GO:0006464; GO:0007165; GO:0008152;	GO:0005515; GO:0000166; GO:0003824; GO:0016301;									COG4886	S	Leucine-rich repeat (LRR) protein
bg_contig670	1530	XP_002515733	71	406	289	286.574	7.06708e-89	gi|255549359|ref|XP_002515733.1|conserved hypothetical protein [Ricinus communis] >gi|223545170|gb|EEF46680.1| conserved hypothetical protein [Ricinus communis]	bri1-kd interacting protein			GO:0005488;
bg_contig671	1667	CBI19801	93	368	343	676.781	0	gi|302142598|emb|CBI19801.3|unnamed protein product [Vitis vinifera]	alpha beta fold family protein	GO:0005737;		GO:0016787;									COG0596	R	Predicted hydrolases or acyltransferases (alpha/beta hydrolase superfamily)
bg_contig672	1158	XP_002528686	82	347	288	488.804	1.68269e-168	gi|255575572|ref|XP_002528686.1|protein kinase atsik, putative [Ricinus communis] >gi|223531858|gb|EEF33675.1| protein kinase atsik, putative [Ricinus communis]	protein		GO:0006464;	GO:0000166; GO:0016301;									COG0515	RTKL	Serine/threonine protein kinase
bg_contig673	2017	XP_002520866	79	200	158	221.476	2.09171e-65	gi|255559693|ref|XP_002520866.1|RING-H2 finger protein ATL3C, putative [Ricinus communis] >gi|223539997|gb|EEF41575.1| RING-H2 finger protein ATL3C, putative [Ricinus communis]	ring-h2 finger protein			GO:0005515; GO:0005488;									COG5540	O	RING-finger-containing ubiquitin ligase
bg_contig674	1302	XP_002510176	86	142	123	194.126	9.05205e-58	gi|255538222|ref|XP_002510176.1|conserved hypothetical protein [Ricinus communis] >gi|223550877|gb|EEF52363.1| conserved hypothetical protein [Ricinus communis]	protein			GO:0005515; GO:0005488;
bg_contig675	1022	XP_002302154	86	229	197	228.794	1.9565e-71	gi|224066595|ref|XP_002302154.1|predicted protein [Populus trichocarpa] >gi|222843880|gb|EEE81427.1| predicted protein [Populus trichocarpa]	uncharacterized protein	GO:0005773; GO:0016020;
bg_contig676	1176	XP_002302154	86	230	198	230.72	1.7031e-71	gi|224066595|ref|XP_002302154.1|predicted protein [Populus trichocarpa] >gi|222843880|gb|EEE81427.1| predicted protein [Populus trichocarpa]	uncharacterized protein	GO:0005773; GO:0016020;
bg_contig677	290	AEI71779	74	97	72	110.153	5.86415e-27	gi|337732515|gb|AEI71779.1|JOKA2 [Nicotiana tabacum]	protein	GO:0005737;
bg_contig678	1796	XP_002278357	63	520	328	260.381	2.45472e-76	gi|225460997|ref|XP_002278357.1|PREDICTED: hypothetical protein [Vitis vinifera] >gi|297737427|emb|CBI26628.3| unnamed protein product [Vitis vinifera]	uncharacterized protein	GO:0005737;
bg_contig679	2217	XP_002278357	62	465	291	203.371	4.67452e-54	gi|225460997|ref|XP_002278357.1|PREDICTED: hypothetical protein [Vitis vinifera] >gi|297737427|emb|CBI26628.3| unnamed protein product [Vitis vinifera]	uncharacterized protein	GO:0005737;
bg_contig682	3282	XP_002305110	91	984	902	1367.44	0	gi|224077052|ref|XP_002305110.1|predicted protein [Populus trichocarpa] >gi|222848074|gb|EEE85621.1| predicted protein [Populus trichocarpa]	protein		GO:0008150;	GO:0000166; GO:0016787;									COG0419	L	ATPase involved in DNA repair
bg_contig684	1844	XP_002525997	91	534	488	829.321	0	gi|255570069|ref|XP_002525997.1|conserved hypothetical protein [Ricinus communis] >gi|223534729|gb|EEF36421.1| conserved hypothetical protein [Ricinus communis]	protein	GO:0005886;		GO:0005488;	Human Diseases; Human Diseases	Cancers; Infectious diseases	ko05203; ko05166	Viral carcinogenesis; HTLV-I infection	K15305	VAC14, TAX1BP2	vacuole morphology and inheritance protein 14
bg_contig685	730	XP_002525997	79	131	104	186.037	8.14616e-52	gi|255570069|ref|XP_002525997.1|conserved hypothetical protein [Ricinus communis] >gi|223534729|gb|EEF36421.1| conserved hypothetical protein [Ricinus communis]	protein	GO:0005886;		GO:0005488;
bg_contig687	1245	XP_002317870	82	326	268	449.899	6.34946e-156	gi|224118638|ref|XP_002317870.1|predicted protein [Populus trichocarpa] >gi|222858543|gb|EEE96090.1| predicted protein [Populus trichocarpa]	protein	GO:0005739;	GO:0019725;	GO:0003824; GO:0003674;	Metabolism	Lipid metabolism	ko00590	Arachidonic acid metabolism	K05309	PTGES2	microsomal prostaglandin-E synthase 2	EC:5.3.99.3	COG2999	O	Glutaredoxin 2
bg_contig688	1451	XP_002310815	67	366	247	388.267	9.18215e-129	gi|224097028|ref|XP_002310815.1|predicted protein [Populus trichocarpa] >gi|222853718|gb|EEE91265.1| predicted protein [Populus trichocarpa]	protein	GO:0009536; GO:0005739;
bg_contig689	1819	AAD13216	91	418	384	694.886	0	gi|4235430|gb|AAD13216.1|latex-abundant protein [Hevea brasiliensis]	latex-abundant protein	GO:0009536; GO:0005886;	GO:0009056; GO:0019538; GO:0008219;	GO:0016787;									COG4249	R	Uncharacterized protein containing caspase domain
bg_contig690	1681	XP_002511411	89	335	301	587.03	0	gi|255540693|ref|XP_002511411.1|protein binding protein, putative [Ricinus communis] >gi|223550526|gb|EEF52013.1| protein binding protein, putative [Ricinus communis]	protein binding	GO:0005737; GO:0016020;		GO:0005515; GO:0005488;									COG5540	O	RING-finger-containing ubiquitin ligase
bg_contig691	804	CBI27841	96	202	195	384.03	1.46439e-128	gi|297738596|emb|CBI27841.3|unnamed protein product [Vitis vinifera]	protein		GO:0006629;	GO:0016740;
bg_contig692	1992	AEJ32006	91	469	430	870.537	0	gi|338855354|gb|AEJ32006.1|phospholipid:diacylglycerol acyltransferase 1-2 [Ricinus communis]	protein	GO:0005783; GO:0005773;	GO:0006629;	GO:0016740;
bg_contig693	1761	XP_002518495	90	479	432	664.07	0	gi|255554915|ref|XP_002518495.1|multidrug resistance pump, putative [Ricinus communis] >gi|223542340|gb|EEF43882.1| multidrug resistance pump, putative [Ricinus communis]	multidrug resistance	GO:0005886;	GO:0009987; GO:0006810;	GO:0005215;									COG0534	V	Na+-driven multidrug efflux pump
bg_contig694	828	XP_002534405	86	211	183	325.479	5.67058e-108	gi|255587815|ref|XP_002534405.1|conserved hypothetical protein [Ricinus communis] >gi|223525352|gb|EEF27974.1| conserved hypothetical protein [Ricinus communis]	protein	GO:0005886;	GO:0009987; GO:0016043;	GO:0005515;
bg_contig695	477	XP_002330765	83	97	81	162.155	1.83387e-45	gi|224121188|ref|XP_002330765.1|predicted protein [Populus trichocarpa] >gi|222872567|gb|EEF09698.1| predicted protein [Populus trichocarpa]	zinc finger family protein			GO:0005515; GO:0005488;									COG5540	O	RING-finger-containing ubiquitin ligase
bg_contig696	1707	XP_002513027	94	353	333	463.381	8.20011e-157	gi|255543929|ref|XP_002513027.1|Transcription factor HBP-1b(c1), putative [Ricinus communis] >gi|223548038|gb|EEF49530.1| Transcription factor HBP-1b(c1), putative [Ricinus communis]	bzip transcription factor	GO:0005634;	GO:0006350;	GO:0003700; GO:0005515; GO:0003677;	Environmental Information Processing	Signal transduction	ko04075	Plant hormone signal transduction	K14431	TGA	transcription factor TGA
bg_contig697	1795	XP_002513027	93	323	302	402.134	1.98131e-132	gi|255543929|ref|XP_002513027.1|Transcription factor HBP-1b(c1), putative [Ricinus communis] >gi|223548038|gb|EEF49530.1| Transcription factor HBP-1b(c1), putative [Ricinus communis]	transcription factor hbp-1b	GO:0005634;	GO:0006350;	GO:0003700; GO:0005515; GO:0003677;
bg_contig698	2302	XP_002520562	88	523	463	786.178	0	gi|255559080|ref|XP_002520562.1|ubiquitin specific protease 39 and snrnp assembly factor, putative [Ricinus communis] >gi|223540222|gb|EEF41795.1| ubiquitin specific protease 39 and snrnp assembly factor, putative [Ricinus communis]	u4 tri-snrnp-associated protein 2	GO:0005622;	GO:0009987; GO:0009056; GO:0019538;	GO:0005488; GO:0016787;	Genetic Information Processing	Transcription	ko03040	Spliceosome	K12847	USP39, SAD1	U4/U6.U5 tri-snRNP-associated protein 2		COG5560	O	Ubiquitin C-terminal hydrolase
bg_contig699	807	XP_002270166	86	83	72	139.043	7.38452e-39	gi|225436221|ref|XP_002270166.1|PREDICTED: hypothetical protein [Vitis vinifera] >gi|147798865|emb|CAN68050.1| hypothetical protein VITISV_015104 [Vitis vinifera] >gi|296090194|emb|CBI40013.3| unnamed protein product [Vitis vinifera]	swib mdm2 domain-containing protein	GO:0009536; GO:0005739;											COG5531	B	SWIB-domain-containing proteins implicated in chromatin remodeling
bg_contig700	2066	XP_002516475	81	307	251	280.796	1.36975e-86	gi|255550854|ref|XP_002516475.1|conserved hypothetical protein [Ricinus communis] >gi|223544295|gb|EEF45816.1| conserved hypothetical protein [Ricinus communis]	uncharacterized protein	GO:0009536; GO:0005739;
bg_contig701	852	CBI28119	93	158	148	268.47	1.70238e-81	gi|297738874|emb|CBI28119.3|unnamed protein product [Vitis vinifera]	heat shock protein binding	GO:0009536;	GO:0006950;	GO:0005515;
bg_contig702	3068	XP_002331021	80	777	625	874.004	0	gi|224120330|ref|XP_002331021.1|predicted protein [Populus trichocarpa] >gi|222872951|gb|EEF10082.1| predicted protein [Populus trichocarpa]	protein	GO:0009536; GO:0016020;		GO:0000166;
bg_contig703	1762	XP_002309370	84	453	385	527.709	0	gi|224091845|ref|XP_002309370.1|predicted protein [Populus trichocarpa] >gi|222855346|gb|EEE92893.1| predicted protein [Populus trichocarpa]	udp rhamnose:anthocyanidin-3-glucoside rhamnosyltransferase		GO:0008152;	GO:0016740;
bg_contig704	1858	XP_002322146	95	415	396	693.73	0	gi|224135729|ref|XP_002322146.1|predicted protein [Populus trichocarpa] >gi|222869142|gb|EEF06273.1| predicted protein [Populus trichocarpa]	adp-glucose pyrophosphorylase-like protein	GO:0005777;	GO:0009058;	GO:0016740;	Metabolism; Metabolism	Carbohydrate metabolism; Carbohydrate metabolism	ko00051; ko00520	Fructose and mannose metabolism; Amino sugar and nucleotide sugar metabolism	K00966	GMPP	mannose-1-phosphate guanylyltransferase	EC:2.7.7.13	COG1208	MJ	Nucleoside-diphosphate-sugar pyrophosphorylase involved in lipopolysaccharide biosynthesis/translation initiation factor 2B, gamma/epsilon subunits (eIF-2Bgamma/eIF-2Bepsilon)
bg_contig705	1961	XP_002511644	87	582	512	920.613	0	gi|255541160|ref|XP_002511644.1|ccr4-not transcription complex, putative [Ricinus communis] >gi|223548824|gb|EEF50313.1| ccr4-not transcription complex, putative [Ricinus communis]	ccr4-not transcription complex subunit 1	GO:0005777;	GO:0009058;	GO:0016740;	Genetic Information Processing	Folding, sorting and degradation	ko03018	RNA degradation	K12604	CNOT1, NOT1	CCR4-NOT transcription complex subunit 1		COG5103	DK	Cell division control protein, negative regulator of transcription
bg_contig706	821	XP_002308515	78	144	113	155.606	5.65061e-45	gi|224088697|ref|XP_002308515.1|copper transporter [Populus trichocarpa] >gi|118484944|gb|ABK94337.1| unknown [Populus trichocarpa] >gi|222854491|gb|EEE92038.1| copper transporter [Populus trichocarpa]	copper transporter	GO:0005886; GO:0005773;		GO:0005215;
bg_contig707	3310	XP_002510222	77	907	703	834.328	0	gi|255538314|ref|XP_002510222.1|Paramyosin, putative [Ricinus communis] >gi|223550923|gb|EEF52409.1| Paramyosin, putative [Ricinus communis]	uncharacterized protein	GO:0005886; GO:0005737;											COG0419	L	ATPase involved in DNA repair
bg_contig709	1855	XP_002521024	88	477	423	738.799	0	gi|255560011|ref|XP_002521024.1|conserved hypothetical protein [Ricinus communis] >gi|223539861|gb|EEF41441.1| conserved hypothetical protein [Ricinus communis]	nhl repeat-containing protein	GO:0005886; GO:0005737;											COG3391	S	Uncharacterized conserved protein
bg_contig710	1346	XP_002513601	78	261	205	305.449	6.14431e-95	gi|255545080|ref|XP_002513601.1|ATP binding protein, putative [Ricinus communis] >gi|223547509|gb|EEF49004.1| ATP binding protein, putative [Ricinus communis]	protein	GO:0005886; GO:0005737;	GO:0006464; GO:0007165;	GO:0005515; GO:0000166; GO:0016301;									COG4886	S	Leucine-rich repeat (LRR) protein
bg_contig712	2510	XP_002513601	81	623	509	696.041	0	gi|255545080|ref|XP_002513601.1|ATP binding protein, putative [Ricinus communis] >gi|223547509|gb|EEF49004.1| ATP binding protein, putative [Ricinus communis]	protein	GO:0005886; GO:0005737;	GO:0007165; GO:0006464;	GO:0016301; GO:0000166; GO:0005515;									COG0515	RTKL	Serine/threonine protein kinase
bg_contig715	1696	XP_002326488	89	315	281	459.914	8.39191e-157	gi|224137980|ref|XP_002326488.1|predicted protein [Populus trichocarpa] >gi|222833810|gb|EEE72287.1| predicted protein [Populus trichocarpa]	protein	GO:0009536;		GO:0016787; GO:0005515; GO:0016301;									COG4642	S	Uncharacterized protein conserved in bacteria
bg_contig716	1933	XP_002527613	83	416	347	538.495	0	gi|255573374|ref|XP_002527613.1|protein binding protein, putative [Ricinus communis] >gi|223532987|gb|EEF34752.1| protein binding protein, putative [Ricinus communis]	exocyst complex component 7	GO:0005737;	GO:0009987; GO:0006810;		Organismal Systems	Endocrine system	ko04910	Insulin signaling pathway	K07195	EXOC7, EXO70	exocyst complex component 7
bg_contig717	1377	XP_002311607	87	279	245	436.802	1.73044e-149	gi|224099761|ref|XP_002311607.1|predicted protein [Populus trichocarpa] >gi|222851427|gb|EEE88974.1| predicted protein [Populus trichocarpa]	protein	GO:0005737;	GO:0009987; GO:0006810;										COG2106	S	Uncharacterized conserved protein
bg_contig720	1436	ABK94768	86	304	262	491.5	1.89637e-171	gi|118485842|gb|ABK94768.1|unknown [Populus trichocarpa]	pathogenesis-related thaumatin-like protein	GO:0016020;	GO:0009607;
bg_contig721	853	XP_002325551	88	34	30	67.0106	8.74162e-11	gi|224145171|ref|XP_002325551.1|predicted protein [Populus trichocarpa] >gi|222862426|gb|EEE99932.1| predicted protein [Populus trichocarpa]	protein	GO:0005634;	GO:0006350;	GO:0003700; GO:0003677;
bg_contig722	861	XP_002525262	75	104	78	117.472	1.364e-30	gi|255568577|ref|XP_002525262.1|conserved hypothetical protein [Ricinus communis] >gi|223535420|gb|EEF37090.1| conserved hypothetical protein [Ricinus communis]	uncharacterized protein	GO:0005634;	GO:0006350;	GO:0003700; GO:0003677;
bg_contig723	1401	AAX33319	87	331	289	497.278	2.45004e-173	gi|60657596|gb|AAX33319.1|secondary cell wall-related glycosyltransferase family 43 [Populus tremula x Populus tremuloides]	glycosyl transferase	GO:0005739; GO:0016020; GO:0005794;	GO:0005975; GO:0009058; GO:0009987;	GO:0016740;
bg_contig724	1306	XP_002319518	89	234	209	371.703	3.08521e-126	gi|224125174|ref|XP_002319518.1|predicted protein [Populus trichocarpa] >gi|222857894|gb|EEE95441.1| predicted protein [Populus trichocarpa]	uncharacterized protein	GO:0005737;
bg_contig725	1389	XP_002522405	67	424	287	275.018	2.28955e-85	gi|255562800|ref|XP_002522405.1|hypothetical protein RCOM_0835810 [Ricinus communis] >gi|223538290|gb|EEF39897.1| hypothetical protein RCOM_0835810 [Ricinus communis]	tcp domain class transcription factor	GO:0005737;											COG2319	R	FOG: WD40 repeat
bg_contig727	786	XP_002526838	79	204	163	263.077	4.72608e-83	gi|255571790|ref|XP_002526838.1|ribosomal pseudouridine synthase, putative [Ricinus communis] >gi|223533842|gb|EEF35573.1| ribosomal pseudouridine synthase, putative [Ricinus communis]	ribosomal pseudouridine	GO:0005739;	GO:0006139;	GO:0003723; GO:0003824;
bg_contig728	1151	XP_002528990	87	257	225	390.963	7.61149e-134	gi|255576192|ref|XP_002528990.1|conserved hypothetical protein [Ricinus communis] >gi|223531580|gb|EEF33409.1| conserved hypothetical protein [Ricinus communis]	rnase l inhibitor protein	GO:0009536; GO:0005829; GO:0005634;											COG2042	S	Uncharacterized conserved protein
bg_contig731	458	XP_002262776	76	152	117	224.172	2.03509e-71	gi|225467442|ref|XP_002262776.1|PREDICTED: hypothetical protein [Vitis vinifera]	udp-			GO:0016740;
bg_contig732	1514	XP_002517336	85	424	364	647.892	0	gi|255552586|ref|XP_002517336.1|protein farnesyltransferase beta subunit, putative [Ricinus communis] >gi|223543347|gb|EEF44878.1| protein farnesyltransferase beta subunit, putative [Ricinus communis]	farnesyltransferase beta subunit	GO:0005737; GO:0005739;	GO:0007275; GO:0009653; GO:0007165; GO:0009719; GO:0006464; GO:0009058; GO:0009628; GO:0006950;	GO:0005515; GO:0016740; GO:0005488;	Metabolism	Metabolism of terpenoids and polyketides	ko00900	Terpenoid backbone biosynthesis	K05954	FNTB	protein farnesyltransferase subunit beta	EC:2.5.1.58	COG5029	O	Prenyltransferase, beta subunit
bg_contig733	1550	XP_002517336	84	430	365	649.432	0	gi|255552586|ref|XP_002517336.1|protein farnesyltransferase beta subunit, putative [Ricinus communis] >gi|223543347|gb|EEF44878.1| protein farnesyltransferase beta subunit, putative [Ricinus communis]	farnesyltransferase beta subunit	GO:0005737; GO:0005739;	GO:0007275; GO:0009653; GO:0007165; GO:0009719; GO:0006464; GO:0009058; GO:0009628; GO:0006950;	GO:0005515; GO:0016740; GO:0005488;	Metabolism	Metabolism of terpenoids and polyketides	ko00900	Terpenoid backbone biosynthesis	K05954	FNTB	protein farnesyltransferase subunit beta	EC:2.5.1.58	COG5029	O	Prenyltransferase, beta subunit
bg_contig734	2103	XP_002517574	93	534	501	825.083	0	gi|255553063|ref|XP_002517574.1|DNA photolyase, putative [Ricinus communis] >gi|223543206|gb|EEF44738.1| DNA photolyase, putative [Ricinus communis]	6-4 photolyase		GO:0006259; GO:0006950; GO:0009628;	GO:0003824;	Organismal Systems	Environmental adaptation	ko04710	Circadian rhythm	K02295	CRY	cryptochrome		COG0415	L	Deoxyribodipyrimidine photolyase
bg_contig735	572	XP_002325290	96	130	125	254.603	6.16398e-80	gi|224144439|ref|XP_002325290.1|predicted protein [Populus trichocarpa] >gi|222862165|gb|EEE99671.1| predicted protein [Populus trichocarpa]	transmembrane clptm1 family protein	GO:0005739; GO:0005783; GO:0016020;
bg_contig737	366	XP_002514288	90	62	56	79.337	1.73719e-16	gi|255546457|ref|XP_002514288.1|conserved hypothetical protein [Ricinus communis] >gi|223546744|gb|EEF48242.1| conserved hypothetical protein [Ricinus communis]	conserved hypothetical protein [Ricinus communis]	GO:0005739; GO:0005783; GO:0016020;
bg_contig738	2388	XP_002263744	87	592	519	782.711	0	gi|225439033|ref|XP_002263744.1|PREDICTED: hypothetical protein [Vitis vinifera]	transducin wd40 domain-containing protein	GO:0005739;
bg_contig739	2056	XP_002524111	97	311	302	503.056	0	gi|255566247|ref|XP_002524111.1|d-lactate dehydrogenase, putative [Ricinus communis] >gi|223536679|gb|EEF38321.1| d-lactate dehydrogenase, putative [Ricinus communis]	protein	GO:0005739;	GO:0008152;	GO:0000166; GO:0003824;	Metabolism	Carbohydrate metabolism	ko00620	Pyruvate metabolism	K00102	dld, LDHD	D-lactate dehydrogenase (cytochrome)	EC:1.1.2.4	COG0277	C	FAD/FMN-containing dehydrogenases
bg_contig740	957	XP_002322870	89	160	143	234.187	1.1794e-71	gi|224138662|ref|XP_002322870.1|predicted protein [Populus trichocarpa] >gi|222867500|gb|EEF04631.1| predicted protein [Populus trichocarpa]	nucleic acid binding	GO:0009536;		GO:0005488;
bg_contig741	796	XP_002307132	100	128	128	252.677	2.15853e-83	gi|224083811|ref|XP_002307132.1|predicted protein [Populus trichocarpa] >gi|224096326|ref|XP_002310604.1| predicted protein [Populus trichocarpa] >gi|222853507|gb|EEE91054.1| predicted protein [Populus trichocarpa] >gi|222856581|gb|EEE94128.1| predicted protein [Populus trichocarpa]	kda subunit of rna polymerase ii	GO:0005654;	GO:0006350;	GO:0000166; GO:0016740;	Metabolism; Metabolism; Genetic Information Processing; Human Diseases; Human Diseases	Nucleotide metabolism; Nucleotide metabolism; Transcription; Neurodegenerative diseases; Infectious diseases	ko00230; ko00240; ko03020; ko05016; ko05169	Purine metabolism; Pyrimidine metabolism; RNA polymerase; Huntington's disease; Epstein-Barr virus infection	K03012	RPB4, POLR2D	DNA-directed RNA polymerase II subunit RPB4		COG5250	K	RNA polymerase II, fourth largest subunit
bg_contig742	1650	CBI39364	78	478	375	643.654	0	gi|296089545|emb|CBI39364.3|unnamed protein product [Vitis vinifera]	n2227-like domain-containing protein	GO:0005654;	GO:0006350;	GO:0000166; GO:0016740;
bg_contig744	1882	XP_002306125	94	248	235	424.861	0	gi|224080393|ref|XP_002306125.1|predicted protein [Populus trichocarpa] >gi|222849089|gb|EEE86636.1| predicted protein [Populus trichocarpa]	transducin wd-40 repeat-containing protein	GO:0009536;		GO:0000166;									COG2319	R	FOG: WD40 repeat
bg_contig746	1071	XP_002520109	87	245	214	334.724	1.02201e-112	gi|255558164|ref|XP_002520109.1|nucleic acid binding protein, putative [Ricinus communis] >gi|223540601|gb|EEF42164.1| nucleic acid binding protein, putative [Ricinus communis]	nucleic acid binding		GO:0008152;	GO:0000166; GO:0003824; GO:0003676;
bg_contig747	534	BAJ53148	92	166	153	265.003	3.82218e-86	gi|317106643|dbj|BAJ53148.1|JHL23J11.3 [Jatropha curcas]	pre-mrna-splicing factor 38a		GO:0006139;	GO:0005488;	Genetic Information Processing	Transcription	ko03040	Spliceosome	K12849	PRPF38A	pre-mRNA-splicing factor 38A
bg_contig748	2152	XP_002310024	87	550	481	763.066	0	gi|224093862|ref|XP_002310024.1|predicted protein [Populus trichocarpa] >gi|222852927|gb|EEE90474.1| predicted protein [Populus trichocarpa]	4-alpha-glucanotransferase-like protein	GO:0009536;	GO:0009056; GO:0009987; GO:0005975;	GO:0016740; GO:0005488;	Metabolism	Carbohydrate metabolism	ko00500	Starch and sucrose metabolism	K00705	malQ	4-alpha-glucanotransferase	EC:2.4.1.25	COG1640	G	4-alpha-glucanotransferase
bg_contig749	3011	XP_002320157	95	839	805	1273.07	0	gi|224127760|ref|XP_002320157.1|predicted protein [Populus trichocarpa] >gi|222860930|gb|EEE98472.1| predicted protein [Populus trichocarpa]	exocyst complex component 5	GO:0005886; GO:0005737;	GO:0009987; GO:0006810;	GO:0005488;
bg_contig751	2895	XP_002331283	77	761	587	857.055	0	gi|224119324|ref|XP_002331283.1|predicted protein [Populus trichocarpa] >gi|222873708|gb|EEF10839.1| predicted protein [Populus trichocarpa]	adaptor protein kanadaptin	GO:0016020; GO:0009536;											COG1196	D	Chromosome segregation ATPases
bg_contig752	2536	XP_002534109	82	681	563	925.235	0	gi|255587037|ref|XP_002534109.1|receptor protein kinase, putative [Ricinus communis] >gi|223525841|gb|EEF28277.1| receptor protein kinase, putative [Ricinus communis]	protein	GO:0005622;	GO:0006464;	GO:0016301; GO:0003824; GO:0000166; GO:0004872;									COG0515	RTKL	Serine/threonine protein kinase
bg_contig753	2207	XP_002514298	87	529	461	818.15	0	gi|255546477|ref|XP_002514298.1|short-chain dehydrogenase, putative [Ricinus communis] >gi|223546754|gb|EEF48252.1| short-chain dehydrogenase, putative [Ricinus communis]	chlorophyll b reductase	GO:0009536; GO:0016020;	GO:0008152; GO:0019538; GO:0009056; GO:0009987;	GO:0003824; GO:0005488;	Metabolism	Metabolism of cofactors and vitamins	ko00860	Porphyrin and chlorophyll metabolism	K13606	NOL, NYC1	chlorophyll(ide) b reductase	EC:1.1.1.294	COG1028	IQR	Dehydrogenases with different specificities (related to short-chain alcohol dehydrogenases)
bg_contig754	1191	XP_002322529	79	197	157	222.246	1.36775e-68	gi|224137324|ref|XP_002322529.1|predicted protein [Populus trichocarpa] >gi|222867159|gb|EEF04290.1| predicted protein [Populus trichocarpa]	uncharacterized protein	GO:0009536; GO:0016020;	GO:0008152; GO:0019538; GO:0009056; GO:0009987;	GO:0003824; GO:0005488;
bg_contig755	1451	XP_002279951	94	206	195	385.956	2.91667e-129	gi|225445001|ref|XP_002279951.1|PREDICTED: hypothetical protein [Vitis vinifera]	oxidoreductase transition metal ion binding protein	GO:0009536;
bg_contig756	2283	XP_002304703	57	721	414	414.461	1.94121e-131	gi|224075605|ref|XP_002304703.1|predicted protein [Populus trichocarpa] >gi|222842135|gb|EEE79682.1| predicted protein [Populus trichocarpa]	protein			GO:0005488;
bg_contig762	3231	XP_002316847	80	1015	821	1345.1	0	gi|224114756|ref|XP_002316847.1|predicted protein [Populus trichocarpa] >gi|222859912|gb|EEE97459.1| predicted protein [Populus trichocarpa]	leucine-rich repeat transmembrane protein kinase	GO:0005886;	GO:0008152; GO:0006464;	GO:0003824; GO:0004871; GO:0016301; GO:0000166; GO:0005515;									COG4886	S	Leucine-rich repeat (LRR) protein
bg_contig763	1209	XP_002524510	80	377	305	436.032	4.6296e-143	gi|255567056|ref|XP_002524510.1|kinase, putative [Ricinus communis] >gi|223536184|gb|EEF37837.1| kinase, putative [Ricinus communis]	leucine-rich repeat transmembrane protein kinase	GO:0005886;	GO:0008152; GO:0006464;	GO:0003824; GO:0004871; GO:0016301; GO:0000166; GO:0005515;									COG4886	S	Leucine-rich repeat (LRR) protein
bg_contig768	2005	ACU21287	96	369	356	521.931	8.63757e-180	gi|255642041|gb|ACU21287.1|unknown [Glycine max]	developmentally regulated gtp-binding	GO:0005622;		GO:0000166;									COG1163	R	Predicted GTPase
bg_contig769	850	XP_002510674	92	176	163	319.701	4.78331e-101	gi|255539218|ref|XP_002510674.1|protein binding protein, putative [Ricinus communis] >gi|223551375|gb|EEF52861.1| protein binding protein, putative [Ricinus communis]	btb poz domain-containing protein		GO:0009987;	GO:0005515;
bg_contig771	2634	XP_002329871	83	777	648	1069.3	0	gi|224125020|ref|XP_002329871.1|predicted protein [Populus trichocarpa] >gi|222871108|gb|EEF08239.1| predicted protein [Populus trichocarpa]	oxysterol-binding family protein		GO:0006629; GO:0009987; GO:0009058; GO:0007165;	GO:0008289;
bg_contig773	1667	XP_002526490	83	449	375	614.379	0	gi|255571079|ref|XP_002526490.1|ATP binding protein, putative [Ricinus communis] >gi|223534165|gb|EEF35881.1| ATP binding protein, putative [Ricinus communis]	nak-type protein kinase	GO:0009536;	GO:0006464;	GO:0016301; GO:0000166;	Environmental Information Processing; Organismal Systems; Organismal Systems; Human Diseases; Human Diseases; Human Diseases; Human Diseases; Human Diseases; Human Diseases; Human Diseases	Signal transduction; Immune system; Nervous system; Infectious diseases; Infectious diseases; Infectious diseases; Infectious diseases; Infectious diseases; Infectious diseases; Infectious diseases	ko04064; ko04620; ko04722; ko05133; ko05152; ko05162; ko05169; ko05145; ko05140; ko05142	NF-kappa B signaling pathway; Toll-like receptor signaling pathway; Neurotrophin signaling pathway; Pertussis; Tuberculosis; Measles; Epstein-Barr virus infection; Toxoplasmosis; Leishmaniasis; Chagas disease (American trypanosomiasis)	K04730	IRAK1	interleukin-1 receptor-associated kinase 1	EC:2.7.11.1	COG0515	RTKL	Serine/threonine protein kinase
bg_contig774	1223	XP_002511567	87	309	269	478.404	1.75333e-167	gi|255541005|ref|XP_002511567.1|Flavonol synthase/flavanone 3-hydroxylase, putative [Ricinus communis] >gi|223550682|gb|EEF52169.1| Flavonol synthase/flavanone 3-hydroxylase, putative [Ricinus communis]	2-oxoacid-dependent dioxygenase		GO:0008152;	GO:0003824;									COG3491	R	Isopenicillin N synthase and related dioxygenases
bg_contig775	1126	XP_002509555	92	240	223	343.969	5.66838e-116	gi|255536977|ref|XP_002509555.1|Phosducin, putative [Ricinus communis] >gi|223549454|gb|EEF50942.1| Phosducin, putative [Ricinus communis]	thioredoxin family protein		GO:0008152;	GO:0003824;									COG0526	OC	Thiol-disulfide isomerase and thioredoxins
bg_contig776	819	XP_002298077	80	259	208	171.4	3.50237e-48	gi|224053997|ref|XP_002298077.1|predicted protein [Populus trichocarpa] >gi|222845335|gb|EEE82882.1| predicted protein [Populus trichocarpa]	protein	GO:0005634;	GO:0006350;	GO:0003700;
bg_contig780	1176	XP_002301822	88	233	207	343.584	7.53134e-116	gi|224065449|ref|XP_002301822.1|predicted protein [Populus trichocarpa] >gi|222843548|gb|EEE81095.1| predicted protein [Populus trichocarpa]	uncharacterized protein	GO:0005739;
bg_contig781	1553	XP_002278470	93	433	407	828.165	0	gi|225452843|ref|XP_002278470.1|PREDICTED: similar to starch synthase [Vitis vinifera]	glycogen synthase	GO:0009536;	GO:0009987; GO:0005975; GO:0009058;	GO:0016740;	Metabolism	Carbohydrate metabolism	ko00500	Starch and sucrose metabolism	K00703	E2.4.1.21, glgA	starch synthase	EC:2.4.1.21	COG0297	G	Glycogen synthase
bg_contig782	438	XP_002330394	76	60	46	82.4185	3.71886e-17	gi|224122910|ref|XP_002330394.1|predicted protein [Populus trichocarpa] >gi|222871779|gb|EEF08910.1| predicted protein [Populus trichocarpa]	cytochrome c biogenesis protein precursor	GO:0009536; GO:0016020;	GO:0009987; GO:0016043;										COG0785	O	Cytochrome c biogenesis protein
bg_contig783	5304	XP_002523571	76	1790	1361	1883.23	0	gi|255565158|ref|XP_002523571.1|hypothetical protein RCOM_1407450 [Ricinus communis] >gi|223537133|gb|EEF38766.1| hypothetical protein RCOM_1407450 [Ricinus communis]	protein	GO:0009536; GO:0016020;	GO:0009987; GO:0016043;										COG3064	M	Membrane protein involved in colicin uptake
bg_contig784	604	XP_002299308	92	42	39	76.2554	3.37309e-15	gi|224057738|ref|XP_002299308.1|predicted protein [Populus trichocarpa] >gi|222846566|gb|EEE84113.1| predicted protein [Populus trichocarpa]	uncharacterized protein	GO:0009536; GO:0005739;
bg_contig785	963	XP_002277728	77	213	166	259.61	2.34974e-84	gi|225425414|ref|XP_002277728.1|PREDICTED: hypothetical protein [Vitis vinifera] >gi|297738458|emb|CBI27659.3| unnamed protein product [Vitis vinifera]	uncharacterized protein	GO:0005739;
bg_contig786	1386	XP_002531855	77	321	248	409.838	1.61745e-139	gi|255582121|ref|XP_002531855.1|conserved hypothetical protein [Ricinus communis] >gi|223528505|gb|EEF30533.1| conserved hypothetical protein [Ricinus communis]	protein	GO:0005737;	GO:0009719; GO:0007165;
bg_contig787	1401	XP_002531855	80	321	259	453.751	9.9451e-157	gi|255582121|ref|XP_002531855.1|conserved hypothetical protein [Ricinus communis] >gi|223528505|gb|EEF30533.1| conserved hypothetical protein [Ricinus communis]	protein	GO:0005622;	GO:0009719; GO:0007165;
bg_contig788	1322	XP_002310021	77	208	161	233.417	2.04153e-72	gi|224093856|ref|XP_002310021.1|predicted protein [Populus trichocarpa] >gi|222852924|gb|EEE90471.1| predicted protein [Populus trichocarpa]	uncharacterized protein	GO:0005622;	GO:0009719; GO:0007165;
bg_contig789	1763	XP_002315712	85	366	312	494.967	2.09633e-170	gi|224111004|ref|XP_002315712.1|predicted protein [Populus trichocarpa] >gi|222864752|gb|EEF01883.1| predicted protein [Populus trichocarpa]	desacetoxyvindoline 4-		GO:0008152;	GO:0005488; GO:0003824;									COG3491	R	Isopenicillin N synthase and related dioxygenases
bg_contig790	1326	XP_002275928	96	360	346	612.838	0	gi|225436053|ref|XP_002275928.1|PREDICTED: hypothetical protein [Vitis vinifera] >gi|296083994|emb|CBI24382.3| unnamed protein product [Vitis vinifera]	argonaute 4	GO:0005634; GO:0005730; GO:0005654;	GO:0009607; GO:0006950; GO:0006259; GO:0006350; GO:0009987; GO:0040029; GO:0006464; GO:0016043;	GO:0008135;
bg_contig791	1261	XP_002322502	89	243	217	419.853	5.07421e-145	gi|224137216|ref|XP_002322502.1|predicted protein [Populus trichocarpa] >gi|222867132|gb|EEF04263.1| predicted protein [Populus trichocarpa]	snf1-related protein kinase regulatory subunit beta-2			GO:0016301;	Environmental Information Processing; Environmental Information Processing; Organismal Systems; Organismal Systems; Organismal Systems; Organismal Systems; Organismal Systems; Organismal Systems; Organismal Systems; Human Diseases; Human Diseases; Human Diseases	Signal transduction; Signal transduction; Endocrine system; Endocrine system; Endocrine system; Endocrine system; Aging; Aging; Environmental adaptation; Cardiovascular diseases; Endocrine and metabolic diseases; Endocrine and metabolic diseases	ko04068; ko04152; ko04910; ko04922; ko04920; ko04921; ko04211; ko04213; ko04710; ko05410; ko04932; ko04931	FoxO signaling pathway; AMPK signaling pathway; Insulin signaling pathway; Glucagon signaling pathway; Adipocytokine signaling pathway; Oxytocin signaling pathway; Longevity regulating pathway - mammal; Longevity regulating pathway - multiple species; Circadian rhythm; Hypertrophic cardiomyopathy (HCM); Non-alcoholic fatty liver disease (NAFLD); Insulin resistance	K07199	PRKAB	5'-AMP-activated protein kinase, regulatory beta subunit
bg_contig792	326	XP_002514542	78	78	61	112.464	1.0546e-29	gi|255546969|ref|XP_002514542.1|peroxidase, putative [Ricinus communis] >gi|223546146|gb|EEF47648.1| peroxidase, putative [Ricinus communis]	peroxidase 49 precursor	GO:0005737;	GO:0008152; GO:0006950;	GO:0003824; GO:0005488; GO:0003674;
bg_contig794	2953	XP_002330384	90	563	509	761.911	0	gi|224122870|ref|XP_002330384.1|predicted protein [Populus trichocarpa] >gi|222871769|gb|EEF08900.1| predicted protein [Populus trichocarpa]	ubiquitin-specific protease 14		GO:0006464; GO:0009790; GO:0009791; GO:0000003; GO:0009987; GO:0009056; GO:0019538;	GO:0016301; GO:0005488; GO:0016787;									COG5207	O	Isopeptidase T
bg_contig795	2953	XP_002315906	94	776	731	1221.45	0	gi|224111576|ref|XP_002315906.1|predicted protein [Populus trichocarpa] >gi|222864946|gb|EEF02077.1| predicted protein [Populus trichocarpa]	dea(d h)-box rna helicase family protein	GO:0005622;		GO:0003723; GO:0016787; GO:0000166;									COG1643	L	HrpA-like helicases
bg_contig796	1924	XP_002510130	82	506	415	504.597	2.28834e-171	gi|255538130|ref|XP_002510130.1|cytochrome P450, putative [Ricinus communis] >gi|223550831|gb|EEF52317.1| cytochrome P450, putative [Ricinus communis]	cytochrome p450		GO:0008152;	GO:0003674; GO:0003824; GO:0005488;									COG2124	Q	Cytochrome P450
bg_contig797	1579	XP_002328831	89	378	339	553.903	0	gi|224129900|ref|XP_002328831.1|predicted protein [Populus trichocarpa] >gi|222839129|gb|EEE77480.1| predicted protein [Populus trichocarpa]	uncharacterized rho gtpase-activating protein	GO:0005622;	GO:0007165;	GO:0030234;
bg_contig798	461	XP_002318535	70	100	70	90.8929	1.32466e-19	gi|224121246|ref|XP_002318535.1|predicted protein [Populus trichocarpa] >gi|222859208|gb|EEE96755.1| predicted protein [Populus trichocarpa]	ring finger containing			GO:0005488;									COG3637	M	Opacity protein and related surface antigens
bg_contig799	1229	XP_002309586	88	278	245	437.573	1.18185e-151	gi|224092386|ref|XP_002309586.1|predicted protein [Populus trichocarpa] >gi|222855562|gb|EEE93109.1| predicted protein [Populus trichocarpa]	protein	GO:0016020; GO:0009536; GO:0009579;	GO:0015979;	GO:0005488;
bg_contig801	2143	XP_002534042	90	638	580	944.88	0	gi|255586864|ref|XP_002534042.1|conserved hypothetical protein [Ricinus communis] >gi|223525949|gb|EEF28346.1| conserved hypothetical protein [Ricinus communis]	protein	GO:0016020;	GO:0009987; GO:0006810;										COG5594	S	Uncharacterized integral membrane protein
bg_contig802	567	XP_002332086	83	154	129	235.343	2.05515e-74	gi|224115558|ref|XP_002332086.1|predicted protein [Populus trichocarpa] >gi|222874906|gb|EEF12037.1| predicted protein [Populus trichocarpa]	uncharacterized protein	GO:0016020;	GO:0009987; GO:0006810;
bg_contig803	942	XP_002267886	78	248	194	304.679	1.76827e-101	gi|225462729|ref|XP_002267886.1|PREDICTED: hypothetical protein [Vitis vinifera] >gi|302143683|emb|CBI22544.3| unnamed protein product [Vitis vinifera]	nodulin 3 family protein	GO:0009536; GO:0016020;
bg_contig805	524	XP_002323460	91	68	62	65.855	2.38597e-10	gi|224140175|ref|XP_002323460.1|predicted protein [Populus trichocarpa] >gi|222868090|gb|EEF05221.1| predicted protein [Populus trichocarpa]	lectin protein kinase family protein	GO:0005886; GO:0005623;	GO:0006464;	GO:0016301; GO:0000166; GO:0030246;									COG0515	RTKL	Serine/threonine protein kinase
bg_contig806	1392	XP_002516820	78	471	370	653.284	0	gi|255551549|ref|XP_002516820.1|80 kD MCM3-associated protein, putative [Ricinus communis] >gi|223543908|gb|EEF45434.1| 80 kD MCM3-associated protein, putative [Ricinus communis]	g1121 protein	GO:0005886; GO:0005623;	GO:0006464;	GO:0016301; GO:0000166; GO:0030246;									COG5079	UD	Nuclear protein export factor
bg_contig807	621	XP_002530695	80	184	149	208.764	1.53409e-64	gi|255579712|ref|XP_002530695.1|mitochondrial dicarboxylate carrier protein, putative [Ricinus communis] >gi|223529751|gb|EEF31690.1| mitochondrial dicarboxylate carrier protein, putative [Ricinus communis]	protein	GO:0005739; GO:0016020;	GO:0009987; GO:0006810;	GO:0005488;
bg_contig809	532	XP_002307905	92	67	62	111.694	3.9479e-30	gi|224086534|ref|XP_002307905.1|predicted protein [Populus trichocarpa] >gi|118489449|gb|ABK96527.1| unknown [Populus trichocarpa x Populus deltoides] >gi|222853881|gb|EEE91428.1| predicted protein [Populus trichocarpa]	membrane protein	GO:0016020;	GO:0006950;
bg_contig810	800	XP_002510247	76	115	88	125.946	9.47458e-34	gi|255538364|ref|XP_002510247.1|conserved hypothetical protein [Ricinus communis] >gi|223550948|gb|EEF52434.1| conserved hypothetical protein [Ricinus communis]	conserved hypothetical protein [Ricinus communis]	GO:0016020;	GO:0006950;
bg_contig812	918	XP_002524573	80	251	203	359.377	5.40346e-123	gi|255567184|ref|XP_002524573.1|conserved hypothetical protein [Ricinus communis] >gi|223536126|gb|EEF37781.1| conserved hypothetical protein [Ricinus communis]	protein	GO:0016020;	GO:0006950;
bg_contig813	1033	XP_002267332	73	165	122	190.274	9.02649e-57	gi|225466111|ref|XP_002267332.1|PREDICTED: hypothetical protein [Vitis vinifera] >gi|147765906|emb|CAN66697.1| hypothetical protein VITISV_022536 [Vitis vinifera] >gi|296084208|emb|CBI24596.3| unnamed protein product [Vitis vinifera]	small heat shock protein		GO:0006950; GO:0008150;										COG0071	O	Molecular chaperone (small heat shock protein)
bg_contig814	694	XP_002520181	79	231	183	266.544	3.07163e-83	gi|255558308|ref|XP_002520181.1|leucine-rich repeat-containing protein, putative [Ricinus communis] >gi|223540673|gb|EEF42236.1| leucine-rich repeat-containing protein, putative [Ricinus communis]	tir-nbs-lrr resistance protein	GO:0016020;	GO:0007165; GO:0008219; GO:0006950;	GO:0004872; GO:0016787; GO:0000166; GO:0005515;
bg_contig817	836	XP_002324866	75	95	72	119.398	2.07282e-30	gi|224143162|ref|XP_002324866.1|predicted protein [Populus trichocarpa] >gi|222866300|gb|EEF03431.1| predicted protein [Populus trichocarpa]	protein	GO:0016020;	GO:0007165; GO:0008219; GO:0006950;	GO:0004872; GO:0016787; GO:0000166; GO:0005515;	Metabolism	Glycan biosynthesis and metabolism	ko00563	Glycosylphosphatidylinositol(GPI)-anchor biosynthesis	K03858	PIGH, GPI15	phosphatidylinositol glycan, class H
bg_contig818	782	CBI41073	71	108	77	57.3806	4.74844e-08	gi|296090673|emb|CBI41073.3|unnamed protein product [Vitis vinifera]	unnamed protein product [Vitis vinifera]	GO:0016020;	GO:0007165; GO:0008219; GO:0006950;	GO:0004872; GO:0016787; GO:0000166; GO:0005515;
bg_contig820	618	XP_002329746	67	129	87	122.865	1.35632e-32	gi|224125906|ref|XP_002329746.1|predicted protein [Populus trichocarpa] >gi|222870654|gb|EEF07785.1| predicted protein [Populus trichocarpa]	protein		GO:0009790; GO:0009791; GO:0000003; GO:0006350;	GO:0003677;
bg_contig821	1582	CAN82248	89	284	255	491.886	0	gi|147852216|emb|CAN82248.1|hypothetical protein VITISV_036490 [Vitis vinifera]	protein		GO:0008152;	GO:0003824;	Metabolism; Metabolism	Lipid metabolism; Lipid metabolism	ko00564; ko00565	Glycerophospholipid metabolism; Ether lipid metabolism	K16860	PLD3_4	phospholipase D3/4	EC:3.1.4.4
bg_contig822	554	XP_002529751	79	67	53	88.5817	1.138e-18	gi|255577753|ref|XP_002529751.1|conserved hypothetical protein [Ricinus communis] >gi|223530749|gb|EEF32617.1| conserved hypothetical protein [Ricinus communis]	protein		GO:0008152;	GO:0003824;
bg_contig823	551	XP_002310446	67	86	58	86.2705	4.76121e-18	gi|224095712|ref|XP_002310446.1|predicted protein [Populus trichocarpa] >gi|222853349|gb|EEE90896.1| predicted protein [Populus trichocarpa]	uncharacterized protein		GO:0008152;	GO:0003824;
bg_contig827	1128	XP_002321864	71	246	176	245.358	2.57556e-77	gi|224134607|ref|XP_002321864.1|predicted protein [Populus trichocarpa] >gi|222868860|gb|EEF05991.1| predicted protein [Populus trichocarpa]	protein		GO:0006350;	GO:0003700;
bg_contig828	290	XP_002888677	92	96	89	131.339	2.23038e-34	gi|297841591|ref|XP_002888677.1|hypothetical protein ARALYDRAFT_475997 [Arabidopsis lyrata subsp. lyrata] >gi|297334518|gb|EFH64936.1| hypothetical protein ARALYDRAFT_475997 [Arabidopsis lyrata subsp. lyrata]	phospholipid-translocating atpase	GO:0005886; GO:0009536; GO:0016020; GO:0005739;	GO:0006810; GO:0006139; GO:0009058;	GO:0005488; GO:0000166; GO:0005215; GO:0016787; GO:0005515;									COG0474	P	Cation transport ATPase
bg_contig829	466	XP_002321396	73	152	111	129.413	2.87262e-34	gi|224132734|ref|XP_002321396.1|predicted protein [Populus trichocarpa] >gi|222868392|gb|EEF05523.1| predicted protein [Populus trichocarpa]	uncharacterized protein	GO:0005886; GO:0009536; GO:0016020; GO:0005739;	GO:0006810; GO:0006139; GO:0009058;	GO:0005488; GO:0000166; GO:0005215; GO:0016787; GO:0005515;
bg_contig830	1001	XP_002302348	84	186	158	270.396	1.131e-87	gi|224067086|ref|XP_002302348.1|predicted protein [Populus trichocarpa] >gi|222844074|gb|EEE81621.1| predicted protein [Populus trichocarpa]	uncharacterized protein		GO:0006139; GO:0009987; GO:0040029;	GO:0016740; GO:0005488;
bg_contig832	667	XP_002323276	95	170	162	277.715	4.48268e-93	gi|224139788|ref|XP_002323276.1|metal tolerance protein [Populus trichocarpa] >gi|222867906|gb|EEF05037.1| metal tolerance protein [Populus trichocarpa]	metal tolerance protein c2	GO:0016020;	GO:0006810; GO:0009607;	GO:0005215;									COG1230	P	Co/Zn/Cd efflux system component
bg_contig833	1307	XP_002319656	88	310	273	497.664	5.45063e-172	gi|224125710|ref|XP_002319656.1|predicted protein [Populus trichocarpa] >gi|222858032|gb|EEE95579.1| predicted protein [Populus trichocarpa]	pentatricopeptide repeat-containing protein	GO:0009536; GO:0016020;		GO:0005488;
bg_contig834	757	XP_002518588	89	128	114	176.022	4.31201e-53	gi|255555101|ref|XP_002518588.1|conserved hypothetical protein [Ricinus communis] >gi|223542433|gb|EEF43975.1| conserved hypothetical protein [Ricinus communis]	protein	GO:0005737; GO:0005623;
bg_contig835	1287	XP_002300031	79	324	257	421.394	1.4151e-144	gi|224060033|ref|XP_002300031.1|predicted protein [Populus trichocarpa] >gi|222847289|gb|EEE84836.1| predicted protein [Populus trichocarpa]	protein	GO:0009536;											COG0742	L	N6-adenine-specific methylase
bg_contig836	571	NP_172701	84	103	87	149.058	9.36292e-44	gi|30682747|ref|NP_172701.2|protein cornichon-4 [Arabidopsis thaliana] >gi|75148636|sp|Q84W04.1|CNIH4_ARATH RecName: Full=Protein cornichon homolog 4 >gi|28416577|gb|AAO42819.1| At1g12390 [Arabidopsis thaliana] >gi|110743211|dbj|BAE99496.1| hypothetical protein [Arabidopsis thaliana] >gi|332190753|gb|AEE28874.1| protein cornichon-4 [Arabidopsis thaliana]	cornichon family protein	GO:0016020; GO:0005623;	GO:0007165;
bg_contig837	966	XP_002514193	72	92	67	90.1225	4.12095e-18	gi|255546267|ref|XP_002514193.1|Protein-tyrosine phosphatase mitochondrial 1, mitochondrial precursor, putative [Ricinus communis] >gi|223546649|gb|EEF48147.1| Protein-tyrosine phosphatase mitochondrial 1, mitochondrial precursor, putative [Ricinus communis]	protein-tyrosine phosphatase mitochondrial mitochondrial		GO:0009987; GO:0008152;	GO:0016787;
bg_contig838	1074	XP_002330446	73	335	247	361.688	1.03778e-116	gi|224122698|ref|XP_002330446.1|predicted protein [Populus trichocarpa] >gi|222871858|gb|EEF08989.1| predicted protein [Populus trichocarpa]	phosphatidylinositol-4-phosphate 5-	GO:0005737; GO:0005886;	GO:0007275; GO:0016049; GO:0030154; GO:0016043; GO:0009653;	GO:0016301; GO:0005515;									COG4642	S	Uncharacterized protein conserved in bacteria
bg_contig839	1430	XP_002524272	81	365	296	514.227	1.12878e-179	gi|255566575|ref|XP_002524272.1|ATP binding protein, putative [Ricinus communis] >gi|223536463|gb|EEF38111.1| ATP binding protein, putative [Ricinus communis]	protein	GO:0005739;	GO:0006464;	GO:0000166; GO:0016301;	Environmental Information Processing; Organismal Systems; Organismal Systems; Human Diseases; Human Diseases; Human Diseases; Human Diseases; Human Diseases; Human Diseases; Human Diseases	Signal transduction; Immune system; Nervous system; Infectious diseases; Infectious diseases; Infectious diseases; Infectious diseases; Infectious diseases; Infectious diseases; Infectious diseases	ko04064; ko04620; ko04722; ko05133; ko05152; ko05162; ko05169; ko05145; ko05140; ko05142	NF-kappa B signaling pathway; Toll-like receptor signaling pathway; Neurotrophin signaling pathway; Pertussis; Tuberculosis; Measles; Epstein-Barr virus infection; Toxoplasmosis; Leishmaniasis; Chagas disease (American trypanosomiasis)	K04730	IRAK1	interleukin-1 receptor-associated kinase 1	EC:2.7.11.1	COG0515	RTKL	Serine/threonine protein kinase
bg_contig840	1464	XP_002308386	85	313	268	484.182	6.60411e-168	gi|224088242|ref|XP_002308386.1|predicted protein [Populus trichocarpa] >gi|222854362|gb|EEE91909.1| predicted protein [Populus trichocarpa]	metallophosphatase domain-containing protein			GO:0016787;
bg_contig841	623	XP_002514212	88	154	136	219.935	1.51362e-66	gi|255546305|ref|XP_002514212.1|transferase, transferring pentosyl groups, putative [Ricinus communis] >gi|223546668|gb|EEF48166.1| transferase, transferring pentosyl groups, putative [Ricinus communis]	initiator trna phosphoribosyl-transferase	GO:0009536;	GO:0006412;	GO:0016740;
bg_contig842	1000	XP_002519300	66	330	219	243.817	1.56586e-70	gi|255556532|ref|XP_002519300.1|calmodulin-binding transcription activator (camta), plants, putative [Ricinus communis] >gi|223541615|gb|EEF43164.1| calmodulin-binding transcription activator (camta), plants, putative [Ricinus communis]	calmodulin-binding transcription activator 2	GO:0005654;	GO:0009607;	GO:0030528; GO:0000166; GO:0003723; GO:0005515;
bg_contig843	557	XP_002320854	88	95	84	102.449	1.19796e-25	gi|224130508|ref|XP_002320854.1|histone H3 [Populus trichocarpa] >gi|222861627|gb|EEE99169.1| histone H3 [Populus trichocarpa]	centromere-specific h3 variant protein	GO:0005634; GO:0005622;	GO:0009987; GO:0016043;	GO:0003677;	Human Diseases; Human Diseases; Human Diseases	Cancers; Immune diseases; Substance dependence	ko05202; ko05322; ko05034	Transcriptional misregulation in cancers; Systemic lupus erythematosus; Alcoholism	K11253	H3	histone H3		COG2036	B	Histones H3 and H4
bg_contig844	1962	XP_002282977	65	617	404	563.533	0	gi|225435494|ref|XP_002282977.1|PREDICTED: hypothetical protein [Vitis vinifera]	protein		GO:0006464;	GO:0000166; GO:0016301;									COG0515	RTKL	Serine/threonine protein kinase
bg_contig846	369	XP_002512353	91	59	54	115.931	1.63064e-28	gi|255542580|ref|XP_002512353.1|hypothetical protein RCOM_1431030 [Ricinus communis] >gi|223548314|gb|EEF49805.1| hypothetical protein RCOM_1431030 [Ricinus communis]	uncharacterized protein		GO:0006464;	GO:0000166; GO:0016301;
bg_contig848	1048	XP_002525606	80	193	155	190.274	5.23107e-57	gi|255569277|ref|XP_002525606.1|Josephin-2, putative [Ricinus communis] >gi|223535042|gb|EEF36724.1| Josephin-2, putative [Ricinus communis]	josephin-like protein		GO:0006464;	GO:0000166; GO:0016301;
bg_contig849	1733	XP_002303344	84	485	409	681.789	0	gi|224071045|ref|XP_002303344.1|predicted protein [Populus trichocarpa] >gi|222840776|gb|EEE78323.1| predicted protein [Populus trichocarpa]	protein	GO:0005739; GO:0016020; GO:0005623;	GO:0009987; GO:0016043; GO:0009653; GO:0007049; GO:0007275;	GO:0016787;
bg_contig850	1416	XP_002323125	78	426	333	468.389	1.10177e-159	gi|224139464|ref|XP_002323125.1|predicted protein [Populus trichocarpa] >gi|222867755|gb|EEF04886.1| predicted protein [Populus trichocarpa]	microtubule-associated proteins 70-3	GO:0005886; GO:0005856; GO:0005739;	GO:0009987; GO:0016043;	GO:0005515;									COG1196	D	Chromosome segregation ATPases
bg_contig852	738	XP_002521542	84	207	175	314.309	1.06011e-104	gi|255561060|ref|XP_002521542.1|Benzoate carboxyl methyltransferase, putative [Ricinus communis] >gi|223539220|gb|EEF40813.1| Benzoate carboxyl methyltransferase, putative [Ricinus communis]	benzoate carboxyl			GO:0016740;
bg_contig853	568	XP_002528303	86	190	165	301.597	5.82186e-100	gi|255574792|ref|XP_002528303.1|conserved hypothetical protein [Ricinus communis] >gi|223532258|gb|EEF34061.1| conserved hypothetical protein [Ricinus communis]	protein		GO:0006350; GO:0009628; GO:0006950;
bg_contig854	256	XP_002511585	86	52	45	87.4261	3.53009e-19	gi|255541042|ref|XP_002511585.1|conserved hypothetical protein [Ricinus communis] >gi|223548765|gb|EEF50254.1| conserved hypothetical protein [Ricinus communis]	uncharacterized protein	GO:0005886;		GO:0003677;									COG1840	P	ABC-type Fe3+ transport system, periplasmic component
bg_contig855	726	XP_002315479	84	241	203	346.665	7.67178e-117	gi|224110308|ref|XP_002315479.1|f-box family protein [Populus trichocarpa] >gi|222864519|gb|EEF01650.1| f-box family protein [Populus trichocarpa]	kelch repeat-containing f-box family protein	GO:0005886;		GO:0003677;
bg_contig856	920	XP_002324921	85	198	170	234.958	3.67914e-71	gi|224143338|ref|XP_002324921.1|predicted protein [Populus trichocarpa] >gi|222866355|gb|EEF03486.1| predicted protein [Populus trichocarpa]	major facilitator protein	GO:0016020;	GO:0006810;	GO:0005215;									COG0477	GEPR	Permeases of the major facilitator superfamily
bg_contig857	767	XP_002324921	85	176	151	234.572	8.71199e-72	gi|224143338|ref|XP_002324921.1|predicted protein [Populus trichocarpa] >gi|222866355|gb|EEF03486.1| predicted protein [Populus trichocarpa]	major facilitator protein	GO:0016020;	GO:0006810;	GO:0005215;									COG0477	GEPR	Permeases of the major facilitator superfamily
bg_contig858	435	XP_002319201	95	145	139	276.174	2.4195e-90	gi|224123938|ref|XP_002319201.1|predicted protein [Populus trichocarpa] >gi|222857577|gb|EEE95124.1| predicted protein [Populus trichocarpa]	exostosin family protein	GO:0005739; GO:0005737; GO:0016020; GO:0005623;		GO:0016740;
bg_contig859	986	ACX46384	92	244	226	414.461	7.80587e-140	gi|260594179|gb|ACX46384.1|isochorismate synthase [Populus tremuloides]	isochorismate synthase	GO:0009536;	GO:0009987; GO:0009058;	GO:0003824;	Metabolism; Metabolism	Metabolism of cofactors and vitamins; Metabolism of terpenoids and polyketides	ko00130; ko01053	Ubiquinone and other terpenoid-quinone biosynthesis; Biosynthesis of siderophore group nonribosomal peptides	K02552	menF	menaquinone-specific isochorismate synthase	EC:5.4.4.2	COG1169	HQ	Isochorismate synthase
bg_contig864	1701	XP_002322595	51	563	288	226.098	1.42302e-61	gi|224137590|ref|XP_002322595.1|predicted protein [Populus trichocarpa] >gi|222867225|gb|EEF04356.1| predicted protein [Populus trichocarpa]	protein	GO:0009536;	GO:0009987; GO:0009058;	GO:0003824;
bg_contig865	783	XP_002514763	85	207	178	330.487	2.644e-111	gi|255547411|ref|XP_002514763.1|r2r3-myb transcription factor, putative [Ricinus communis] >gi|223546367|gb|EEF47869.1| r2r3-myb transcription factor, putative [Ricinus communis]	myb domain protein 96	GO:0005634;	GO:0009628; GO:0006950; GO:0006350; GO:0008150; GO:0009719;	GO:0003700;									COG5147	KAD	Myb superfamily proteins, including transcription factors and mRNA splicing factors
bg_contig866	972	XP_002309589	63	280	179	219.55	5.67506e-65	gi|224092394|ref|XP_002309589.1|predicted protein [Populus trichocarpa] >gi|222855565|gb|EEE93112.1| predicted protein [Populus trichocarpa]	protein	GO:0005634;	GO:0009628; GO:0006950; GO:0006350; GO:0008150; GO:0009719;	GO:0003700;									COG5024	D	Cyclin
bg_contig867	336	XP_002532352	63	108	69	102.449	2.87952e-24	gi|255583173|ref|XP_002532352.1|polycomb protein embryonic flower, putative [Ricinus communis] >gi|223527939|gb|EEF30025.1| polycomb protein embryonic flower, putative [Ricinus communis]	polycomb protein embryonic	GO:0005634;	GO:0009628; GO:0006950; GO:0006350; GO:0008150; GO:0009719;	GO:0003700;
bg_contig868	1591	XP_002281166	91	374	344	610.912	0	gi|225446643|ref|XP_002281166.1|PREDICTED: hypothetical protein isoform 1 [Vitis vinifera] >gi|302143438|emb|CBI21999.3| unnamed protein product [Vitis vinifera]	serine threonine-specific protein kinase-like protein		GO:0006464;	GO:0016301; GO:0000166;									COG0515	RTKL	Serine/threonine protein kinase
bg_contig869	526	CBI31518	85	106	91	120.168	3.50704e-29	gi|296086077|emb|CBI31518.3|unnamed protein product [Vitis vinifera]	pwwp domain-containing protein			GO:0000166;
bg_contig870	721	XP_002530123	63	174	111	164.081	9.84927e-46	gi|255578519|ref|XP_002530123.1|hypothetical protein RCOM_0128070 [Ricinus communis] >gi|223530377|gb|EEF32267.1| hypothetical protein RCOM_0128070 [Ricinus communis]	wd-40 repeat family protein			GO:0000166;
bg_contig871	951	XP_002272750	82	245	203	354.755	9.67949e-124	gi|225451285|ref|XP_002272750.1|PREDICTED: hypothetical protein [Vitis vinifera]	trna pseudouridine synthase	GO:0005739;	GO:0006139;	GO:0003723; GO:0003824;									COG0585	S	Uncharacterized conserved protein
bg_contig873	458	XP_002533381	95	152	145	290.812	4.34679e-94	gi|255585370|ref|XP_002533381.1|ATP binding protein, putative [Ricinus communis] >gi|223526774|gb|EEF28999.1| ATP binding protein, putative [Ricinus communis]	protein kinase	GO:0005737;	GO:0006464;	GO:0016301; GO:0000166;									COG0515	RTKL	Serine/threonine protein kinase
bg_contig874	437	XP_002306920	94	111	105	200.675	1.20326e-63	gi|224082988|ref|XP_002306920.1|predicted protein [Populus trichocarpa] >gi|222856369|gb|EEE93916.1| predicted protein [Populus trichocarpa]	protein			GO:0003824;									COG1611	R	Predicted Rossmann fold nucleotide-binding protein
bg_contig875	1153	XP_002530952	84	343	289	368.237	2.02854e-122	gi|255580244|ref|XP_002530952.1|conserved hypothetical protein [Ricinus communis] >gi|223529467|gb|EEF31424.1| conserved hypothetical protein [Ricinus communis]	presenilin family protein	GO:0016020; GO:0005737;	GO:0007165;		Environmental Information Processing; Environmental Information Processing; Organismal Systems; Human Diseases	Signal transduction; Signal transduction; Nervous system; Neurodegenerative diseases	ko04310; ko04330; ko04722; ko05010	Wnt signaling pathway; Notch signaling pathway; Neurotrophin signaling pathway; Alzheimer's disease	K04505	PSEN1, PS1	presenilin 1	EC:3.4.23.-
bg_contig876	442	XP_002311345	87	65	57	109.768	5.17988e-26	gi|224098988|ref|XP_002311345.1|predicted protein [Populus trichocarpa] >gi|222851165|gb|EEE88712.1| predicted protein [Populus trichocarpa]	deah-box nuclear pre-mrna splicing factor	GO:0009536;		GO:0000166; GO:0003676; GO:0016787;									COG1643	L	HrpA-like helicases
bg_contig877	842	XP_002311502	73	147	108	182.956	2.03253e-51	gi|224099483|ref|XP_002311502.1|predicted protein [Populus trichocarpa] >gi|222851322|gb|EEE88869.1| predicted protein [Populus trichocarpa]	p-loop containing nucleoside triphosphate hydrolase-like protein			GO:0016740; GO:0000166; GO:0016787; GO:0016301;									COG0572	F	Uridine kinase
bg_contig878	1260	XP_002314189	70	297	209	276.174	1.20989e-87	gi|224106505|ref|XP_002314189.1|f-box family protein [Populus trichocarpa] >gi|222850597|gb|EEE88144.1| f-box family protein [Populus trichocarpa]	f-box family protein			GO:0016740; GO:0000166; GO:0016787; GO:0016301;
bg_contig880	497	XP_002330012	60	89	54	64.3142	3.297e-11	gi|224124394|ref|XP_002330012.1|hypothetical protein POPTRDRAFT_581629 [Populus trichocarpa] >gi|222871437|gb|EEF08568.1| hypothetical protein POPTRDRAFT_581629 [Populus trichocarpa]	hypothetical protein POPTRDRAFT_581629 [Populus trichocarpa]			GO:0016740; GO:0000166; GO:0016787; GO:0016301;
bg_contig881	645	XP_002512556	61	100	61	83.1889	5.97961e-18	gi|255542986|ref|XP_002512556.1|conserved hypothetical protein [Ricinus communis] >gi|223548517|gb|EEF50008.1| conserved hypothetical protein [Ricinus communis]	conserved hypothetical protein [Ricinus communis]			GO:0016740; GO:0000166; GO:0016787; GO:0016301;
bg_contig882	248	XP_002520413	75	83	63	95.9005	1.43722e-22	gi|255558779|ref|XP_002520413.1|hypothetical protein RCOM_1397400 [Ricinus communis] >gi|223540398|gb|EEF41968.1| hypothetical protein RCOM_1397400 [Ricinus communis]	cc-nbs-lrr resistance protein			GO:0000166; GO:0016787;									COG4886	S	Leucine-rich repeat (LRR) protein
bg_contig884	858	XP_002527161	89	59	53	105.531	1.42622e-25	gi|255572450|ref|XP_002527161.1|cytochrome C oxidase, subunit II, putative [Ricinus communis] >gi|223533482|gb|EEF35227.1| cytochrome C oxidase, subunit II, putative [Ricinus communis]	cytochrome oxidase subunit 2	GO:0005739; GO:0016020;	GO:0006091; GO:0006810;	GO:0005215; GO:0003824; GO:0003674; GO:0005488;
bg_contig885	1577	XP_002534687	93	197	185	307.375	7.87596e-98	gi|255588687|ref|XP_002534687.1|NADH-ubiquinone oxidoreductase chain, putative [Ricinus communis] >gi|223524771|gb|EEF27701.1| NADH-ubiquinone oxidoreductase chain, putative [Ricinus communis]	nadh dehydrogenase subunit 4	GO:0005739; GO:0016020;	GO:0006091; GO:0006810;	GO:0003824;	Metabolism; Human Diseases	Energy metabolism; Neurodegenerative diseases	ko00190; ko05012	Oxidative phosphorylation; Parkinson's disease	K03881	ND4	NADH-ubiquinone oxidoreductase chain 4	EC:1.6.5.3	COG1008	C	NADH:ubiquinone oxidoreductase subunit 4 (chain M)
bg_contig886	893	XP_002277726	87	134	117	214.157	6.21746e-62	gi|225441764|ref|XP_002277726.1|PREDICTED: hypothetical protein [Vitis vinifera]	protein	GO:0016020;	GO:0006139; GO:0009987; GO:0006810;	GO:0005215;
bg_contig888	1430	ABK96713	89	291	259	473.781	1.3708e-164	gi|118489827|gb|ABK96713.1|unknown [Populus trichocarpa x Populus deltoides]	translation factor	GO:0009536;											COG0009	J	Putative translation factor (SUA5)
bg_contig889	298	CAN67600	98	56	55	118.242	5.02236e-33	gi|147795809|emb|CAN67600.1|hypothetical protein VITISV_012281 [Vitis vinifera]	protein	GO:0009536; GO:0005783; GO:0005886;	GO:0005975; GO:0006464; GO:0009058;	GO:0016740;									COG1287	R	Uncharacterized membrane protein, required for N-linked glycosylation
bg_contig890	1206	XP_002510261	81	401	326	552.747	0	gi|255538392|ref|XP_002510261.1|ribonuclease p/mrp subunit, putative [Ricinus communis] >gi|223550962|gb|EEF52448.1| ribonuclease p/mrp subunit, putative [Ricinus communis]	alpha beta-hydrolase family protein	GO:0005739;		GO:0005488;
bg_contig891	1232	XP_002520086	84	246	208	300.827	2.25685e-98	gi|255558115|ref|XP_002520086.1|conserved hypothetical protein [Ricinus communis] >gi|223540850|gb|EEF42410.1| conserved hypothetical protein [Ricinus communis]	grf domain class transcription factor	GO:0005739;		GO:0005488;
bg_contig892	1245	CBI27820	65	304	199	242.276	1.00033e-73	gi|297738575|emb|CBI27820.3|unnamed protein product [Vitis vinifera]	growth-regulating factor 5	GO:0005634;	GO:0007275; GO:0006350;	GO:0000166; GO:0030528; GO:0016787;
bg_contig893	2154	XP_002299528	93	586	545	837.41	0	gi|224058479|ref|XP_002299528.1|predicted protein [Populus trichocarpa] >gi|222846786|gb|EEE84333.1| predicted protein [Populus trichocarpa]	protein	GO:0009536;	GO:0005975; GO:0009058; GO:0009987; GO:0016043; GO:0009653;	GO:0000166; GO:0003824;									COG0769	M	UDP-N-acetylmuramyl tripeptide synthase
bg_contig894	362	XP_002285561	100	46	46	98.9821	9.24022e-23	gi|225433320|ref|XP_002285561.1|PREDICTED: hypothetical protein [Vitis vinifera] >gi|296088261|emb|CBI35769.3| unnamed protein product [Vitis vinifera]	peptidase s41 family protein	GO:0005739; GO:0009536; GO:0009579;	GO:0009056; GO:0019538; GO:0007165;	GO:0016787; GO:0005515;									COG0793	M	Periplasmic protease
bg_contig895	467	XP_002267519	77	158	122	175.252	9.29871e-49	gi|225437896|ref|XP_002267519.1|PREDICTED: hypothetical protein [Vitis vinifera]	uncharacterized protein			GO:0005515;
bg_contig896	412	XP_002864603	59	83	49	55.8398	2.51112e-07	gi|297793437|ref|XP_002864603.1|hypothetical protein ARALYDRAFT_496019 [Arabidopsis lyrata subsp. lyrata] >gi|297310438|gb|EFH40862.1| hypothetical protein ARALYDRAFT_496019 [Arabidopsis lyrata subsp. lyrata]	hypothetical protein ARALYDRAFT_496019 [Arabidopsis lyrata subsp. lyrata]			GO:0005515;
bg_contig897	1216	XP_002530330	83	270	225	397.897	8.9823e-136	gi|255578955|ref|XP_002530330.1|magnesium ion binding protein, putative [Ricinus communis] >gi|223530134|gb|EEF32046.1| magnesium ion binding protein, putative [Ricinus communis]	4 -phosphopantetheinyl transferase	GO:0005739;	GO:0009058;	GO:0005488; GO:0016740;	Metabolism	Metabolism of cofactors and vitamins	ko00770	Pantothenate and CoA biosynthesis	K06133	LYS5, acpT	4'-phosphopantetheinyl transferase	EC:2.7.8.-	COG2091	H	Phosphopantetheinyl transferase
bg_contig898	791	XP_002509557	93	259	242	318.931	1.6338e-98	gi|255536981|ref|XP_002509557.1|conserved hypothetical protein [Ricinus communis] >gi|223549456|gb|EEF50944.1| conserved hypothetical protein [Ricinus communis]	tplate protein	GO:0005739;	GO:0009058;	GO:0005488; GO:0016740;									COG2720	V	Uncharacterized vancomycin resistance protein
bg_contig899	810	XP_002513091	83	259	215	253.447	3.40145e-74	gi|255544057|ref|XP_002513091.1|conserved hypothetical protein [Ricinus communis] >gi|223548102|gb|EEF49594.1| conserved hypothetical protein [Ricinus communis]	intron-binding protein aquarius	GO:0009536; GO:0005886;
bg_contig900	1255	XP_002509488	74	405	301	461.455	7.86616e-156	gi|255536843|ref|XP_002509488.1|conserved hypothetical protein [Ricinus communis] >gi|223549387|gb|EEF50875.1| conserved hypothetical protein [Ricinus communis]	protein	GO:0009536; GO:0005886;											COG0455	D	ATPases involved in chromosome partitioning
bg_contig901	443	XP_002311708	81	149	122	187.963	2.44399e-53	gi|224100009|ref|XP_002311708.1|predicted protein [Populus trichocarpa] >gi|222851528|gb|EEE89075.1| predicted protein [Populus trichocarpa]	myosin subfamily xi heavy chain	GO:0005856;		GO:0003774; GO:0000166; GO:0005515;
bg_contig902	697	XP_002322799	73	49	36	57.7658	7.85123e-08	gi|224138378|ref|XP_002322799.1|predicted protein [Populus trichocarpa] >gi|222867429|gb|EEF04560.1| predicted protein [Populus trichocarpa]	predicted protein [Populus trichocarpa]	GO:0005856;		GO:0003774; GO:0000166; GO:0005515;
bg_contig903	1088	XP_002320578	87	364	319	576.63	0	gi|224129404|ref|XP_002320578.1|predicted protein [Populus trichocarpa] >gi|222861351|gb|EEE98893.1| predicted protein [Populus trichocarpa]	proton-dependent oligopeptide transport family protein	GO:0016020;	GO:0006810;	GO:0005215; GO:0004872;									COG3104	E	Dipeptide/tripeptide permease
bg_contig905	1158	XP_002531803	81	257	210	391.349	2.47098e-134	gi|255582012|ref|XP_002531803.1|Acid phosphatase 1 precursor, putative [Ricinus communis] >gi|223528537|gb|EEF30560.1| Acid phosphatase 1 precursor, putative [Ricinus communis]	acid phosphatase 1	GO:0005739; GO:0005737;		GO:0016787;
bg_contig906	737	XP_002299339	65	164	108	131.724	3.10727e-34	gi|224057818|ref|XP_002299339.1|predicted protein [Populus trichocarpa] >gi|118485908|gb|ABK94800.1| unknown [Populus trichocarpa] >gi|222846597|gb|EEE84144.1| predicted protein [Populus trichocarpa]	predicted protein [Populus trichocarpa]	GO:0005739; GO:0005737;		GO:0016787;
bg_contig907	400	XP_002511657	84	115	97	171.785	3.12661e-52	gi|255541186|ref|XP_002511657.1|vesicle-associated membrane protein, putative [Ricinus communis] >gi|223548837|gb|EEF50326.1| vesicle-associated membrane protein, putative [Ricinus communis]	protein	GO:0005829; GO:0005634; GO:0005773; GO:0005886; GO:0005783; GO:0016020;	GO:0009987; GO:0006810;	GO:0005198; GO:0005515;
bg_contig908	728	XP_002531401	93	242	226	408.297	7.1496e-142	gi|255581176|ref|XP_002531401.1|Serine/threonine-protein kinase PBS1, putative [Ricinus communis] >gi|223528994|gb|EEF30985.1| Serine/threonine-protein kinase PBS1, putative [Ricinus communis]	protein kinase-like protein		GO:0006464;	GO:0004871; GO:0000166; GO:0016301;									COG0515	RTKL	Serine/threonine protein kinase
bg_contig910	1697	XP_002511274	70	440	310	403.29	1.0167e-126	gi|255540419|ref|XP_002511274.1|replication factor C / DNA polymerase III gamma-tau subunit, putative [Ricinus communis] >gi|223550389|gb|EEF51876.1| replication factor C / DNA polymerase III gamma-tau subunit, putative [Ricinus communis]	aaa-type atpase family protein			GO:0000166; GO:0016740;
bg_contig911	556	XP_002527931	92	110	102	122.865	1.59549e-30	gi|255574027|ref|XP_002527931.1|chloroplast phosphate transporter, putative [Ricinus communis] >gi|223532706|gb|EEF34488.1| chloroplast phosphate transporter, putative [Ricinus communis]	at3g26570-like protein	GO:0016020; GO:0009536;	GO:0006810;	GO:0005215;
bg_contig912	860	CBI37095	90	106	96	125.561	1.3442e-29	gi|297744125|emb|CBI37095.3|unnamed protein product [Vitis vinifera]	autophagy protein 9	GO:0016020;	GO:0009987; GO:0009056;
bg_contig914	1914	XP_002306720	87	422	371	641.343	0	gi|224082506|ref|XP_002306720.1|predicted protein [Populus trichocarpa] >gi|222856169|gb|EEE93716.1| predicted protein [Populus trichocarpa]	carboxypeptidase d		GO:0009056; GO:0019538; GO:0040007; GO:0007275; GO:0009653;	GO:0005488; GO:0003700; GO:0016787;									COG2866	E	Predicted carboxypeptidase
bg_contig915	499	AEK26577	99	112	111	226.483	2.56543e-74	gi|340007741|gb|AEK26577.1|PHD finger family protein [Populus tremula] >gi|340007743|gb|AEK26578.1| PHD finger family protein [Populus tremula] >gi|340007745|gb|AEK26579.1| PHD finger family protein [Populus tremula] >gi|340007747|gb|AEK26580.1| PHD finger family protein [Populus tremula]	early bolting in short days		GO:0006350;	GO:0005488; GO:0005515; GO:0003677;
bg_contig917	469	XP_002318265	98	92	91	149.443	2.81192e-40	gi|224120180|ref|XP_002318265.1|cationic amino acid transporter [Populus trichocarpa] >gi|222858938|gb|EEE96485.1| cationic amino acid transporter [Populus trichocarpa]	cationic amino acid transporter	GO:0016020; GO:0005886;	GO:0006810;	GO:0005215;									COG0531	E	Amino acid transporters
bg_contig918	504	XP_002299755	71	144	103	140.198	1.67992e-40	gi|224059180|ref|XP_002299755.1|predicted protein [Populus trichocarpa] >gi|118487551|gb|ABK95602.1| unknown [Populus trichocarpa] >gi|222847013|gb|EEE84560.1| predicted protein [Populus trichocarpa]	uncharacterized protein	GO:0016020; GO:0005886;	GO:0006810;	GO:0005215;
bg_contig919	509	XP_002309735	63	144	92	128.642	1.9519e-34	gi|224092882|ref|XP_002309735.1|predicted protein [Populus trichocarpa] >gi|222852638|gb|EEE90185.1| predicted protein [Populus trichocarpa]	protein			GO:0016301;
bg_contig923	339	XP_002318012	65	61	40	62.003	7.0512e-10	gi|224119198|ref|XP_002318012.1|predicted protein [Populus trichocarpa] >gi|222858685|gb|EEE96232.1| predicted protein [Populus trichocarpa]	predicted protein [Populus trichocarpa]			GO:0005488;
bg_contig924	518	XP_002307897	86	87	75	137.502	2.30606e-38	gi|224086488|ref|XP_002307897.1|predicted protein [Populus trichocarpa] >gi|222853873|gb|EEE91420.1| predicted protein [Populus trichocarpa]	guanine nucleotide regulatory protein	GO:0005886;	GO:0007165; GO:0006810;	GO:0000166; GO:0016787;									COG1100	R	GTPase SAR1 and related small G proteins
bg_contig925	1693	XP_002511265	84	533	450	676.396	0	gi|255540401|ref|XP_002511265.1|nucleic acid binding protein, putative [Ricinus communis] >gi|223550380|gb|EEF51867.1| nucleic acid binding protein, putative [Ricinus communis]	nucleic acid binding	GO:0005634;	GO:0016049; GO:0009653; GO:0007275; GO:0009719; GO:0009791; GO:0000003; GO:0006464; GO:0016043;	GO:0003700; GO:0005515; GO:0005488;
bg_contig930	1364	XP_002321943	52	299	157	135.191	5.63796e-33	gi|224134941|ref|XP_002321943.1|f-box family protein [Populus trichocarpa] >gi|222868939|gb|EEF06070.1| f-box family protein [Populus trichocarpa]	f-box family protein	GO:0005634;	GO:0016049; GO:0009653; GO:0007275; GO:0009719; GO:0009791; GO:0000003; GO:0006464; GO:0016043;	GO:0003700; GO:0005515; GO:0005488;
bg_contig931	862	XP_002317081	96	135	130	243.432	1.07349e-88	gi|224115622|ref|XP_002317081.1|predicted protein [Populus trichocarpa] >gi|222860146|gb|EEE97693.1| predicted protein [Populus trichocarpa]	short-chain dehydrogenase reductase family protei		GO:0008152;	GO:0005488; GO:0003824;									COG1028	IQR	Dehydrogenases with different specificities (related to short-chain alcohol dehydrogenases)
bg_contig932	835	XP_002328082	91	134	122	169.474	1.55635e-50	gi|224131682|ref|XP_002328082.1|predicted protein [Populus trichocarpa] >gi|118483555|gb|ABK93675.1| unknown [Populus trichocarpa] >gi|222837597|gb|EEE75962.1| predicted protein [Populus trichocarpa]	uncharacterized protein			GO:0003676;	Genetic Information Processing	Replication and repair	ko03460	Fanconi anemia pathway	K15365	RMI2	RecQ-mediated genome instability protein 2
bg_contig934	1079	XP_002330148	88	271	240	379.022	8.54264e-130	gi|224123546|ref|XP_002330148.1|predicted protein [Populus trichocarpa] >gi|222871604|gb|EEF08735.1| predicted protein [Populus trichocarpa]	photosystem ii reaction center family protein	GO:0009579; GO:0016020;	GO:0015979;	GO:0005488;
bg_contig935	627	XP_002511373	82	209	173	249.595	2.1353e-80	gi|255540617|ref|XP_002511373.1|homeobox protein knotted-1, putative [Ricinus communis] >gi|223550488|gb|EEF51975.1| homeobox protein knotted-1, putative [Ricinus communis]	homeobox protein knotted-	GO:0005634;	GO:0006350; GO:0007275;	GO:0003700; GO:0030528; GO:0005515; GO:0003677;									COG5576	K	Homeodomain-containing transcription factor
bg_contig936	359	XP_002305698	92	113	104	192.2	3.12361e-58	gi|224078966|ref|XP_002305698.1|predicted protein [Populus trichocarpa] >gi|222848662|gb|EEE86209.1| predicted protein [Populus trichocarpa]	protein phosphatase 2c 18	GO:0005886;		GO:0016787;									COG0631	T	Serine/threonine protein phosphatase
bg_contig937	812	XP_002318697	77	79	61	94.7449	5.02703e-21	gi|224121886|ref|XP_002318697.1|predicted protein [Populus trichocarpa] >gi|222859370|gb|EEE96917.1| predicted protein [Populus trichocarpa]	ribosomal protein s21 family protein	GO:0009536; GO:0005840;	GO:0006412; GO:0009987;	GO:0005198;									COG0828	J	Ribosomal protein S21
bg_contig938	738	XP_002319735	77	229	177	211.46	1.41273e-65	gi|224126017|ref|XP_002319735.1|f-box family protein [Populus trichocarpa] >gi|222858111|gb|EEE95658.1| f-box family protein [Populus trichocarpa]	f-box protein skip24	GO:0009536; GO:0005840;	GO:0006412; GO:0009987;	GO:0005198;
bg_contig939	441	XP_002315841	60	126	76	98.5969	4.31512e-22	gi|224111402|ref|XP_002315841.1|predicted protein [Populus trichocarpa] >gi|222864881|gb|EEF02012.1| predicted protein [Populus trichocarpa]	predicted protein [Populus trichocarpa]	GO:0009536; GO:0005840;	GO:0006412; GO:0009987;	GO:0005198;
bg_contig940	671	XP_002299555	68	152	104	87.4261	2.59727e-17	gi|224058589|ref|XP_002299555.1|predicted protein [Populus trichocarpa] >gi|222846813|gb|EEE84360.1| predicted protein [Populus trichocarpa]	calmodulin binding	GO:0009536; GO:0005840;	GO:0006412; GO:0009987;	GO:0005198;
bg_contig942	374	AAB57796	92	92	85	158.303	3.43352e-47	gi|2104547|gb|AAB57796.1|AGAA.1 [Arabidopsis thaliana]	hexose transporter	GO:0016020; GO:0005886;	GO:0008152; GO:0009987; GO:0006810;	GO:0003824; GO:0005215;									COG0477	GEPR	Permeases of the major facilitator superfamily
bg_contig944	889	XP_002523227	91	288	264	401.749	6.74226e-135	gi|255564462|ref|XP_002523227.1|conserved hypothetical protein [Ricinus communis] >gi|223537523|gb|EEF39148.1| conserved hypothetical protein [Ricinus communis]	protein	GO:0009536; GO:0005739; GO:0016020;	GO:0006629; GO:0009987; GO:0009058;
bg_contig945	528	XP_002309960	77	111	86	149.058	2.10071e-52	gi|224093718|ref|XP_002309960.1|predicted protein [Populus trichocarpa] >gi|222852863|gb|EEE90410.1| predicted protein [Populus trichocarpa]	uncharacterized protein	GO:0009536; GO:0005739; GO:0016020;	GO:0006629; GO:0009987; GO:0009058;
bg_contig946	427	XP_002515499	81	59	48	96.2857	2.27776e-21	gi|255548886|ref|XP_002515499.1|protein kinase, putative [Ricinus communis] >gi|223545443|gb|EEF46948.1| protein kinase, putative [Ricinus communis]	protein		GO:0006464;	GO:0000166; GO:0016301;
bg_contig947	608	XP_002525676	88	127	112	194.897	2.69194e-56	gi|255569418|ref|XP_002525676.1|transcription initiation factor brf1, putative [Ricinus communis] >gi|223534976|gb|EEF36659.1| transcription initiation factor brf1, putative [Ricinus communis]	cyclin brf1-like tbp-binding protein	GO:0005654;	GO:0006350; GO:0016043; GO:0006412;	GO:0005515; GO:0030528; GO:0005488; GO:0008135;									COG1405	K	Transcription initiation factor TFIIIB, Brf1 subunit/Transcription initiation factor TFIIB
bg_contig948	1534	XP_002523693	90	379	344	518.079	1.12692e-177	gi|255565405|ref|XP_002523693.1|Transmembrane protein, putative [Ricinus communis] >gi|223536997|gb|EEF38633.1| Transmembrane protein, putative [Ricinus communis]	dolichol kinase	GO:0016020;		GO:0016301;	Metabolism	Glycan biosynthesis and metabolism	ko00510	N-Glycan biosynthesis	K00902	E2.7.1.108	dolichol kinase	EC:2.7.1.108	COG0170	I	Dolichol kinase
bg_contig950	415	XP_002306188	91	35	32	60.8474	4.39801e-09	gi|224080634|ref|XP_002306188.1|predicted protein [Populus trichocarpa] >gi|222849152|gb|EEE86699.1| predicted protein [Populus trichocarpa]	predicted protein [Populus trichocarpa]	GO:0016020;		GO:0016301;
bg_contig952	658	XP_002269765	93	168	157	304.294	1.22484e-96	gi|225437495|ref|XP_002269765.1|PREDICTED: hypothetical protein [Vitis vinifera]	protein far1-related sequence 11		GO:0009628;	GO:0003676; GO:0005488;
bg_contig953	771	XP_002517365	71	164	117	133.65	2.17165e-36	gi|255552644|ref|XP_002517365.1|conserved hypothetical protein [Ricinus communis] >gi|223543376|gb|EEF44907.1| conserved hypothetical protein [Ricinus communis]	nhl repeat-containing protein		GO:0006259;	GO:0003677; GO:0003824;
bg_contig955	836	XP_002515056	83	147	123	193.356	1.19289e-54	gi|255547998|ref|XP_002515056.1|Nucleoporin GLE1, putative [Ricinus communis] >gi|223546107|gb|EEF47610.1| Nucleoporin GLE1, putative [Ricinus communis]	embryo defective 1745 protein	GO:0005635; GO:0016020;	GO:0009987; GO:0006810; GO:0009790; GO:0009791; GO:0000003;										COG3064	M	Membrane protein involved in colicin uptake
bg_contig956	976	XP_002529070	71	142	101	134.806	3.0549e-36	gi|255576355|ref|XP_002529070.1|Histidine-containing phosphotransfer protein, putative [Ricinus communis] >gi|223531482|gb|EEF33314.1| Histidine-containing phosphotransfer protein, putative [Ricinus communis]	histidine-containing phosphotransfer	GO:0005635; GO:0016020;	GO:0009987; GO:0006810; GO:0009790; GO:0009791; GO:0000003;
bg_contig957	1934	XP_002298324	92	569	524	921.768	0	gi|224054566|ref|XP_002298324.1|predicted protein [Populus trichocarpa] >gi|222845582|gb|EEE83129.1| predicted protein [Populus trichocarpa]	protein	GO:0016020; GO:0005886;	GO:0007275; GO:0016049; GO:0030154; GO:0016043; GO:0009653; GO:0009856; GO:0008152; GO:0006810;	GO:0005215;									COG3104	E	Dipeptide/tripeptide permease
bg_contig958	1421	XP_002322764	97	472	460	796.964	0	gi|224138238|ref|XP_002322764.1|white-brown-complex ABC transporter family [Populus trichocarpa] >gi|222867394|gb|EEF04525.1| white-brown-complex ABC transporter family [Populus trichocarpa]	abc transporter g family member 22	GO:0005886;	GO:0006810;	GO:0000166; GO:0005215; GO:0016787;									COG1131	V	ABC-type multidrug transport system, ATPase component
bg_contig959	336	XP_002308182	65	89	58	76.2554	1.82535e-15	gi|224087510|ref|XP_002308182.1|predicted protein [Populus trichocarpa] >gi|222854158|gb|EEE91705.1| predicted protein [Populus trichocarpa]	protein	GO:0005886;	GO:0006810;	GO:0000166; GO:0005215; GO:0016787;
bg_contig961	998	XP_002523532	86	120	104	166.777	1.47168e-106	gi|255565079|ref|XP_002523532.1|Ribonuclease III, putative [Ricinus communis] >gi|223537239|gb|EEF38871.1| Ribonuclease III, putative [Ricinus communis]	dicer-like protein 4	GO:0005730;	GO:0006139; GO:0009791; GO:0009607; GO:0006950; GO:0006259; GO:0040029;	GO:0005515; GO:0000166; GO:0003723; GO:0016787; GO:0004518;									COG0571	K	dsRNA-specific ribonuclease
bg_contig962	1818	XP_002511111	92	442	408	728.013	0	gi|255540093|ref|XP_002511111.1|alpha-2,8-sialyltransferase 8b, putative [Ricinus communis] >gi|223550226|gb|EEF51713.1| alpha-2,8-sialyltransferase 8b, putative [Ricinus communis]	sialyltransferase-like protein	GO:0005794; GO:0016020; GO:0005737;	GO:0005975; GO:0006464; GO:0009058;	GO:0016740;
bg_contig963	1482	XP_002323328	68	253	174	205.682	2.83353e-59	gi|224139894|ref|XP_002323328.1|predicted protein [Populus trichocarpa] >gi|222867958|gb|EEF05089.1| predicted protein [Populus trichocarpa]	protein	GO:0005739;
bg_contig964	533	XP_002509888	70	102	72	97.8265	2.14929e-21	gi|255537643|ref|XP_002509888.1|transcription factor, putative [Ricinus communis] >gi|223549787|gb|EEF51275.1| transcription factor, putative [Ricinus communis]	transcription factor, putative [Ricinus communis]	GO:0005739;
bg_contig965	1162	XP_002316232	81	276	225	391.349	8.20749e-134	gi|224112575|ref|XP_002316232.1|predicted protein [Populus trichocarpa] >gi|222865272|gb|EEF02403.1| predicted protein [Populus trichocarpa]	dna binding	GO:0005634;		GO:0003677;									COG5147	KAD	Myb superfamily proteins, including transcription factors and mRNA splicing factors
bg_contig966	954	XP_002527314	64	262	170	225.713	5.40813e-70	gi|255572763|ref|XP_002527314.1|zinc finger protein, putative [Ricinus communis] >gi|223533314|gb|EEF35066.1| zinc finger protein, putative [Ricinus communis]	protein		GO:0009791; GO:0009628;	GO:0005488;
bg_contig967	894	XP_002306618	77	72	56	101.293	1.97297e-21	gi|224082252|ref|XP_002306618.1|predicted protein [Populus trichocarpa] >gi|222856067|gb|EEE93614.1| predicted protein [Populus trichocarpa]	camphor resistance -like protein	GO:0009536; GO:0005886;											COG0239	D	Integral membrane protein possibly involved in chromosome condensation
bg_contig968	809	XP_002533346	94	190	180	313.538	2.7053e-100	gi|255585295|ref|XP_002533346.1|conserved hypothetical protein [Ricinus communis] >gi|223526811|gb|EEF29031.1| conserved hypothetical protein [Ricinus communis]	at2g31890-like protein	GO:0009536; GO:0005886;
bg_contig969	546	ABK95427	83	124	103	184.496	3.50004e-56	gi|118487198|gb|ABK95427.1|unknown [Populus trichocarpa]	inositol-tetrakisphosphate 1-	GO:0005739;	GO:0009987; GO:0005975;	GO:0005488; GO:0000166; GO:0016301;
bg_contig972	516	XP_002336043	56	111	63	78.1814	2.65768e-15	gi|224143453|ref|XP_002336043.1|predicted protein [Populus trichocarpa] >gi|222839766|gb|EEE78089.1| predicted protein [Populus trichocarpa]	protein	GO:0005739;	GO:0009987; GO:0005975;	GO:0005488; GO:0000166; GO:0016301;
bg_contig973	983	XP_002301204	88	293	260	474.552	7.5536e-164	gi|224063559|ref|XP_002301204.1|predicted protein [Populus trichocarpa] >gi|222842930|gb|EEE80477.1| predicted protein [Populus trichocarpa]	protein	GO:0016020;	GO:0006810;	GO:0005215;									COG3104	E	Dipeptide/tripeptide permease
bg_contig977	626	XP_002517643	69	113	79	128.257	1.32934e-33	gi|255553201|ref|XP_002517643.1|conserved hypothetical protein [Ricinus communis] >gi|223543275|gb|EEF44807.1| conserved hypothetical protein [Ricinus communis]	protein	GO:0016020;	GO:0006810;	GO:0005215;
bg_contig978	757	CAN67883	74	139	103	147.902	5.22256e-40	gi|147790178|emb|CAN67883.1|hypothetical protein VITISV_022357 [Vitis vinifera]	protein	GO:0005634; GO:0005739;	GO:0009987; GO:0008152; GO:0009628; GO:0006950;	GO:0016740;
bg_contig979	431	XP_002513982	84	44	37	67.3958	2.07256e-11	gi|255545844|ref|XP_002513982.1|conserved hypothetical protein [Ricinus communis] >gi|223547068|gb|EEF48565.1| conserved hypothetical protein [Ricinus communis]	conserved hypothetical protein [Ricinus communis]	GO:0005634; GO:0005739;	GO:0009987; GO:0008152; GO:0009628; GO:0006950;	GO:0016740;
bg_contig981	621	XP_002309258	78	189	149	248.054	1.8341e-80	gi|224091457|ref|XP_002309258.1|predicted protein [Populus trichocarpa] >gi|222855234|gb|EEE92781.1| predicted protein [Populus trichocarpa]	nuclear transcription factor y subunit a-10	GO:0005634;	GO:0000003;	GO:0003700;	Organismal Systems; Human Diseases	Immune system; Infectious diseases	ko04612; ko05152	Antigen processing and presentation; Tuberculosis	K08064	NFYA	nuclear transcription factor Y, alpha		COG5224	K	CCAAT-binding factor, subunit B
bg_contig983	874	XP_002530173	62	294	185	226.868	8.23163e-69	gi|255578623|ref|XP_002530173.1|Salutaridinol 7-O-acetyltransferase, putative [Ricinus communis] >gi|223530334|gb|EEF32228.1| Salutaridinol 7-O-acetyltransferase, putative [Ricinus communis]	anthranilate n-benzoyltransferase			GO:0016740;
bg_contig984	763	XP_002531439	88	247	218	394.815	1.73462e-134	gi|255581254|ref|XP_002531439.1|Protein kinase APK1B, chloroplast precursor, putative [Ricinus communis] >gi|223528958|gb|EEF30951.1| Protein kinase APK1B, chloroplast precursor, putative [Ricinus communis]	protein kinase chloroplast	GO:0005623;	GO:0006464;	GO:0000166; GO:0016301;									COG0515	RTKL	Serine/threonine protein kinase
bg_contig985	1657	XP_002328320	78	488	385	653.67	0	gi|224130562|ref|XP_002328320.1|predicted protein [Populus trichocarpa] >gi|222838035|gb|EEE76400.1| predicted protein [Populus trichocarpa]	protein	GO:0005737;	GO:0008152;	GO:0016787;	Metabolism; Metabolism; Metabolism	Carbohydrate metabolism; Metabolism of other amino acids; Biosynthesis of other secondary metabolites	ko00500; ko00460; ko00940	Starch and sucrose metabolism; Cyanoamino acid metabolism; Phenylpropanoid biosynthesis	K01188	E3.2.1.21	beta-glucosidase	EC:3.2.1.21	COG2723	G	Beta-glucosidase/6-phospho-beta-glucosidase/beta-galactosidase
bg_contig986	1077	XP_002510201	82	246	204	366.696	3.11241e-122	gi|255538272|ref|XP_002510201.1|WD-repeat protein, putative [Ricinus communis] >gi|223550902|gb|EEF52388.1| WD-repeat protein, putative [Ricinus communis]	root initiation defective 3 protein	GO:0005575; GO:0005623;											COG2319	R	FOG: WD40 repeat
bg_contig987	301	XP_002319731	76	84	64	58.151	1.2271e-08	gi|224126001|ref|XP_002319731.1|predicted protein [Populus trichocarpa] >gi|222858107|gb|EEE95654.1| predicted protein [Populus trichocarpa]	predicted protein [Populus trichocarpa]	GO:0005575; GO:0005623;
bg_contig989	488	ABK93940	85	54	46	87.4261	2.09646e-20	gi|118484112|gb|ABK93940.1|unknown [Populus trichocarpa]	f-box protein fbw2		GO:0009987; GO:0009056; GO:0019538;	GO:0005515; GO:0003824;
bg_contig990	380	ABK93940	87	54	47	90.5077	4.00884e-22	gi|118484112|gb|ABK93940.1|unknown [Populus trichocarpa]	f-box protein fbw2		GO:0009987; GO:0009056; GO:0019538;	GO:0005515; GO:0003824;
bg_contig991	1812	XP_002331411	88	484	428	712.22	0	gi|224118636|ref|XP_002331411.1|predicted protein [Populus trichocarpa] >gi|222873625|gb|EEF10756.1| predicted protein [Populus trichocarpa]	lysine decarboxylase			GO:0005488; GO:0003824;	Metabolism; Metabolism	Amino acid metabolism; Biosynthesis of other secondary metabolites	ko00310; ko00960	Lysine degradation; Tropane, piperidine and pyridine alkaloid biosynthesis	K01582	E4.1.1.18, ldcC, cadA	lysine decarboxylase	EC:4.1.1.18	COG1982	E	Arginine/lysine/ornithine decarboxylases
bg_contig992	1260	XP_002525596	93	199	186	341.273	2.08321e-109	gi|255569257|ref|XP_002525596.1|hydrolase, hydrolyzing O-glycosyl compounds, putative [Ricinus communis] >gi|223535032|gb|EEF36714.1| hydrolase, hydrolyzing O-glycosyl compounds, putative [Ricinus communis]	beta-d-glucan exohydrolase-like protein	GO:0005773;	GO:0005975;	GO:0016787;									COG1472	G	Beta-glucosidase-related glycosidases
bg_contig993	492	XP_002330852	90	81	73	119.013	1.25466e-29	gi|224120894|ref|XP_002330852.1|predicted protein [Populus trichocarpa] >gi|222872674|gb|EEF09805.1| predicted protein [Populus trichocarpa]	emsy n terminus domain-containing protein	GO:0005773;	GO:0005975;	GO:0016787;
bg_contig995	662	ADG56590	65	87	57	93.9745	6.94598e-20	gi|295881692|gb|ADG56590.1|ALCATRAZ/SPATULA-like protein [Prunus persica]	alcatraz spatula-like protein	GO:0005773;	GO:0005975;	GO:0016787;
bg_contig997	1196	XP_002285800	88	309	275	446.817	4.39465e-152	gi|225459330|ref|XP_002285800.1|PREDICTED: hypothetical protein [Vitis vinifera] >gi|302141945|emb|CBI19148.3| unnamed protein product [Vitis vinifera]	protein	GO:0016020;	GO:0000003;	GO:0005215;									COG0477	GEPR	Permeases of the major facilitator superfamily
bg_contig998	1162	XP_002531909	73	371	271	343.584	4.53881e-114	gi|255582234|ref|XP_002531909.1|conserved hypothetical protein [Ricinus communis] >gi|223528449|gb|EEF30482.1| conserved hypothetical protein [Ricinus communis]	protein	GO:0016020;	GO:0000003;	GO:0005215;
bg_contig999	573	XP_002309085	88	61	54	79.337	4.38355e-22	gi|224090797|ref|XP_002309085.1|predicted protein [Populus trichocarpa] >gi|222855061|gb|EEE92608.1| predicted protein [Populus trichocarpa]	protein	GO:0016020; GO:0005739; GO:0005623;
bg_contig1000	616	XP_002323241	84	95	80	160.999	2.1463e-45	gi|224139714|ref|XP_002323241.1|predicted protein [Populus trichocarpa] >gi|222867871|gb|EEF05002.1| predicted protein [Populus trichocarpa]	f-box family protein	GO:0005737; GO:0005623;		GO:0000166; GO:0005515;
bg_contig1001	1895	XP_002532792	89	577	515	805.438	0	gi|255584099|ref|XP_002532792.1|conserved hypothetical protein [Ricinus communis] >gi|223527462|gb|EEF29594.1| conserved hypothetical protein [Ricinus communis]	binding protein			GO:0003676;	Genetic Information Processing; Cellular Processes; Cellular Processes; Cellular Processes; Cellular Processes; Organismal Systems; Human Diseases	Folding, sorting and degradation; Cell growth and death; Cell growth and death; Cell growth and death; Cell growth and death; Endocrine system; Infectious diseases	ko04120; ko04110; ko04111; ko04113; ko04114; ko04914; ko05166	Ubiquitin mediated proteolysis; Cell cycle; Cell cycle - yeast; Meiosis - yeast; Oocyte meiosis; Progesterone-mediated oocyte maturation; HTLV-I infection	K03352	APC5	anaphase-promoting complex subunit 5
bg_contig1002	689	XP_002317926	81	201	163	258.07	5.35072e-85	gi|224118866|ref|XP_002317926.1|predicted protein [Populus trichocarpa] >gi|222858599|gb|EEE96146.1| predicted protein [Populus trichocarpa]	universal stress protein family protein	GO:0005739;	GO:0006950;
bg_contig1003	956	XP_002529856	89	194	173	325.094	8.54702e-108	gi|255577969|ref|XP_002529856.1|Mitochondrial deoxynucleotide carrier, putative [Ricinus communis] >gi|223530632|gb|EEF32506.1| Mitochondrial deoxynucleotide carrier, putative [Ricinus communis]	mitochondrial substrate carrier family protein	GO:0005886; GO:0005739; GO:0016020;	GO:0009987; GO:0006810;	GO:0005215; GO:0005488;
bg_contig1006	693	CBI18467	84	71	60	121.709	3.38655e-31	gi|297735780|emb|CBI18467.3|unnamed protein product [Vitis vinifera]	protein	GO:0005634;	GO:0006350;	GO:0005488; GO:0003700; GO:0003677;									COG5641	K	GATA Zn-finger-containing transcription factor
bg_contig1007	595	XP_002868563	64	65	42	53.1434	5.708e-07	gi|297801358|ref|XP_002868563.1|hypothetical protein ARALYDRAFT_915982 [Arabidopsis lyrata subsp. lyrata] >gi|297314399|gb|EFH44822.1| hypothetical protein ARALYDRAFT_915982 [Arabidopsis lyrata subsp. lyrata]	hypothetical protein ARALYDRAFT_915982 [Arabidopsis lyrata subsp. lyrata]	GO:0005634;	GO:0006350;	GO:0005488; GO:0003700; GO:0003677;
bg_contig1011	840	XP_002321457	90	152	138	257.684	9.21342e-125	gi|224132980|ref|XP_002321457.1|predicted protein [Populus trichocarpa] >gi|222868453|gb|EEF05584.1| predicted protein [Populus trichocarpa]	tbp-associated factor 2			GO:0016787; GO:0005488;
bg_contig1012	762	XP_002530687	76	204	157	219.935	2.92032e-63	gi|255579696|ref|XP_002530687.1|phosphatidylinositol glycan, putative [Ricinus communis] >gi|223529743|gb|EEF31682.1| phosphatidylinositol glycan, putative [Ricinus communis]	transmembrane protein		GO:0008152;	GO:0003824;									COG1524	R	Uncharacterized proteins of the AP superfamily
bg_contig1013	1152	XP_002519542	87	295	258	437.958	6.18245e-151	gi|255557018|ref|XP_002519542.1|ATP binding protein, putative [Ricinus communis] >gi|223541405|gb|EEF42956.1| ATP binding protein, putative [Ricinus communis]	atp binding	GO:0005739;	GO:0006464;	GO:0000166; GO:0016301;									COG0515	RTKL	Serine/threonine protein kinase
bg_contig1014	511	XP_002319194	76	90	69	120.939	1.4351e-33	gi|224123910|ref|XP_002319194.1|predicted protein [Populus trichocarpa] >gi|118481251|gb|ABK92575.1| unknown [Populus trichocarpa] >gi|222857570|gb|EEE95117.1| predicted protein [Populus trichocarpa]	predicted protein [Populus trichocarpa]	GO:0005739;	GO:0006464;	GO:0000166; GO:0016301;
bg_contig1015	705	XP_002318161	85	199	170	237.269	6.11377e-73	gi|224119782|ref|XP_002318161.1|predicted protein [Populus trichocarpa] >gi|222858834|gb|EEE96381.1| predicted protein [Populus trichocarpa]	protein	GO:0009536;	GO:0006139;	GO:0016740; GO:0003723;									COG0617	J	tRNA nucleotidyltransferase/poly(A) polymerase
bg_contig1016	1015	XP_002313539	63	259	164	188.348	1.73243e-55	gi|224104717|ref|XP_002313539.1|predicted protein [Populus trichocarpa] >gi|222849947|gb|EEE87494.1| predicted protein [Populus trichocarpa]	uncharacterized protein	GO:0009536;	GO:0006139;	GO:0016740; GO:0003723;									COG0455	D	ATPases involved in chromosome partitioning
bg_contig1017	1002	XP_002510033	87	238	208	389.808	1.72549e-132	gi|255537936|ref|XP_002510033.1|branched-chain amino acid aminotransferase, putative [Ricinus communis] >gi|223550734|gb|EEF52220.1| branched-chain amino acid aminotransferase, putative [Ricinus communis]	branched-chain-amino-acid aminotransferase 2	GO:0005739; GO:0009536;	GO:0006519;	GO:0016740;									COG0115	EH	Branched-chain amino acid aminotransferase/4-amino-4-deoxychorismate lyase
bg_contig1018	780	XP_002303634	82	247	205	370.933	2.20631e-125	gi|224072162|ref|XP_002303634.1|predicted protein [Populus trichocarpa] >gi|222841066|gb|EEE78613.1| predicted protein [Populus trichocarpa]	protein	GO:0005739; GO:0009536;	GO:0006519;	GO:0016740;
bg_contig1019	711	XP_002518219	77	218	169	217.238	6.62337e-65	gi|255554359|ref|XP_002518219.1|conserved hypothetical protein [Ricinus communis] >gi|223542624|gb|EEF44162.1| conserved hypothetical protein [Ricinus communis]	tbc domain-containing protein	GO:0009536;	GO:0007165;	GO:0030234;									COG5210	R	GTPase-activating protein
bg_contig1020	1491	CAN62815	85	431	369	680.633	0	gi|147819926|emb|CAN62815.1|hypothetical protein VITISV_031884 [Vitis vinifera]	trnahis guanylyltransferase	GO:0009536;	GO:0007165;	GO:0030234;									COG4021	S	Uncharacterized conserved protein
bg_contig1022	396	XP_002330243	69	96	67	92.4337	3.3741e-20	gi|224123924|ref|XP_002330243.1|predicted protein [Populus trichocarpa] >gi|222871699|gb|EEF08830.1| predicted protein [Populus trichocarpa]	cam-binding protein 60-like g	GO:0009536;	GO:0007165;	GO:0030234;
bg_contig1023	991	AAV88069	73	334	244	346.665	1.57982e-106	gi|56407681|gb|AAV88069.1|hypothetical retrotransposon [Ipomoea batatas]	hypothetical retrotransposon			GO:0016787; GO:0003676; GO:0005488;
bg_contig1024	1013	AAV88069	72	232	168	217.624	1.10887e-60	gi|56407681|gb|AAV88069.1|hypothetical retrotransposon [Ipomoea batatas]	hypothetical retrotransposon			GO:0003676;
bg_contig1025	606	XP_002518075	89	65	58	88.5817	1.23748e-19	gi|255554070|ref|XP_002518075.1|conserved hypothetical protein [Ricinus communis] >gi|223542671|gb|EEF44208.1| conserved hypothetical protein [Ricinus communis]	uncharacterized protein			GO:0003676;
bg_contig1028	1244	XP_002272195	75	245	185	315.464	2.11767e-139	gi|225432272|ref|XP_002272195.1|PREDICTED: hypothetical protein isoform 1 [Vitis vinifera] >gi|297736859|emb|CBI26060.3| unnamed protein product [Vitis vinifera]	protein			GO:0003676;									COG5647	O	Cullin, a subunit of E3 ubiquitin ligase
bg_contig1029	1128	XP_002320164	90	271	246	384.03	5.19594e-131	gi|224127788|ref|XP_002320164.1|predicted protein [Populus trichocarpa] >gi|222860937|gb|EEE98479.1| predicted protein [Populus trichocarpa]	class iii chitinase	GO:0005737;	GO:0005975;	GO:0005488; GO:0016787;	Metabolism	Carbohydrate metabolism	ko00520	Amino sugar and nucleotide sugar metabolism	K01183	E3.2.1.14	chitinase	EC:3.2.1.14	COG3469	G	Chitinase
bg_contig1031	1226	XP_002513602	95	408	391	747.273	0	gi|255545082|ref|XP_002513602.1|protein dimerization, putative [Ricinus communis] >gi|223547510|gb|EEF49005.1| protein dimerization, putative [Ricinus communis]	hat family dimerization domain-containing protein	GO:0005739;		GO:0003677; GO:0005515;
bg_contig1033	542	XP_002281062	89	59	53	94.3597	1.91052e-22	gi|225445260|ref|XP_002281062.1|PREDICTED: hypothetical protein [Vitis vinifera] >gi|297738835|emb|CBI28080.3| unnamed protein product [Vitis vinifera]	PREDICTED: hypothetical protein [Vitis vinifera]	GO:0005739;
bg_contig1034	1189	XP_002300308	93	275	257	456.833	5.5333e-158	gi|224060985|ref|XP_002300308.1|predicted protein [Populus trichocarpa] >gi|222847566|gb|EEE85113.1| predicted protein [Populus trichocarpa]	uncharacterized protein	GO:0005739;
bg_contig1035	1156	XP_002520830	77	107	83	103.219	4.95707e-23	gi|255559621|ref|XP_002520830.1|conserved hypothetical protein [Ricinus communis] >gi|223539961|gb|EEF41539.1| conserved hypothetical protein [Ricinus communis]	uncharacterized protein	GO:0005739;
bg_contig1036	980	XP_002510415	60	262	159	200.29	7.93832e-55	gi|255538700|ref|XP_002510415.1|auxilin, putative [Ricinus communis] >gi|223551116|gb|EEF52602.1| auxilin, putative [Ricinus communis]	protein	GO:0005739;
bg_contig1040	585	CBI28860	86	82	71	127.487	1.55708e-31	gi|297739209|emb|CBI28860.3|unnamed protein product [Vitis vinifera]	uncharacterized protein	GO:0005739;
bg_contig1042	562	XP_002533423	91	179	164	314.309	1.01591e-106	gi|255585459|ref|XP_002533423.1|Urease accessory protein ureD, putative [Ricinus communis] >gi|223526736|gb|EEF28966.1| Urease accessory protein ureD, putative [Ricinus communis]	urease accessory protein d		GO:0008150; GO:0008152;	GO:0005488;									COG0829	O	Urease accessory protein UreH
bg_contig1043	318	XP_002303078	73	106	78	124.405	6.76491e-32	gi|224069900|ref|XP_002303078.1|predicted protein [Populus trichocarpa] >gi|222844804|gb|EEE82351.1| predicted protein [Populus trichocarpa]	asparaginyl-trna synthetase 2	GO:0009536; GO:0005739;	GO:0006519; GO:0006412; GO:0006139;	GO:0000166; GO:0003824;									COG0017	J	Aspartyl/asparaginyl-tRNA synthetases
bg_contig1045	432	CAN71721	96	117	113	182.57	1.61158e-54	gi|147778639|emb|CAN71721.1|hypothetical protein VITISV_012220 [Vitis vinifera]	heavy chain	GO:0005773; GO:0009536; GO:0005794; GO:0016020; GO:0005886; GO:0005737;	GO:0009987; GO:0006810;	GO:0005198; GO:0005515;
bg_contig1046	401	XP_002323979	80	110	89	134.42	3.27835e-36	gi|224141233|ref|XP_002323979.1|predicted protein [Populus trichocarpa] >gi|222866981|gb|EEF04112.1| predicted protein [Populus trichocarpa]	uncharacterized protein	GO:0005773; GO:0009536; GO:0005794; GO:0016020; GO:0005886; GO:0005737;	GO:0009987; GO:0006810;	GO:0005198; GO:0005515;
bg_contig1048	1158	XP_002314252	94	190	179	301.597	1.41389e-102	gi|224106696|ref|XP_002314252.1|predicted protein [Populus trichocarpa] >gi|222850660|gb|EEE88207.1| predicted protein [Populus trichocarpa]	protein	GO:0016020;											COG4775	M	Outer membrane protein/protective antigen OMA87
bg_contig1049	292	XP_002523948	71	104	74	89.7373	3.9786e-20	gi|255565919|ref|XP_002523948.1|conserved hypothetical protein [Ricinus communis] >gi|223536795|gb|EEF38435.1| conserved hypothetical protein [Ricinus communis]	conserved hypothetical protein [Ricinus communis]	GO:0016020;
bg_contig1051	1126	XP_002514702	73	272	199	270.781	1.1512e-84	gi|255547289|ref|XP_002514702.1|DNA binding protein, putative [Ricinus communis] >gi|223546306|gb|EEF47808.1| DNA binding protein, putative [Ricinus communis]	dna binding	GO:0005654;	GO:0009791; GO:0009628; GO:0000003; GO:0006350;	GO:0003700; GO:0003677;
bg_contig1054	726	XP_002314781	97	225	219	423.705	4.72824e-144	gi|224108267|ref|XP_002314781.1|predicted protein [Populus trichocarpa] >gi|222863821|gb|EEF00952.1| predicted protein [Populus trichocarpa]	cleavage and polyadenylation specificity	GO:0005634;	GO:0008152; GO:0007275; GO:0030154; GO:0016043;	GO:0005488; GO:0016787; GO:0005515;									COG1236	J	Predicted exonuclease of the beta-lactamase fold involved in RNA processing
bg_contig1056	597	XP_002523183	95	66	63	125.561	1.06643e-30	gi|255564373|ref|XP_002523183.1|protein binding protein, putative [Ricinus communis] >gi|223537590|gb|EEF39214.1| protein binding protein, putative [Ricinus communis]	protein	GO:0005737;	GO:0006464; GO:0006519; GO:0019748; GO:0009056; GO:0005975; GO:0006139;	GO:0016787; GO:0005515; GO:0000166; GO:0016301; GO:0003824;
bg_contig1059	298	XP_002531218	78	46	36	61.6178	6.46443e-10	gi|255580795|ref|XP_002531218.1|conserved hypothetical protein [Ricinus communis] >gi|223529178|gb|EEF31154.1| conserved hypothetical protein [Ricinus communis]	conserved hypothetical protein [Ricinus communis]	GO:0005737;	GO:0006464; GO:0006519; GO:0019748; GO:0009056; GO:0005975; GO:0006139;	GO:0016787; GO:0005515; GO:0000166; GO:0016301; GO:0003824;
bg_contig1063	1080	CCA66008	72	92	67	101.679	8.27413e-21	gi|332322109|emb|CCA66008.1|hypothetical protein [Beta vulgaris subsp. vulgaris]	zinc cchc-type			GO:0005488;
bg_contig1064	863	XP_002510601	85	280	238	364.385	1.24072e-122	gi|255539072|ref|XP_002510601.1|tetracycline transporter, putative [Ricinus communis] >gi|223551302|gb|EEF52788.1| tetracycline transporter, putative [Ricinus communis]	protein	GO:0016020; GO:0005737;	GO:0008150; GO:0006810;	GO:0005215;									COG0477	GEPR	Permeases of the major facilitator superfamily
bg_contig1065	431	XP_002302207	87	112	98	172.17	2.27412e-48	gi|224066771|ref|XP_002302207.1|predicted protein [Populus trichocarpa] >gi|222843933|gb|EEE81480.1| predicted protein [Populus trichocarpa]	pentatricopeptide repeat-containing protein			GO:0005488; GO:0016787;
bg_contig1068	458	XP_002513802	79	113	90	148.288	2.39498e-39	gi|255545484|ref|XP_002513802.1|androgen induced inhibitor of proliferation (as3) / pds5, putative [Ricinus communis] >gi|223546888|gb|EEF48385.1| androgen induced inhibitor of proliferation (as3) / pds5, putative [Ricinus communis]	sister chromatid cohesion protein pds5			GO:0005488;
bg_contig1070	523	XP_002323689	66	98	65	93.2041	7.8857e-20	gi|224140639|ref|XP_002323689.1|bromodomain protein [Populus trichocarpa] >gi|222868319|gb|EEF05450.1| bromodomain protein [Populus trichocarpa]	bromodomain protein			GO:0016740;
bg_contig1071	340	XP_002311681	89	82	73	135.961	5.34741e-40	gi|224099941|ref|XP_002311681.1|predicted protein [Populus trichocarpa] >gi|222851501|gb|EEE89048.1| predicted protein [Populus trichocarpa]	protein			GO:0016740;									COG1694	R	Predicted pyrophosphatase
bg_contig1072	526	XP_002325024	91	92	84	155.992	7.06293e-43	gi|224143634|ref|XP_002325024.1|predicted protein [Populus trichocarpa] >gi|222866458|gb|EEF03589.1| predicted protein [Populus trichocarpa]	initiator trna phosphoribosyl-transferase	GO:0009536;	GO:0006412;	GO:0016740;
bg_contig1074	892	XP_002320507	90	246	222	405.986	1.19394e-135	gi|224129126|ref|XP_002320507.1|predicted protein [Populus trichocarpa] >gi|222861280|gb|EEE98822.1| predicted protein [Populus trichocarpa]	fimbrin 1			GO:0005515;									COG5069	Z	Ca2+-binding actin-bundling protein fimbrin/plastin (EF-Hand superfamily)
bg_contig1075	319	XP_002527831	91	81	74	136.346	4.99556e-36	gi|255573824|ref|XP_002527831.1|Spindle assembly checkpoint component mad1, putative [Ricinus communis] >gi|223532755|gb|EEF34534.1| Spindle assembly checkpoint component mad1, putative [Ricinus communis]	27-like protein	GO:0005739;	GO:0007049;
bg_contig1076	362	XP_002329375	84	119	101	147.132	8.98497e-44	gi|224127057|ref|XP_002329375.1|predicted protein [Populus trichocarpa] >gi|288559183|sp|B9N2D0.1|CSPLK_POPTR RecName: Full=CASP-like protein POPTRDRAFT_670582 >gi|222870425|gb|EEF07556.1| predicted protein [Populus trichocarpa]	protein	GO:0016020; GO:0005737; GO:0005623;	GO:0009719; GO:0016049; GO:0016043; GO:0009653;
bg_contig1077	356	XP_002524571	89	118	106	168.318	1.52384e-50	gi|255567180|ref|XP_002524571.1|3-hydroxyisobutyrate dehydrogenase, putative [Ricinus communis] >gi|223536124|gb|EEF37779.1| 3-hydroxyisobutyrate dehydrogenase, putative [Ricinus communis]	6-phosphogluconate dehydrogenase nad-binding domain-containing protein	GO:0005829;	GO:0006519; GO:0019748; GO:0009056; GO:0005975; GO:0006139; GO:0008152; GO:0006950;	GO:0005488; GO:0003824;									COG2084	I	3-hydroxyisobutyrate dehydrogenase and related beta-hydroxyacid dehydrogenases
bg_contig1081	461	XP_002308836	68	83	57	67.3958	1.90244e-12	gi|224089851|ref|XP_002308836.1|predicted protein [Populus trichocarpa] >gi|222854812|gb|EEE92359.1| predicted protein [Populus trichocarpa]	pyrophosphate--fructose 6-phosphate 1-phosphotransferase alpha subunit			GO:0016301;
bg_contig1082	592	XP_002518020	81	153	124	169.859	5.00929e-48	gi|255553959|ref|XP_002518020.1|Protein SET DOMAIN GROUP, putative [Ricinus communis] >gi|223543002|gb|EEF44538.1| Protein SET DOMAIN GROUP, putative [Ricinus communis]	set domain-containing protein			GO:0016301;
bg_contig1083	308	XP_002308147	72	105	76	106.301	3.61737e-26	gi|224087391|ref|XP_002308147.1|predicted protein [Populus trichocarpa] >gi|222854123|gb|EEE91670.1| predicted protein [Populus trichocarpa]	bzip protein	GO:0005634;	GO:0006350; GO:0008150; GO:0009628; GO:0006950; GO:0009719; GO:0009791; GO:0000003;	GO:0030528; GO:0003677; GO:0005515;
bg_contig1084	508	XP_002331913	91	146	134	236.498	5.69209e-74	gi|224116502|ref|XP_002331913.1|cytochrome P450 [Populus trichocarpa] >gi|222874585|gb|EEF11716.1| cytochrome P450 [Populus trichocarpa]	cytochrome p450		GO:0008152;	GO:0003674; GO:0003824; GO:0005488;									COG2124	Q	Cytochrome P450
bg_contig1087	383	XP_002524105	79	82	65	112.464	3.07809e-28	gi|255566235|ref|XP_002524105.1|hypothetical protein RCOM_0422820 [Ricinus communis] >gi|223536673|gb|EEF38315.1| hypothetical protein RCOM_0422820 [Ricinus communis]	sodium transporter	GO:0016020;	GO:0006810;	GO:0005215;
bg_contig1092	1858	XP_002278124	91	434	398	670.618	0	gi|225439856|ref|XP_002278124.1|PREDICTED: hypothetical protein [Vitis vinifera] >gi|297741539|emb|CBI32671.3| unnamed protein product [Vitis vinifera]	serine threonine-protein kinase afc1		GO:0006350; GO:0006464;	GO:0000166; GO:0016301;									COG0515	RTKL	Serine/threonine protein kinase
bg_contig1093	1242	XP_002533196	67	216	146	162.925	1.62709e-41	gi|255584969|ref|XP_002533196.1|two-component sensor histidine kinase bacteria, putative [Ricinus communis] >gi|223526994|gb|EEF29188.1| two-component sensor histidine kinase bacteria, putative [Ricinus communis]	two-component sensor histidine kinase		GO:0009987;										COG5048	R	FOG: Zn-finger
bg_contig1095	2970	XP_002531571	91	621	569	828.935	0	gi|255581531|ref|XP_002531571.1|conserved hypothetical protein [Ricinus communis] >gi|223528801|gb|EEF30807.1| conserved hypothetical protein [Ricinus communis]	actin-related protein 5	GO:0005634;	GO:0009987;	GO:0005198; GO:0005515;									COG5277	Z	Actin and related proteins
bg_contig1096	1521	XP_002512353	75	435	328	535.413	1.13913e-177	gi|255542580|ref|XP_002512353.1|hypothetical protein RCOM_1431030 [Ricinus communis] >gi|223548314|gb|EEF49805.1| hypothetical protein RCOM_1431030 [Ricinus communis]	uncharacterized protein	GO:0005634;	GO:0009987;	GO:0005198; GO:0005515;
bg_contig1097	1039	XP_002519991	85	253	217	274.633	1.12681e-87	gi|255557925|ref|XP_002519991.1|DNA binding protein, putative [Ricinus communis] >gi|223540755|gb|EEF42315.1| DNA binding protein, putative [Ricinus communis]	stress responsive gene 6 srg6	GO:0005634;	GO:0006350;	GO:0003700;
bg_contig1098	1471	XP_002529219	83	173	145	204.142	9.05057e-60	gi|255576659|ref|XP_002529219.1|methionyl-tRNA synthetase, putative [Ricinus communis] >gi|223531337|gb|EEF33175.1| methionyl-tRNA synthetase, putative [Ricinus communis]	protein	GO:0009536; GO:0005739;		GO:0003824; GO:0003723;									COG0073	R	EMAP domain
bg_contig1099	825	XP_002300664	86	201	174	247.669	6.8379e-74	gi|224061919|ref|XP_002300664.1|predicted protein [Populus trichocarpa] >gi|222842390|gb|EEE79937.1| predicted protein [Populus trichocarpa]	amine oxidase family protein	GO:0005634;	GO:0007275; GO:0008152; GO:0006464; GO:0016043;	GO:0003674; GO:0003824;									COG0342	U	Preprotein translocase subunit SecD
bg_contig1100	445	XP_002509444	50	110	55	67.781	2.89153e-12	gi|255536755|ref|XP_002509444.1|Ethylene-responsive transcription factor, putative [Ricinus communis] >gi|223549343|gb|EEF50831.1| Ethylene-responsive transcription factor, putative [Ricinus communis]	ap2 erf domain-containing transcription factor	GO:0005634;	GO:0007275; GO:0008152; GO:0006464; GO:0016043;	GO:0003674; GO:0003824;
bg_contig1101	1652	XP_002321250	92	453	419	699.508	0	gi|224132078|ref|XP_002321250.1|predicted protein [Populus trichocarpa] >gi|222862023|gb|EEE99565.1| predicted protein [Populus trichocarpa]	protein	GO:0005886; GO:0005739;	GO:0006464; GO:0009719; GO:0007165; GO:0005975;	GO:0016787; GO:0000166; GO:0004872; GO:0016301;	Environmental Information Processing	Signal transduction	ko04075	Plant hormone signal transduction	K14500	BSK	BR-signaling kinase	EC:2.7.11.1	COG0515	RTKL	Serine/threonine protein kinase
bg_contig1103	516	CBI36875	93	81	76	96.2857	1.16318e-23	gi|297743905|emb|CBI36875.3|unnamed protein product [Vitis vinifera]	uncharacterized protein	GO:0005886; GO:0005739;	GO:0006464; GO:0009719; GO:0007165; GO:0005975;	GO:0016787; GO:0000166; GO:0004872; GO:0016301;
bg_contig1104	1210	XP_002313187	83	371	310	378.637	3.88566e-125	gi|224103771|ref|XP_002313187.1|nucleobase ascorbate transporter [Populus trichocarpa] >gi|222849595|gb|EEE87142.1| nucleobase ascorbate transporter [Populus trichocarpa]	nucleobase ascorbate transporter	GO:0016020;	GO:0006810;	GO:0005215;									COG2233	F	Xanthine/uracil permeases
bg_contig1105	2056	CBI19683	72	682	492	600.127	0	gi|302142480|emb|CBI19683.3|unnamed protein product [Vitis vinifera]	protein	GO:0016020;	GO:0006810;	GO:0005215;
bg_contig1106	2163	XP_002524826	87	634	555	908.286	0	gi|255567695|ref|XP_002524826.1|DNA repair helicase rad5,16, putative [Ricinus communis] >gi|223535886|gb|EEF37546.1| DNA repair helicase rad5,16, putative [Ricinus communis]	dna repair helicase			GO:0016740; GO:0005515; GO:0005488; GO:0003677; GO:0016787; GO:0000166;									COG0553	KL	Superfamily II DNA/RNA helicases, SNF2 family
bg_contig1107	750	XP_002305696	71	130	93	122.865	9.29344e-33	gi|224078960|ref|XP_002305696.1|predicted protein [Populus trichocarpa] >gi|118485100|gb|ABK94413.1| unknown [Populus trichocarpa] >gi|222848660|gb|EEE86207.1| predicted protein [Populus trichocarpa]	protein	GO:0009536; GO:0016020;
bg_contig1108	1651	XP_002328143	72	455	331	499.59	1.53107e-158	gi|224131932|ref|XP_002328143.1|predicted protein [Populus trichocarpa] >gi|222837658|gb|EEE76023.1| predicted protein [Populus trichocarpa]	protein	GO:0005829; GO:0005634; GO:0009536;	GO:0007275;	GO:0030234;									COG5307	R	SEC7 domain proteins
bg_contig1109	3330	XP_002530120	85	972	834	1287.32	0	gi|255578513|ref|XP_002530120.1|Leucine-rich repeat receptor protein kinase EXS precursor, putative [Ricinus communis] >gi|223530374|gb|EEF32264.1| Leucine-rich repeat receptor protein kinase EXS precursor, putative [Ricinus communis]	protein	GO:0005623; GO:0005737;	GO:0006464; GO:0009790; GO:0007165; GO:0007275; GO:0008152;	GO:0005515; GO:0000166; GO:0004872; GO:0003824; GO:0016301;									COG4886	S	Leucine-rich repeat (LRR) protein
bg_contig1110	2581	XP_002518965	76	611	465	634.41	0	gi|255555859|ref|XP_002518965.1|conserved hypothetical protein [Ricinus communis] >gi|223541952|gb|EEF43498.1| conserved hypothetical protein [Ricinus communis]	armadillo beta-catenin-like repeat-containing protein	GO:0005886;
bg_contig1111	1284	XP_002518965	87	191	167	299.286	6.11283e-131	gi|255555859|ref|XP_002518965.1|conserved hypothetical protein [Ricinus communis] >gi|223541952|gb|EEF43498.1| conserved hypothetical protein [Ricinus communis]	armadillo beta-catenin-like repeat-containing protein			GO:0005488;
bg_contig1112	1677	ABK96758	64	447	289	359.762	1.61441e-112	gi|118489922|gb|ABK96758.1|unknown [Populus trichocarpa x Populus deltoides]	rna recognition motif family expressed			GO:0000166; GO:0003676;	Genetic Information Processing	Transcription	ko03040	Spliceosome	K12837	U2AF2	splicing factor U2AF 65 kDa subunit		COG2273	G	Beta-glucanase/Beta-glucan synthetase
bg_contig1113	866	XP_002328712	88	139	123	238.424	2.56529e-77	gi|224129420|ref|XP_002328712.1|predicted protein [Populus trichocarpa] >gi|118482926|gb|ABK93376.1| unknown [Populus trichocarpa] >gi|222839010|gb|EEE77361.1| predicted protein [Populus trichocarpa]	uncharacterized protein			GO:0000166; GO:0003676;
bg_contig1114	1564	XP_002529988	93	459	429	761.14	0	gi|255578241|ref|XP_002529988.1|conserved hypothetical protein [Ricinus communis] >gi|254789790|sp|B9SVG9.1|RBR_RICCO RecName: Full=Retinoblastoma-related protein >gi|223530511|gb|EEF32393.1| conserved hypothetical protein [Ricinus communis]	retinoblastoma-related protein	GO:0005634; GO:0005829;	GO:0006139; GO:0040029; GO:0000003; GO:0007049; GO:0009058; GO:0006259; GO:0009987; GO:0007275; GO:0030154; GO:0016043; GO:0009653;	GO:0005515;	Environmental Information Processing; Cellular Processes; Human Diseases	Signal transduction; Cell growth and death; Cancers	ko04350; ko04110; ko05203	TGF-beta signaling pathway; Cell cycle; Viral carcinogenesis	K04681	RBL1	retinoblastoma-like protein 1
bg_contig1115	1890	XP_002528897	74	624	467	521.931	2.16938e-175	gi|255576003|ref|XP_002528897.1|protein binding protein, putative [Ricinus communis] >gi|223531651|gb|EEF33477.1| protein binding protein, putative [Ricinus communis]	protein binding	GO:0005886;	GO:0009987; GO:0007275; GO:0030154; GO:0016043;	GO:0005488;									COG2304	R	Uncharacterized protein containing a von Willebrand factor type A (vWA) domain
bg_contig1116	366	XP_002315170	93	122	114	206.838	1.41579e-65	gi|224109358|ref|XP_002315170.1|predicted protein [Populus trichocarpa] >gi|222864210|gb|EEF01341.1| predicted protein [Populus trichocarpa]	short-chain dehydrogenase reductase family protein	GO:0005623;	GO:0008152; GO:0006464;	GO:0000166; GO:0016301; GO:0003824;	Metabolism	Lipid metabolism	ko00600	Sphingolipid metabolism	K04708	E1.1.1.102	3-dehydrosphinganine reductase	EC:1.1.1.102	COG1028	IQR	Dehydrogenases with different specificities (related to short-chain alcohol dehydrogenases)
bg_contig1117	1259	XP_002527779	94	308	291	561.992	0	gi|255573716|ref|XP_002527779.1|endo-1,4-beta-glucanase, putative [Ricinus communis] >gi|223532814|gb|EEF34589.1| endo-1,4-beta-glucanase, putative [Ricinus communis]	endo-beta- -glucanase	GO:0009536;	GO:0016049; GO:0016043; GO:0005975;	GO:0016787;
bg_contig1119	1537	XP_002511156	88	309	275	483.797	7.52612e-168	gi|255540183|ref|XP_002511156.1|DNA damage tolerance protein rad31, putative [Ricinus communis] >gi|223550271|gb|EEF51758.1| DNA damage tolerance protein rad31, putative [Ricinus communis]	sumo-activating enzyme subunit 1b		GO:0006464;	GO:0005488; GO:0003824;	Genetic Information Processing	Folding, sorting and degradation	ko04120	Ubiquitin mediated proteolysis	K10684	UBLE1A, SAE1	ubiquitin-like 1-activating enzyme E1 A	EC:6.2.1.45	COG0476	H	Dinucleotide-utilizing enzymes involved in molybdopterin and thiamine biosynthesis family 2
bg_contig1120	808	XP_002306555	93	117	109	201.83	2.39655e-63	gi|224082037|ref|XP_002306555.1|predicted protein [Populus trichocarpa] >gi|222856004|gb|EEE93551.1| predicted protein [Populus trichocarpa]	protein transport protein sft1	GO:0005886;			Genetic Information Processing	Folding, sorting and degradation	ko04130	SNARE interactions in vesicular transport	K08505	SFT1	protein transport protein SFT1
bg_contig1126	1030	XP_002528358	95	128	122	213.772	1.11271e-82	gi|255574903|ref|XP_002528358.1|conserved hypothetical protein [Ricinus communis] >gi|223532226|gb|EEF34030.1| conserved hypothetical protein [Ricinus communis]	tld-domain containing nucleolar protein	GO:0009536;											COG5142	L	Oxidation resistance protein
bg_contig1128	3438	CBI26150	90	980	886	1509.97	0	gi|297736949|emb|CBI26150.3|unnamed protein product [Vitis vinifera]	phosphate dikinase 1	GO:0005634; GO:0009536; GO:0005829;	GO:0006464; GO:0015979; GO:0009987; GO:0005975; GO:0009628; GO:0006629; GO:0009058;	GO:0005488; GO:0000166; GO:0016740; GO:0016301;	Metabolism; Metabolism; Metabolism; Metabolism	Overview; Carbohydrate metabolism; Energy metabolism; Energy metabolism	ko01200; ko00620; ko00710; ko00720	Carbon metabolism; Pyruvate metabolism; Carbon fixation in photosynthetic organisms; Carbon fixation pathways in prokaryotes	K01006	ppdK	pyruvate, orthophosphate dikinase	EC:2.7.9.1	COG0574	G	Phosphoenolpyruvate synthase/pyruvate phosphate dikinase
bg_contig1131	1941	XP_002272829	68	342	235	318.931	8.5826e-136	gi|225431413|ref|XP_002272829.1|PREDICTED: hypothetical protein [Vitis vinifera]	dna mismatch repair protein		GO:0006950;										COG0323	L	DNA mismatch repair enzyme (predicted ATPase)
bg_contig1132	1828	XP_002272829	73	467	343	487.263	4.47002e-156	gi|225431413|ref|XP_002272829.1|PREDICTED: hypothetical protein [Vitis vinifera]	dna mismatch repair protein mlh3	GO:0005634;	GO:0006950; GO:0007049;	GO:0003677;	Genetic Information Processing	Replication and repair	ko03430	Mismatch repair	K08739	MLH3	DNA mismatch repair protein MLH3		COG0323	L	DNA mismatch repair enzyme (predicted ATPase)
bg_contig1133	1491	XP_002323595	92	426	393	695.271	0	gi|224140449|ref|XP_002323595.1|predicted protein [Populus trichocarpa] >gi|222868225|gb|EEF05356.1| predicted protein [Populus trichocarpa]	uncharacterized protein	GO:0005634;	GO:0006950; GO:0007049;	GO:0003677;
bg_contig1134	1460	CBI40186	93	174	163	260.766	3.30123e-81	gi|296090367|emb|CBI40186.3|unnamed protein product [Vitis vinifera]	phytol kinase	GO:0009536; GO:0016020;	GO:0006629; GO:0009987; GO:0009058;	GO:0016301; GO:0016740;									COG0170	I	Dolichol kinase
bg_contig1135	650	XP_002316851	73	106	78	110.153	1.63949e-25	gi|224114764|ref|XP_002316851.1|predicted protein [Populus trichocarpa] >gi|222859916|gb|EEE97463.1| predicted protein [Populus trichocarpa]	uncharacterized protein	GO:0009536; GO:0016020;	GO:0006629; GO:0009987; GO:0009058;	GO:0016301; GO:0016740;
bg_contig1136	660	XP_002316851	73	106	78	110.153	1.78866e-25	gi|224114764|ref|XP_002316851.1|predicted protein [Populus trichocarpa] >gi|222859916|gb|EEE97463.1| predicted protein [Populus trichocarpa]	uncharacterized protein	GO:0009536; GO:0016020;	GO:0006629; GO:0009987; GO:0009058;	GO:0016301; GO:0016740;
bg_contig1137	1387	XP_002331004	92	287	265	508.064	2.07028e-178	gi|224120260|ref|XP_002331004.1|predicted protein [Populus trichocarpa] >gi|222872934|gb|EEF10065.1| predicted protein [Populus trichocarpa]	phosphatidylethanolamine n-	GO:0009536;	GO:0008152;	GO:0016740;									COG2226	H	Methylase involved in ubiquinone/menaquinone biosynthesis
bg_contig1138	428	XP_002317805	73	142	105	172.17	5.80091e-48	gi|224118382|ref|XP_002317805.1|predicted protein [Populus trichocarpa] >gi|222858478|gb|EEE96025.1| predicted protein [Populus trichocarpa]	transducin wd40 domain-containing protein	GO:0009536;	GO:0008152;	GO:0016740;
bg_contig1139	430	XP_002305532	80	71	57	102.064	1.37599e-24	gi|224078387|ref|XP_002305532.1|predicted protein [Populus trichocarpa] >gi|222848496|gb|EEE86043.1| predicted protein [Populus trichocarpa]	amine oxidase	GO:0009536;	GO:0008152; GO:0006519; GO:0009058;	GO:0003824; GO:0005488; GO:0016740; GO:0003674;									COG3349	S	Uncharacterized conserved protein
bg_contig1140	2632	XP_002532369	86	772	664	1152.12	0	gi|255583208|ref|XP_002532369.1|conserved hypothetical protein [Ricinus communis] >gi|223527925|gb|EEF30012.1| conserved hypothetical protein [Ricinus communis]	autophagy protein 9	GO:0016020;	GO:0009987; GO:0009056;
bg_contig1141	321	XP_002528166	81	69	56	102.064	4.77089e-24	gi|255574509|ref|XP_002528166.1|mannosyl-oligosaccharide alpha-1,2-mannosidase, putative [Ricinus communis] >gi|223532423|gb|EEF34217.1| mannosyl-oligosaccharide alpha-1,2-mannosidase, putative [Ricinus communis]	mannosyl-oligosaccharide alpha- -	GO:0005739; GO:0005794; GO:0016020;	GO:0008152;	GO:0005488; GO:0016787;
bg_contig1142	1857	XP_002521705	61	463	283	282.337	2.04716e-83	gi|255561389|ref|XP_002521705.1|poly(A) polymerase, putative [Ricinus communis] >gi|223539096|gb|EEF40692.1| poly(A) polymerase, putative [Ricinus communis]	polynucleotide adenylyltransferase family protein			GO:0016740;
bg_contig1143	677	ACU18064	97	113	110	114.775	6.99757e-29	gi|255635423|gb|ACU18064.1|unknown [Glycine max]	protein	GO:0005634;	GO:0008150; GO:0009791; GO:0009628;										COG1196	D	Chromosome segregation ATPases
bg_contig1144	2232	XP_002513095	73	557	409	537.339	9.66795e-177	gi|255544065|ref|XP_002513095.1|Disease resistance protein RPM1, putative [Ricinus communis] >gi|223548106|gb|EEF49598.1| Disease resistance protein RPM1, putative [Ricinus communis]	disease resistance protein			GO:0000166; GO:0016787;									COG4886	S	Leucine-rich repeat (LRR) protein
bg_contig1145	835	XP_002263648	79	142	113	180.644	1.32063e-54	gi|225465821|ref|XP_002263648.1|PREDICTED: hypothetical protein [Vitis vinifera] >gi|296087853|emb|CBI35109.3| unnamed protein product [Vitis vinifera]	rna polymerase core protein		GO:0009987; GO:0008152;	GO:0003824; GO:0000166;
bg_contig1146	930	XP_002523670	98	106	104	200.29	1.88224e-61	gi|255565358|ref|XP_002523670.1|conserved hypothetical protein [Ricinus communis] >gi|223537070|gb|EEF38705.1| conserved hypothetical protein [Ricinus communis]	otu-like cysteine protease family protein	GO:0005886; GO:0009536; GO:0005737;		GO:0016787;
bg_contig1147	991	XP_002307916	94	208	197	385.571	1.77328e-133	gi|224086608|ref|XP_002307916.1|predicted protein [Populus trichocarpa] >gi|222853892|gb|EEE91439.1| predicted protein [Populus trichocarpa]	otu-like cysteine protease family protein	GO:0005886; GO:0009536; GO:0005737;		GO:0016787;									COG5539	O	Predicted cysteine protease (OTU family)
bg_contig1148	588	YP_003587264	86	79	68	119.783	9.29495e-33	gi|295311661|ref|YP_003587264.1|ribosomal protein S19 [Citrullus lanatus] >gi|259156789|gb|ACV96651.1| ribosomal protein S19 [Citrullus lanatus]	ribosomal protein s19	GO:0009536; GO:0005739; GO:0005840;	GO:0006412;	GO:0003723; GO:0005198;									COG0185	J	Ribosomal protein S19
bg_contig1149	2578	XP_002528586	83	743	618	998.423	0	gi|255575367|ref|XP_002528586.1|map3k delta-1 protein kinase, putative [Ricinus communis] >gi|223531982|gb|EEF33794.1| map3k delta-1 protein kinase, putative [Ricinus communis]	ctr1-like protein kinase		GO:0006464;	GO:0004871; GO:0000166; GO:0016301;	Environmental Information Processing	Signal transduction	ko04075	Plant hormone signal transduction	K14510	CTR1	serine/threonine-protein kinase CTR1	EC:2.7.11.1	COG0515	RTKL	Serine/threonine protein kinase
bg_contig1151	668	XP_002511635	90	165	150	216.468	2.20071e-69	gi|255541142|ref|XP_002511635.1|conserved hypothetical protein [Ricinus communis] >gi|223548815|gb|EEF50304.1| conserved hypothetical protein [Ricinus communis]	uncharacterized protein		GO:0006464;	GO:0004871; GO:0000166; GO:0016301;
bg_contig1152	1390	XP_002308463	90	248	224	408.683	3.71501e-140	gi|224088517|ref|XP_002308463.1|predicted protein [Populus trichocarpa] >gi|222854439|gb|EEE91986.1| predicted protein [Populus trichocarpa]	chaperone protein dnaj-like protein	GO:0016020; GO:0009536;	GO:0006629; GO:0019748; GO:0009058; GO:0016043; GO:0009987; GO:0019538;	GO:0005515; GO:0005102;
bg_contig1153	1322	XP_002304212	91	332	305	570.466	0	gi|224074005|ref|XP_002304212.1|predicted protein [Populus trichocarpa] >gi|222841644|gb|EEE79191.1| predicted protein [Populus trichocarpa]	protein	GO:0005783; GO:0005777; GO:0016020; GO:0005829;	GO:0006629; GO:0009056; GO:0009791; GO:0009628; GO:0009987; GO:0016043; GO:0006810;	GO:0005515; GO:0005488;	Cellular Processes	Transport and catabolism	ko04146	Peroxisome	K06664	PEX2, PXMP3	peroxin-2
bg_contig1154	1170	XP_002267621	91	286	263	510.76	0	gi|225447957|ref|XP_002267621.1|PREDICTED: hypothetical protein [Vitis vinifera] >gi|298204502|emb|CBI23777.3| unnamed protein product [Vitis vinifera]	senescence associated protein 18	GO:0005737; GO:0016020; GO:0005623;	GO:0008150;
bg_contig1156	2190	XP_002283111	94	658	620	1157.51	0	gi|225435552|ref|XP_002283111.1|PREDICTED: hypothetical protein [Vitis vinifera] >gi|297746379|emb|CBI16435.3| unnamed protein product [Vitis vinifera]	topoisomerase 6 subunit b	GO:0005622;	GO:0007049; GO:0009058; GO:0006259; GO:0009719; GO:0007275; GO:0030154; GO:0009653;	GO:0003824; GO:0003677; GO:0000166; GO:0005515;									COG1389	L	DNA topoisomerase VI, subunit B
bg_contig1157	1347	XP_002310600	88	327	291	461.84	7.66746e-160	gi|224096296|ref|XP_002310600.1|predicted protein [Populus trichocarpa] >gi|222853503|gb|EEE91050.1| predicted protein [Populus trichocarpa]	protein	GO:0005730;
bg_contig1158	1794	XP_002301705	90	484	439	791.186	0	gi|224065184|ref|XP_002301705.1|predicted protein [Populus trichocarpa] >gi|222843431|gb|EEE80978.1| predicted protein [Populus trichocarpa]	protein	GO:0005739;	GO:0006519; GO:0006412; GO:0006139;	GO:0003824; GO:0000166;									COG0525	J	Valyl-tRNA synthetase
bg_contig1160	863	XP_002305660	77	168	131	137.887	2.58899e-37	gi|224078870|ref|XP_002305660.1|predicted protein [Populus trichocarpa] >gi|222848624|gb|EEE86171.1| predicted protein [Populus trichocarpa]	uncharacterized protein	GO:0005739;	GO:0006519; GO:0006412; GO:0006139;	GO:0003824; GO:0000166;
bg_contig1161	1264	XP_002306771	88	421	372	632.098	0	gi|224082628|ref|XP_002306771.1|predicted protein [Populus trichocarpa] >gi|222856220|gb|EEE93767.1| predicted protein [Populus trichocarpa]	miro-related gtp-ase 1	GO:0005739;	GO:0009987; GO:0009719; GO:0007275; GO:0016049; GO:0030154; GO:0016043; GO:0009653; GO:0009856; GO:0007165; GO:0009790; GO:0009791; GO:0000003;	GO:0000166; GO:0016787; GO:0005488;									COG1100	R	GTPase SAR1 and related small G proteins
bg_contig1163	1899	XP_002512276	73	509	372	471.085	2.21324e-157	gi|255542426|ref|XP_002512276.1|hypothetical protein RCOM_1429110 [Ricinus communis] >gi|223548237|gb|EEF49728.1| hypothetical protein RCOM_1429110 [Ricinus communis]	dsrna-binding protein 3	GO:0005622;		GO:0003723;									COG0571	K	dsRNA-specific ribonuclease
bg_contig1165	1997	XP_002531557	70	339	238	374.015	4.11085e-122	gi|255581502|ref|XP_002531557.1|zinc finger protein, putative [Ricinus communis] >gi|223528818|gb|EEF30823.1| zinc finger protein, putative [Ricinus communis]	zinc finger	GO:0005739;		GO:0005488;									COG5540	O	RING-finger-containing ubiquitin ligase
bg_contig1166	2745	XP_002298421	78	852	667	1022.69	0	gi|224055129|ref|XP_002298421.1|predicted protein [Populus trichocarpa] >gi|222845679|gb|EEE83226.1| predicted protein [Populus trichocarpa]	dna topoisomerase ii	GO:0005634;	GO:0006259;	GO:0000166; GO:0003677; GO:0003824;	Human Diseases	Antineoplastic resistance	ko01524	Platinum drug resistance	K03164	TOP2	DNA topoisomerase II	EC:5.99.1.3	COG0188	L	Type IIA topoisomerase (DNA gyrase/topo II, topoisomerase IV), A subunit
bg_contig1168	759	XP_002518772	94	90	85	150.214	2.56998e-42	gi|255555471|ref|XP_002518772.1|conserved hypothetical protein [Ricinus communis] >gi|223542153|gb|EEF43697.1| conserved hypothetical protein [Ricinus communis]	protein	GO:0009579; GO:0009536; GO:0016020;	GO:0009987; GO:0016043;	GO:0003824;
bg_contig1169	2993	XP_002533426	90	934	845	1472.22	0	gi|255585466|ref|XP_002533426.1|kinase, putative [Ricinus communis] >gi|223526726|gb|EEF28957.1| kinase, putative [Ricinus communis]	protein kinase domain-containing protein		GO:0006464;	GO:0000166; GO:0016301;									COG0515	RTKL	Serine/threonine protein kinase
bg_contig1170	3712	XP_002322482	87	861	755	1159.82	0	gi|224137054|ref|XP_002322482.1|predicted protein [Populus trichocarpa] >gi|222869478|gb|EEF06609.1| predicted protein [Populus trichocarpa]	protein		GO:0009791; GO:0009653; GO:0006464;	GO:0004871; GO:0016301; GO:0000166;									COG0515	RTKL	Serine/threonine protein kinase
bg_contig1171	866	XP_002511976	97	125	122	195.282	5.10554e-57	gi|255541824|ref|XP_002511976.1|X-linked inhibitor of apoptosis protein, xiap, putative [Ricinus communis] >gi|223549156|gb|EEF50645.1| X-linked inhibitor of apoptosis protein, xiap, putative [Ricinus communis]	zinc finger family protein	GO:0005737; GO:0016020; GO:0005623;		GO:0005515; GO:0005488;
bg_contig1172	1754	XP_002321460	93	462	434	642.114	0	gi|224132996|ref|XP_002321460.1|predicted protein [Populus trichocarpa] >gi|222868456|gb|EEF05587.1| predicted protein [Populus trichocarpa]	transmembrane fragile-x-f-associated protein	GO:0016020; GO:0005623;		GO:0005515; GO:0005488;
bg_contig1173	1426	XP_002311863	72	332	242	340.117	8.36926e-112	gi|224100405|ref|XP_002311863.1|predicted protein [Populus trichocarpa] >gi|118487432|gb|ABK95544.1| unknown [Populus trichocarpa] >gi|222851683|gb|EEE89230.1| predicted protein [Populus trichocarpa]	sterile alpha motif domain-containing protein	GO:0016020; GO:0005623;		GO:0005515; GO:0005488;									COG2114	T	Adenylate cyclase, family 3 (some proteins contain HAMP domain)
bg_contig1174	522	CBI32746	89	93	83	150.599	8.5845e-44	gi|297741614|emb|CBI32746.3|unnamed protein product [Vitis vinifera]	ein2 -like nramp transporter	GO:0016020;	GO:0009605; GO:0007275; GO:0030154; GO:0009653; GO:0008150; GO:0006810; GO:0009607; GO:0009628; GO:0008219; GO:0007165; GO:0009719; GO:0009987; GO:0016043; GO:0006950;	GO:0005215;
bg_contig1175	1072	XP_002328561	91	315	288	463.766	1.69946e-162	gi|224131524|ref|XP_002328561.1|predicted protein [Populus trichocarpa] >gi|222838276|gb|EEE76641.1| predicted protein [Populus trichocarpa]	peroxisomal membrane protein	GO:0005739; GO:0016020; GO:0005777;	GO:0008152; GO:0006629; GO:0009056; GO:0009987; GO:0006810;	GO:0005215; GO:0005488;
bg_contig1176	1308	XP_002305165	85	306	263	498.049	7.08496e-175	gi|224077176|ref|XP_002305165.1|predicted protein [Populus trichocarpa] >gi|222848129|gb|EEE85676.1| predicted protein [Populus trichocarpa]	protein	GO:0016020; GO:0009536;											COG0596	R	Predicted hydrolases or acyltransferases (alpha/beta hydrolase superfamily)
bg_contig1177	2009	XP_002332233	60	483	294	379.407	1.85672e-122	gi|224115084|ref|XP_002332233.1|predicted protein [Populus trichocarpa] >gi|222831846|gb|EEE70323.1| predicted protein [Populus trichocarpa]	uncharacterized protein	GO:0016020; GO:0009536;
bg_contig1178	2137	XP_002511735	92	641	590	928.317	0	gi|255541342|ref|XP_002511735.1|Kinesin-II 85 kDa subunit, putative [Ricinus communis] >gi|223548915|gb|EEF50404.1| Kinesin-II 85 kDa subunit, putative [Ricinus communis]	armadillo repeat-containing kinesin-like protein 2	GO:0005886; GO:0005773; GO:0009536; GO:0005856; GO:0005829;	GO:0006464; GO:0009875; GO:0009987; GO:0007275;	GO:0004872; GO:0016301; GO:0000166; GO:0003774;									COG5059	Z	Kinesin-like protein
bg_contig1186	1788	XP_002284700	70	550	390	558.525	0	gi|225459705|ref|XP_002284700.1|PREDICTED: hypothetical protein [Vitis vinifera]	wall-associated kinase 2	GO:0005886; GO:0005773; GO:0005618;	GO:0005975; GO:0016049; GO:0016043; GO:0009653; GO:0008150; GO:0007165; GO:0019725;	GO:0016301; GO:0005488;									COG0515	RTKL	Serine/threonine protein kinase
bg_contig1187	1273	XP_002533348	86	325	280	476.478	7.41105e-166	gi|255585299|ref|XP_002533348.1|dihydrodipicolinate reductase, putative [Ricinus communis] >gi|223526813|gb|EEF29033.1| dihydrodipicolinate reductase, putative [Ricinus communis]	dihydrodipicolinate reductase family protein	GO:0005739; GO:0009536;	GO:0006519; GO:0009058; GO:0008152;	GO:0003824; GO:0005488;	Metabolism; Metabolism; Metabolism	Overview; Amino acid metabolism; Biosynthesis of other secondary metabolites	ko01230; ko00300; ko00261	Biosynthesis of amino acids; Lysine biosynthesis; Monobactam biosynthesis	K00215	dapB	4-hydroxy-tetrahydrodipicolinate reductase	EC:1.17.1.8	COG0289	E	Dihydrodipicolinate reductase
bg_contig1188	1558	XP_002527916	84	396	335	573.548	0	gi|255573997|ref|XP_002527916.1|Ribose-phosphate pyrophosphokinase, putative [Ricinus communis] >gi|223532691|gb|EEF34473.1| Ribose-phosphate pyrophosphokinase, putative [Ricinus communis]	protein	GO:0005739; GO:0009536;	GO:0009058; GO:0006139;	GO:0005488; GO:0000166; GO:0016740; GO:0016301;									COG0462	FE	Phosphoribosylpyrophosphate synthetase
bg_contig1189	1279	XP_002514404	78	213	168	254.988	2.17831e-80	gi|255546690|ref|XP_002514404.1|conserved hypothetical protein [Ricinus communis] >gi|223546501|gb|EEF48000.1| conserved hypothetical protein [Ricinus communis]	protein	GO:0005739;
bg_contig1193	949	XP_002319546	76	128	98	177.948	2.75238e-47	gi|224125278|ref|XP_002319546.1|predicted protein [Populus trichocarpa] >gi|222857922|gb|EEE95469.1| predicted protein [Populus trichocarpa]	uncharacterized protein	GO:0016020;
bg_contig1194	1503	XP_002316905	93	433	406	706.827	0	gi|224114968|ref|XP_002316905.1|predicted protein [Populus trichocarpa] >gi|222859970|gb|EEE97517.1| predicted protein [Populus trichocarpa]	protein	GO:0016020; GO:0005886;
bg_contig1195	2718	XP_002515824	89	775	690	1025.39	0	gi|255549544|ref|XP_002515824.1|Protein SEY1, putative [Ricinus communis] >gi|223545053|gb|EEF46566.1| Protein SEY1, putative [Ricinus communis]	root hair defective 3 gtp-binding protein	GO:0005783; GO:0005886;	GO:0006810; GO:0009987; GO:0007275; GO:0030154; GO:0016049; GO:0016043; GO:0009653;	GO:0000166;
bg_contig1197	1150	XP_002311191	78	322	254	401.749	3.48805e-137	gi|224098485|ref|XP_002311191.1|predicted protein [Populus trichocarpa] >gi|222851011|gb|EEE88558.1| predicted protein [Populus trichocarpa]	protein	GO:0005783; GO:0005886;	GO:0006810; GO:0009987; GO:0007275; GO:0030154; GO:0016049; GO:0016043; GO:0009653;	GO:0000166;
bg_contig1198	1547	XP_002306090	75	276	209	320.087	1.17326e-102	gi|224080307|ref|XP_002306090.1|predicted protein [Populus trichocarpa] >gi|222849054|gb|EEE86601.1| predicted protein [Populus trichocarpa]	protein	GO:0005739;	GO:0009987; GO:0008152;	GO:0016301;									COG0524	G	Sugar kinases, ribokinase family
bg_contig1199	1447	XP_002306090	78	389	304	435.647	2.08283e-148	gi|224080307|ref|XP_002306090.1|predicted protein [Populus trichocarpa] >gi|222849054|gb|EEE86601.1| predicted protein [Populus trichocarpa]	protein	GO:0005739;	GO:0009987; GO:0008152;	GO:0016301;									COG0524	G	Sugar kinases, ribokinase family
bg_contig1200	395	XP_002510313	81	81	66	124.79	7.44306e-32	gi|255538496|ref|XP_002510313.1|cytochrome P450, putative [Ricinus communis] >gi|223551014|gb|EEF52500.1| cytochrome P450, putative [Ricinus communis]	cytochrome p450		GO:0008152;	GO:0003674; GO:0003824; GO:0005488;									COG2124	Q	Cytochrome P450
bg_contig1201	956	XP_002526517	70	107	75	126.331	3.32737e-40	gi|255571133|ref|XP_002526517.1|conserved hypothetical protein [Ricinus communis] >gi|223534192|gb|EEF35908.1| conserved hypothetical protein [Ricinus communis]	protein	GO:0009536;	GO:0009987; GO:0019538;	GO:0005515;
bg_contig1202	1484	XP_002529480	93	448	418	771.155	0	gi|255577195|ref|XP_002529480.1|electron transfer flavoprotein-ubiquinone oxidoreductase, putative [Ricinus communis] >gi|223531038|gb|EEF32890.1| electron transfer flavoprotein-ubiquinone oxidoreductase, putative [Ricinus communis]	electron transfer flavoprotein-ubiquinone	GO:0005739;	GO:0009628; GO:0008152;	GO:0003824; GO:0003674;									COG0644	C	Dehydrogenases (flavoproteins)
bg_contig1203	1891	XP_002320688	87	563	494	845.114	0	gi|224129856|ref|XP_002320688.1|predicted protein [Populus trichocarpa] >gi|222861461|gb|EEE99003.1| predicted protein [Populus trichocarpa]	protein	GO:0005886;		GO:0005515;									COG0457	R	FOG: TPR repeat
bg_contig1204	954	XP_002515183	92	125	116	204.912	3.40692e-68	gi|255548253|ref|XP_002515183.1|NEFA-interacting nuclear protein NIP30, putative [Ricinus communis] >gi|223545663|gb|EEF47167.1| NEFA-interacting nuclear protein NIP30, putative [Ricinus communis]	nefa-interacting nuclear protein	GO:0005886;		GO:0005515;
bg_contig1206	740	XP_002534445	95	203	194	304.679	2.89805e-103	gi|255587934|ref|XP_002534445.1|Minor allergen Alt a, putative [Ricinus communis] >gi|223525276|gb|EEF27937.1| Minor allergen Alt a, putative [Ricinus communis]	protein		GO:0006350; GO:0008152;	GO:0000166; GO:0003824;	Metabolism	Metabolism of cofactors and vitamins	ko00130	Ubiquinone and other terpenoid-quinone biosynthesis	K03809	wrbA	NAD(P)H dehydrogenase (quinone)	EC:1.6.5.2	COG0655	R	Multimeric flavodoxin WrbA
bg_contig1207	1783	XP_002510893	84	490	414	766.148	0	gi|255539657|ref|XP_002510893.1|Xyloglucan galactosyltransferase KATAMARI1, putative [Ricinus communis] >gi|223550008|gb|EEF51495.1| Xyloglucan galactosyltransferase KATAMARI1, putative [Ricinus communis]	galactosyltransferase-like protein	GO:0009536; GO:0005739; GO:0016020;		GO:0016740;
bg_contig1209	2290	XP_002526369	82	621	511	911.753	0	gi|255570833|ref|XP_002526369.1|Auxin response factor, putative [Ricinus communis] >gi|223534328|gb|EEF36040.1| Auxin response factor, putative [Ricinus communis]	auxin response factor 4	GO:0005634;	GO:0009719; GO:0007165; GO:0030154; GO:0009791; GO:0006350;	GO:0005515; GO:0003677;
bg_contig1210	3205	XP_002322004	72	550	400	510.375	5.36642e-160	gi|224135185|ref|XP_002322004.1|predicted protein [Populus trichocarpa] >gi|222869000|gb|EEF06131.1| predicted protein [Populus trichocarpa]	uncharacterized protein	GO:0005634;	GO:0009719; GO:0007165; GO:0030154; GO:0009791; GO:0006350;	GO:0005515; GO:0003677;									COG4531	P	ABC-type Zn2+ transport system, periplasmic component/surface adhesin
bg_contig1212	1988	XP_002314922	50	706	357	281.182	4.78965e-82	gi|224108651|ref|XP_002314922.1|predicted protein [Populus trichocarpa] >gi|222863962|gb|EEF01093.1| predicted protein [Populus trichocarpa]	protein	GO:0005739;		GO:0005515;
bg_contig1214	1443	XP_002307782	90	274	249	449.899	2.96678e-151	gi|224086024|ref|XP_002307782.1|predicted protein [Populus trichocarpa] >gi|222857231|gb|EEE94778.1| predicted protein [Populus trichocarpa]	o-fucosyltransferase-like protein	GO:0005739; GO:0005794;		GO:0005515;
bg_contig1215	820	XP_002326486	79	91	72	132.88	2.45768e-34	gi|224137972|ref|XP_002326486.1|predicted protein [Populus trichocarpa] >gi|222833808|gb|EEE72285.1| predicted protein [Populus trichocarpa]	protein	GO:0005739; GO:0005794;		GO:0005515;									COG0724	R	RNA-binding proteins (RRM domain)
bg_contig1222	604	XP_002517456	97	175	170	332.798	1.95816e-105	gi|255552826|ref|XP_002517456.1|acid phosphatase, putative [Ricinus communis] >gi|223543467|gb|EEF44998.1| acid phosphatase, putative [Ricinus communis]	acid phosphatase	GO:0005886;		GO:0016787; GO:0003824; GO:0005488;
bg_contig1223	786	XP_002517846	78	228	178	172.94	6.32879e-51	gi|255553611|ref|XP_002517846.1|conserved hypothetical protein [Ricinus communis] >gi|223542828|gb|EEF44364.1| conserved hypothetical protein [Ricinus communis]	protein	GO:0005886;		GO:0016787; GO:0003824; GO:0005488;									COG0500	QR	SAM-dependent methyltransferases
bg_contig1224	2164	XP_002527307	84	622	525	826.624	0	gi|255572749|ref|XP_002527307.1|conserved hypothetical protein [Ricinus communis] >gi|223533307|gb|EEF35059.1| conserved hypothetical protein [Ricinus communis]	xh xs domain-containing protein	GO:0005886;		GO:0016787; GO:0003824; GO:0005488;									COG5022	Z	Myosin heavy chain
bg_contig1226	793	CBI19580	66	157	105	167.548	3.59631e-48	gi|302142377|emb|CBI19580.3|unnamed protein product [Vitis vinifera]	protein	GO:0005739; GO:0005576;	GO:0009987; GO:0016043; GO:0006259;	GO:0003677;
bg_contig1227	690	XP_002327104	83	87	73	140.198	4.31763e-37	gi|224137350|ref|XP_002327104.1|predicted protein [Populus trichocarpa] >gi|222835419|gb|EEE73854.1| predicted protein [Populus trichocarpa]	protein	GO:0005739; GO:0005576;	GO:0009987; GO:0016043; GO:0006259;	GO:0003677;
bg_contig1228	1406	XP_002312287	92	228	210	323.939	4.61908e-107	gi|224101453|ref|XP_002312287.1|predicted protein [Populus trichocarpa] >gi|222852107|gb|EEE89654.1| predicted protein [Populus trichocarpa]	protein		GO:0009987; GO:0009058;										COG5031	H	Uncharacterized protein involved in ubiquinone biosynthesis
bg_contig1229	500	CBI17224	98	50	49	99.7525	1.6588e-40	gi|298205165|emb|CBI17224.3|unnamed protein product [Vitis vinifera]	protein	GO:0005829;	GO:0006519; GO:0006412; GO:0006139; GO:0008150;	GO:0003723; GO:0000166; GO:0003824;									COG0073	R	EMAP domain
bg_contig1230	504	XP_002269672	96	104	100	193.741	1.63439e-55	gi|225433588|ref|XP_002269672.1|PREDICTED: hypothetical protein [Vitis vinifera]	protein	GO:0005829;	GO:0006519; GO:0006412; GO:0006139; GO:0008150;	GO:0003723; GO:0000166; GO:0003824;									COG0073	R	EMAP domain
bg_contig1232	1512	XP_002511106	85	463	395	483.411	2.55649e-164	gi|255540083|ref|XP_002511106.1|conserved hypothetical protein [Ricinus communis] >gi|223550221|gb|EEF51708.1| conserved hypothetical protein [Ricinus communis]	protein	GO:0009536; GO:0005886;											COG3064	M	Membrane protein involved in colicin uptake
bg_contig1233	1287	XP_002320491	78	190	150	206.838	1.85307e-62	gi|224129062|ref|XP_002320491.1|predicted protein [Populus trichocarpa] >gi|222861264|gb|EEE98806.1| predicted protein [Populus trichocarpa]	triacylglycerol lipase 2	GO:0005739;	GO:0006629;	GO:0016787;
bg_contig1235	847	XP_002320491	78	110	86	151.369	1.08497e-42	gi|224129062|ref|XP_002320491.1|predicted protein [Populus trichocarpa] >gi|222861264|gb|EEE98806.1| predicted protein [Populus trichocarpa]	triacylglycerol lipase 2		GO:0006629;	GO:0016787;
bg_contig1236	1778	XP_002320005	88	462	408	793.497	0	gi|224127172|ref|XP_002320005.1|predicted protein [Populus trichocarpa] >gi|222860778|gb|EEE98320.1| predicted protein [Populus trichocarpa]	galactosyl transferase gma12 mnn10 family protein	GO:0005794; GO:0016020;		GO:0016740;
bg_contig1237	1803	XP_002320005	87	457	401	575.089	0	gi|224127172|ref|XP_002320005.1|predicted protein [Populus trichocarpa] >gi|222860778|gb|EEE98320.1| predicted protein [Populus trichocarpa]	galactosyl transferase gma12 mnn10 family protein	GO:0005794; GO:0016020;		GO:0016740;
bg_contig1239	920	XP_002332160	75	218	165	254.988	1.73921e-82	gi|224115542|ref|XP_002332160.1|predicted protein [Populus trichocarpa] >gi|222875210|gb|EEF12341.1| predicted protein [Populus trichocarpa]	ribosomal protein l9	GO:0005739; GO:0005840;	GO:0006412; GO:0009987;	GO:0005198;	Genetic Information Processing	Translation	ko03010	Ribosome	K02939	RP-L9, MRPL9, rplI	large subunit ribosomal protein L9		COG0359	J	Ribosomal protein L9
bg_contig1240	2156	XP_002265371	71	390	280	393.66	2.16645e-169	gi|225463846|ref|XP_002265371.1|PREDICTED: hypothetical protein [Vitis vinifera] >gi|296088768|emb|CBI38218.3| unnamed protein product [Vitis vinifera]	protein		GO:0008152;	GO:0003824; GO:0005488;									COG1520	S	FOG: WD40-like repeat
bg_contig1241	955	XP_002511640	82	136	112	205.297	3.74557e-64	gi|255541152|ref|XP_002511640.1|conserved hypothetical protein [Ricinus communis] >gi|223548820|gb|EEF50309.1| conserved hypothetical protein [Ricinus communis]	uncharacterized protein		GO:0008152;	GO:0003824; GO:0005488;
bg_contig1242	1056	XP_002525952	89	262	234	367.081	5.84067e-123	gi|255569978|ref|XP_002525952.1|Serine/threonine-protein kinase PBS1, putative [Ricinus communis] >gi|223534781|gb|EEF36472.1| Serine/threonine-protein kinase PBS1, putative [Ricinus communis]	protein-serine threonine kinase	GO:0005623;	GO:0006464;	GO:0004871; GO:0016301; GO:0000166;									COG0515	RTKL	Serine/threonine protein kinase
bg_contig1243	710	XP_002519544	79	237	188	247.284	2.13483e-77	gi|255557022|ref|XP_002519544.1|conserved hypothetical protein [Ricinus communis] >gi|223541407|gb|EEF42958.1| conserved hypothetical protein [Ricinus communis]	conserved peptide upstream open reading frame 47	GO:0005623;	GO:0006464;	GO:0004871; GO:0016301; GO:0000166;
bg_contig1244	1493	CBI15953	74	450	335	438.728	6.91819e-148	gi|297745897|emb|CBI15953.3|unnamed protein product [Vitis vinifera]	ring-finger domain-containing protein			GO:0005488;
bg_contig1245	1280	XP_002308160	94	325	306	509.605	2.48577e-179	gi|224087421|ref|XP_002308160.1|ABC transporter family protein [Populus trichocarpa] >gi|222854136|gb|EEE91683.1| ABC transporter family protein [Populus trichocarpa]	abc transporter family protein			GO:0005215; GO:0016787; GO:0000166;	Genetic Information Processing	Folding, sorting and degradation	ko03018	RNA degradation	K12608	CAF16	CCR4-NOT complex subunit CAF16		COG4586	R	ABC-type uncharacterized transport system, ATPase component
bg_contig1247	324	XP_002527491	66	50	33	55.8398	7.72236e-09	gi|255573123|ref|XP_002527491.1|conserved hypothetical protein [Ricinus communis] >gi|223533131|gb|EEF34889.1| conserved hypothetical protein [Ricinus communis]	conserved hypothetical protein [Ricinus communis]			GO:0005215; GO:0016787; GO:0000166;
bg_contig1248	2256	XP_002322313	91	518	473	814.298	0	gi|224136372|ref|XP_002322313.1|predicted protein [Populus trichocarpa] >gi|222869309|gb|EEF06440.1| predicted protein [Populus trichocarpa]	amidase family protein			GO:0016787; GO:0016740; GO:0003824;									COG0154	J	Asp-tRNAAsn/Glu-tRNAGln amidotransferase A subunit and related amidases
bg_contig1249	2461	XP_002322313	89	344	309	548.51	0	gi|224136372|ref|XP_002322313.1|predicted protein [Populus trichocarpa] >gi|222869309|gb|EEF06440.1| predicted protein [Populus trichocarpa]	amidase family protein			GO:0016787; GO:0016740; GO:0003824;									COG0154	J	Asp-tRNAAsn/Glu-tRNAGln amidotransferase A subunit and related amidases
bg_contig1250	1911	XP_002308819	89	574	513	949.888	0	gi|224089809|ref|XP_002308819.1|predicted protein [Populus trichocarpa] >gi|222854795|gb|EEE92342.1| predicted protein [Populus trichocarpa]	protein	GO:0005634; GO:0009536;	GO:0008152; GO:0008150; GO:0007049; GO:0007275; GO:0009605; GO:0009628; GO:0007165;	GO:0003700; GO:0005515; GO:0030528; GO:0005488; GO:0003824;
bg_contig1251	1481	XP_002519683	89	232	207	377.481	9.74343e-165	gi|255557305|ref|XP_002519683.1|Katanin p60 ATPase-containing subunit, putative [Ricinus communis] >gi|223541100|gb|EEF42656.1| Katanin p60 ATPase-containing subunit, putative [Ricinus communis]	p-loop containing nucleoside triphosphate hydrolase-like protein		GO:0019538;	GO:0000166; GO:0016787;									COG0464	O	ATPases of the AAA+ class
bg_contig1252	1508	XP_002519683	90	256	231	427.172	1.19419e-179	gi|255557305|ref|XP_002519683.1|Katanin p60 ATPase-containing subunit, putative [Ricinus communis] >gi|223541100|gb|EEF42656.1| Katanin p60 ATPase-containing subunit, putative [Ricinus communis]	p-loop containing nucleoside triphosphate hydrolase-like protein		GO:0019538;	GO:0000166; GO:0016787;									COG0464	O	ATPases of the AAA+ class
bg_contig1253	2086	XP_002512944	48	578	282	203.371	3.7412e-79	gi|255543763|ref|XP_002512944.1|conserved hypothetical protein [Ricinus communis] >gi|223547955|gb|EEF49447.1| conserved hypothetical protein [Ricinus communis]	protein			GO:0003700;									COG5118	K	Transcription initiation factor TFIIIB, Bdp1 subunit
bg_contig1254	1770	XP_002522783	84	356	302	470.7	1.25882e-159	gi|255563562|ref|XP_002522783.1|conserved hypothetical protein [Ricinus communis] >gi|223538021|gb|EEF39634.1| conserved hypothetical protein [Ricinus communis]	sucrase-like protein			GO:0003700;									COG4759	O	Uncharacterized protein conserved in bacteria containing thioredoxin-like domain
bg_contig1255	892	XP_002300145	88	114	101	193.356	2.11423e-57	gi|224060329|ref|XP_002300145.1|predicted protein [Populus trichocarpa] >gi|222847403|gb|EEE84950.1| predicted protein [Populus trichocarpa]	methyltransferase family protein	GO:0009536;
bg_contig1257	1485	XP_002519254	66	241	161	185.267	1.0853e-52	gi|255556440|ref|XP_002519254.1|conserved hypothetical protein [Ricinus communis] >gi|223541569|gb|EEF43118.1| conserved hypothetical protein [Ricinus communis]	uncharacterized protein	GO:0009536;
bg_contig1260	893	CAN66361	94	177	168	327.02	3.23469e-109	gi|147836498|emb|CAN66361.1|hypothetical protein VITISV_014694 [Vitis vinifera]	amp deaminase	GO:0005829; GO:0005634; GO:0005623;	GO:0009790; GO:0009791; GO:0000003; GO:0009058; GO:0006139;	GO:0005515; GO:0016787;	Metabolism	Nucleotide metabolism	ko00230	Purine metabolism	K01490	AMPD	AMP deaminase	EC:3.5.4.6	COG1816	F	Adenosine deaminase
bg_contig1261	1332	XP_002306478	87	224	195	352.829	8.76143e-119	gi|224081705|ref|XP_002306478.1|predicted protein [Populus trichocarpa] >gi|222855927|gb|EEE93474.1| predicted protein [Populus trichocarpa]	protein			GO:0003824;
bg_contig1263	2136	XP_002524598	87	415	365	572.392	0	gi|255567234|ref|XP_002524598.1|transcription factor, putative [Ricinus communis] >gi|223536151|gb|EEF37806.1| transcription factor, putative [Ricinus communis]	zinc finger protein constans-like 9	GO:0005886; GO:0005634;	GO:0006350; GO:0009791; GO:0009628; GO:0000003;	GO:0003677; GO:0005488;
bg_contig1265	790	XP_002523570	88	172	152	159.458	7.38426e-46	gi|255565156|ref|XP_002523570.1|conserved hypothetical protein [Ricinus communis] >gi|223537132|gb|EEF38765.1| conserved hypothetical protein [Ricinus communis]	uncharacterized protein			GO:0005488;									COG0513	LKJ	Superfamily II DNA and RNA helicases
bg_contig1266	870	XP_002523570	85	127	108	128.257	1.96829e-33	gi|255565156|ref|XP_002523570.1|conserved hypothetical protein [Ricinus communis] >gi|223537132|gb|EEF38765.1| conserved hypothetical protein [Ricinus communis]	uncharacterized protein			GO:0005488;
bg_contig1267	395	XP_002297747	96	82	79	55.8398	1.99759e-07	gi|224053287|ref|XP_002297747.1|predicted protein [Populus trichocarpa] >gi|222845005|gb|EEE82552.1| predicted protein [Populus trichocarpa]	translation initiation factor eif-2b beta		GO:0009987; GO:0008152;	GO:0008135;									COG1184	J	Translation initiation factor 2B subunit, eIF-2B alpha/beta/delta family
bg_contig1268	1094	XP_002315196	94	258	243	412.535	7.34731e-142	gi|224109442|ref|XP_002315196.1|predicted protein [Populus trichocarpa] >gi|222864236|gb|EEF01367.1| predicted protein [Populus trichocarpa]	mitochondrial substrate carrier family protein	GO:0005886; GO:0005739; GO:0016020;	GO:0009987; GO:0006810;	GO:0005215; GO:0005488;
bg_contig1269	1094	XP_002315196	92	278	256	435.647	5.665e-151	gi|224109442|ref|XP_002315196.1|predicted protein [Populus trichocarpa] >gi|222864236|gb|EEF01367.1| predicted protein [Populus trichocarpa]	mitochondrial substrate carrier family protein	GO:0005886; GO:0005739; GO:0016020;	GO:0009987; GO:0006810;	GO:0005215; GO:0005488;
bg_contig1270	291	XP_002312122	94	39	37	75.8702	3.99882e-15	gi|224101051|ref|XP_002312122.1|predicted protein [Populus trichocarpa] >gi|222851942|gb|EEE89489.1| predicted protein [Populus trichocarpa]	mitochondrial substrate carrier family protein	GO:0005886; GO:0005739; GO:0016020;	GO:0009987; GO:0006810;	GO:0005215; GO:0005488;
bg_contig1273	1113	XP_002327991	61	341	210	252.292	2.23749e-73	gi|224133226|ref|XP_002327991.1|predicted protein [Populus trichocarpa] >gi|222837400|gb|EEE75779.1| predicted protein [Populus trichocarpa]	flowering time control protein fpa		GO:0007275; GO:0008152; GO:0009987; GO:0009058;	GO:0005488;
bg_contig1274	2560	XP_002535134	59	548	326	338.961	1.68922e-102	gi|255589950|ref|XP_002535134.1|conserved hypothetical protein [Ricinus communis] >gi|223523950|gb|EEF27249.1| conserved hypothetical protein [Ricinus communis]	binding protein		GO:0007275; GO:0008152; GO:0009987; GO:0009058;	GO:0005488;									COG0457	R	FOG: TPR repeat
bg_contig1275	1250	XP_002527038	77	336	262	383.259	6.65211e-127	gi|255572197|ref|XP_002527038.1|cytochrome P450, putative [Ricinus communis] >gi|223533600|gb|EEF35338.1| cytochrome P450, putative [Ricinus communis]	cytochrome p450	GO:0005737;	GO:0008152;	GO:0005488; GO:0003824;									COG2124	Q	Cytochrome P450
bg_contig1276	1867	XP_002517661	89	474	422	621.698	0	gi|255553237|ref|XP_002517661.1|chaperone protein DNAj, putative [Ricinus communis] >gi|223543293|gb|EEF44825.1| chaperone protein DNAj, putative [Ricinus communis]	molecular chaperone hsp40 -like protein	GO:0009579; GO:0009536; GO:0016020;	GO:0009628; GO:0006950; GO:0009987; GO:0019538;	GO:0005488; GO:0000166; GO:0005515;									COG0484	O	DnaJ-class molecular chaperone with C-terminal Zn finger domain
bg_contig1277	1101	XP_002516448	85	250	214	332.413	2.53889e-111	gi|255550800|ref|XP_002516448.1|conserved hypothetical protein [Ricinus communis] >gi|223544268|gb|EEF45789.1| conserved hypothetical protein [Ricinus communis]	protein	GO:0009536; GO:0016020;
bg_contig1281	1714	XP_002308876	87	502	439	771.155	0	gi|224089945|ref|XP_002308876.1|chromatin remodeling complex subunit [Populus trichocarpa] >gi|222854852|gb|EEE92399.1| chromatin remodeling complex subunit [Populus trichocarpa]	chromatin remodeling complex subunit			GO:0016740; GO:0005515; GO:0005488; GO:0003677; GO:0016787; GO:0000166;									COG0553	KL	Superfamily II DNA/RNA helicases, SNF2 family
bg_contig1282	1216	XP_002299791	85	331	284	493.812	3.08517e-173	gi|224059254|ref|XP_002299791.1|predicted protein [Populus trichocarpa] >gi|118486989|gb|ABK95326.1| unknown [Populus trichocarpa] >gi|222847049|gb|EEE84596.1| predicted protein [Populus trichocarpa]	beta- -glucanase		GO:0005975;	GO:0005488; GO:0016787;									COG5309	G	Exo-beta-1,3-glucanase
bg_contig1283	975	ABK58465	92	196	181	367.466	7.13444e-127	gi|117950163|gb|ABK58465.1|LIM domain protein GLIM1b [Populus tremula x Populus alba]	protein			GO:0005488;
bg_contig1285	811	XP_002269519	91	97	89	185.652	2.25467e-55	gi|225465959|ref|XP_002269519.1|PREDICTED: hypothetical protein [Vitis vinifera] >gi|297742690|emb|CBI35143.3| unnamed protein product [Vitis vinifera]	f-box protein skip5			GO:0005488;
bg_contig1286	767	XP_002516980	80	189	152	235.343	6.35992e-71	gi|255551869|ref|XP_002516980.1|Protein penguin, putative [Ricinus communis] >gi|223544068|gb|EEF45594.1| Protein penguin, putative [Ricinus communis]	protein	GO:0005730;		GO:0003723;
bg_contig1289	1461	XP_002521265	86	126	109	192.971	4.44685e-78	gi|255560501|ref|XP_002521265.1|Phytoene dehydrogenase, putative [Ricinus communis] >gi|223539533|gb|EEF41121.1| Phytoene dehydrogenase, putative [Ricinus communis]	amine oxidase	GO:0009536;	GO:0008152;	GO:0003674; GO:0003824;									COG3349	S	Uncharacterized conserved protein
bg_contig1290	2036	XP_002526568	83	576	481	783.482	0	gi|255571236|ref|XP_002526568.1|oligopeptide transporter, putative [Ricinus communis] >gi|223534129|gb|EEF35846.1| oligopeptide transporter, putative [Ricinus communis]	protein	GO:0016020;	GO:0008150; GO:0009605; GO:0006810; GO:0009719; GO:0009607; GO:0009628; GO:0006950;	GO:0005215;									COG3104	E	Dipeptide/tripeptide permease
bg_contig1291	646	XP_002275653	86	95	82	160.999	3.61751e-45	gi|225434504|ref|XP_002275653.1|PREDICTED: hypothetical protein [Vitis vinifera] >gi|297745853|emb|CBI15909.3| unnamed protein product [Vitis vinifera]	uncharacterized protein			GO:0005515;									COG4886	S	Leucine-rich repeat (LRR) protein
bg_contig1292	663	XP_002301944	90	100	90	136.732	9.56929e-35	gi|224065733|ref|XP_002301944.1|predicted protein [Populus trichocarpa] >gi|222843670|gb|EEE81217.1| predicted protein [Populus trichocarpa]	protein	GO:0005829;	GO:0006464;	GO:0000166; GO:0005488; GO:0016301;									COG0515	RTKL	Serine/threonine protein kinase
bg_contig1293	1375	XP_002510161	80	309	249	405.216	6.88722e-137	gi|255538192|ref|XP_002510161.1|cyclin d, putative [Ricinus communis] >gi|223550862|gb|EEF52348.1| cyclin d, putative [Ricinus communis]	d3-type cyclin	GO:0005634;	GO:0009987; GO:0007049;										COG5024	D	Cyclin
bg_contig1294	2792	XP_002525684	88	664	586	980.319	0	gi|255569434|ref|XP_002525684.1|polyribonucleotide nucleotidyltransferase, putative [Ricinus communis] >gi|223534984|gb|EEF36667.1| polyribonucleotide nucleotidyltransferase, putative [Ricinus communis]	polynucleotide phosphorylase	GO:0009536;	GO:0005975; GO:0009056; GO:0019748; GO:0006629; GO:0009987; GO:0009058; GO:0006139;	GO:0004518; GO:0016740; GO:0003723;	Metabolism; Metabolism; Genetic Information Processing	Nucleotide metabolism; Nucleotide metabolism; Folding, sorting and degradation	ko00230; ko00240; ko03018	Purine metabolism; Pyrimidine metabolism; RNA degradation	K00962	pnp, PNPT1	polyribonucleotide nucleotidyltransferase	EC:2.7.7.8	COG1185	J	Polyribonucleotide nucleotidyltransferase (polynucleotide phosphorylase)
bg_contig1296	1620	XP_002511584	90	458	416	750.355	0	gi|255541040|ref|XP_002511584.1|serine/threonine protein kinase, putative [Ricinus communis] >gi|223548764|gb|EEF50253.1| serine/threonine protein kinase, putative [Ricinus communis]	serine threonine protein	GO:0005634; GO:0005886;	GO:0006464;	GO:0016301; GO:0000166; GO:0005515;									COG0515	RTKL	Serine/threonine protein kinase
bg_contig1297	1391	XP_002517137	77	347	268	458.373	7.82985e-156	gi|255552185|ref|XP_002517137.1|conserved hypothetical protein [Ricinus communis] >gi|223543772|gb|EEF45300.1| conserved hypothetical protein [Ricinus communis]	uncharacterized protein	GO:0009536;
bg_contig1298	1235	XP_002319537	83	264	221	360.533	1.02499e-121	gi|224125242|ref|XP_002319537.1|predicted protein [Populus trichocarpa] >gi|222857913|gb|EEE95460.1| predicted protein [Populus trichocarpa]	domain protein	GO:0009536;		GO:0005515;									COG1141	C	Ferredoxin
bg_contig1299	1486	XP_002334039	69	389	270	407.527	9.40674e-135	gi|224103553|ref|XP_002334039.1|predicted protein [Populus trichocarpa] >gi|222839642|gb|EEE77965.1| predicted protein [Populus trichocarpa]	protein	GO:0009536;		GO:0005515;
bg_contig1301	1376	XP_002509598	84	403	341	529.635	0	gi|255537063|ref|XP_002509598.1|UDP-glucuronate 5-epimerase, putative [Ricinus communis] >gi|223549497|gb|EEF50985.1| UDP-glucuronate 5-epimerase, putative [Ricinus communis]	nucleotide sugar epimerase	GO:0016020;	GO:0006139; GO:0005975;	GO:0005488; GO:0003824;									COG0451	MG	Nucleoside-diphosphate-sugar epimerases
bg_contig1305	715	XP_002322732	85	194	165	228.409	1.95379e-73	gi|224138110|ref|XP_002322732.1|predicted protein [Populus trichocarpa] >gi|222867362|gb|EEF04493.1| predicted protein [Populus trichocarpa]	thioredoxin-like 5	GO:0009536; GO:0009579;	GO:0019725;										COG0526	OC	Thiol-disulfide isomerase and thioredoxins
bg_contig1308	2882	XP_002534037	81	520	424	455.292	5.59365e-145	gi|255586854|ref|XP_002534037.1|Pre-rRNA-processing protein ESF1, putative [Ricinus communis] >gi|223525944|gb|EEF28341.1| Pre-rRNA-processing protein ESF1, putative [Ricinus communis]	pre-rrna-processing protein	GO:0005829; GO:0005634;											COG5638	S	Uncharacterized conserved protein
bg_contig1309	1528	XP_002324964	93	372	346	442.195	0	gi|224143462|ref|XP_002324964.1|predicted protein [Populus trichocarpa] >gi|222866398|gb|EEF03529.1| predicted protein [Populus trichocarpa]	heat shock protein binding	GO:0009536;	GO:0006950;	GO:0005515;
bg_contig1313	1302	XP_002527915	94	276	262	493.041	1.00431e-168	gi|255573995|ref|XP_002527915.1|anthranilate phosphoribosyltransferase, putative [Ricinus communis] >gi|223532690|gb|EEF34472.1| anthranilate phosphoribosyltransferase, putative [Ricinus communis]	anthranilate phosphoribosyltransferase	GO:0009536;	GO:0006519; GO:0009058;	GO:0016740;									COG0547	E	Anthranilate phosphoribosyltransferase
bg_contig1314	376	XP_002522474	95	62	59	128.257	4.59093e-33	gi|255562938|ref|XP_002522474.1|Galactoside 2-alpha-L-fucosyltransferase, putative [Ricinus communis] >gi|223538359|gb|EEF39966.1| Galactoside 2-alpha-L-fucosyltransferase, putative [Ricinus communis]	galactoside 2-alpha-l-	GO:0005794; GO:0016020; GO:0005623;	GO:0016043; GO:0009987;	GO:0016740;
bg_contig1315	721	XP_002521117	86	52	45	86.6557	2.2246e-20	gi|255560199|ref|XP_002521117.1|conserved hypothetical protein [Ricinus communis] >gi|223539686|gb|EEF41268.1| conserved hypothetical protein [Ricinus communis]	f-box kelch-repeat protein	GO:0005794; GO:0016020; GO:0005623;	GO:0016043; GO:0009987;	GO:0016740;
bg_contig1316	525	XP_002527421	69	146	101	121.709	6.27925e-31	gi|255572981|ref|XP_002527421.1|conserved hypothetical protein [Ricinus communis] >gi|223533231|gb|EEF34987.1| conserved hypothetical protein [Ricinus communis]	uncharacterized protein	GO:0005794; GO:0016020; GO:0005623;	GO:0016043; GO:0009987;	GO:0016740;
bg_contig1319	1475	XP_002324061	71	342	243	332.413	2.03821e-103	gi|224141401|ref|XP_002324061.1|predicted protein [Populus trichocarpa] >gi|222867063|gb|EEF04194.1| predicted protein [Populus trichocarpa]	starch synthase iia precursor		GO:0009987; GO:0005975; GO:0009058;	GO:0016740;									COG0297	G	Glycogen synthase
bg_contig1320	907	XP_002325140	75	144	109	184.111	2.36076e-54	gi|224143968|ref|XP_002325140.1|predicted protein [Populus trichocarpa] >gi|222866574|gb|EEF03705.1| predicted protein [Populus trichocarpa]	basic helix-loop-helix family protein		GO:0006350;	GO:0030528;
bg_contig1321	1759	XP_002515249	85	467	399	643.269	0	gi|255548385|ref|XP_002515249.1|nucleic acid binding protein, putative [Ricinus communis] >gi|223545729|gb|EEF47233.1| nucleic acid binding protein, putative [Ricinus communis]	protein			GO:0003676; GO:0005488;
bg_contig1322	785	XP_002518303	86	246	214	419.853	1.88583e-143	gi|255554529|ref|XP_002518303.1|Palmitoyltransferase TIP1, putative [Ricinus communis] >gi|223542523|gb|EEF44063.1| Palmitoyltransferase TIP1, putative [Ricinus communis]	ankryin repeat s-palmitoyl expressed	GO:0016020;	GO:0016049; GO:0016043; GO:0009653; GO:0008152;	GO:0003824; GO:0016740; GO:0005488;									COG0666	R	FOG: Ankyrin repeat
bg_contig1323	1288	XP_002315378	96	324	312	595.119	0	gi|224109988|ref|XP_002315378.1|metal tolerance protein [Populus trichocarpa] >gi|222864418|gb|EEF01549.1| metal tolerance protein [Populus trichocarpa]	metal tolerance protein	GO:0016020;	GO:0006810;	GO:0005215;									COG0053	P	Predicted Co/Zn/Cd cation transporters
bg_contig1324	1210	XP_002315378	96	324	312	595.119	0	gi|224109988|ref|XP_002315378.1|metal tolerance protein [Populus trichocarpa] >gi|222864418|gb|EEF01549.1| metal tolerance protein [Populus trichocarpa]	metal tolerance protein	GO:0016020;	GO:0006810;	GO:0005215;									COG0053	P	Predicted Co/Zn/Cd cation transporters
bg_contig1325	2016	XP_002330745	88	254	226	377.096	3.28517e-175	gi|224121616|ref|XP_002330745.1|predicted protein [Populus trichocarpa] >gi|222872521|gb|EEF09652.1| predicted protein [Populus trichocarpa]	beta- -mannosyltransferase	GO:0005739;	GO:0009058;	GO:0016740;	Metabolism; Metabolism	Glycan biosynthesis and metabolism; Glycan biosynthesis and metabolism	ko00510; ko00513	N-Glycan biosynthesis; Various types of N-glycan biosynthesis	K03842	ALG1	beta-1,4-mannosyltransferase	EC:2.4.1.142	COG0438	M	Glycosyltransferase
bg_contig1326	1644	XP_002509871	92	403	371	491.886	5.94e-162	gi|255537609|ref|XP_002509871.1|respiratory burst oxidase, putative [Ricinus communis] >gi|223549770|gb|EEF51258.1| respiratory burst oxidase, putative [Ricinus communis]	respiratory burst oxidase	GO:0016020; GO:0005886;	GO:0008152;	GO:0000166; GO:0005488; GO:0003674; GO:0003824;									COG0086	K	DNA-directed RNA polymerase, beta' subunit/160 kD subunit
bg_contig1327	403	XP_002329882	89	86	77	154.451	2.07838e-46	gi|224125064|ref|XP_002329882.1|predicted protein [Populus trichocarpa] >gi|222871119|gb|EEF08250.1| predicted protein [Populus trichocarpa]	protein	GO:0005777; GO:0016020;	GO:0009987; GO:0016043;
bg_contig1328	967	XP_002530631	96	235	227	399.053	8.56368e-139	gi|255579580|ref|XP_002530631.1|RING-H2 finger protein ATL4M, putative [Ricinus communis] >gi|223529804|gb|EEF31739.1| RING-H2 finger protein ATL4M, putative [Ricinus communis]	zinc finger family protein		GO:0008150;	GO:0005515; GO:0005488;									COG5540	O	RING-finger-containing ubiquitin ligase
bg_contig1330	1587	XP_002510718	82	514	422	620.928	0	gi|255539306|ref|XP_002510718.1|conserved hypothetical protein [Ricinus communis] >gi|223551419|gb|EEF52905.1| conserved hypothetical protein [Ricinus communis]	protein	GO:0005886;	GO:0009987; GO:0016043; GO:0009790; GO:0009791; GO:0000003;	GO:0003824;
bg_contig1331	2562	XP_002532387	60	558	340	377.867	5.7299e-117	gi|255583245|ref|XP_002532387.1|nucleic acid binding protein, putative [Ricinus communis] >gi|223527911|gb|EEF29999.1| nucleic acid binding protein, putative [Ricinus communis]	nucleic acid binding	GO:0005886;	GO:0009987; GO:0016043; GO:0009790; GO:0009791; GO:0000003;	GO:0003824;
bg_contig1332	1449	XP_002511570	92	342	316	567	0	gi|255541011|ref|XP_002511570.1|ATP binding protein, putative [Ricinus communis] >gi|223550685|gb|EEF52172.1| ATP binding protein, putative [Ricinus communis]	atp binding	GO:0005794; GO:0016020;		GO:0016301;
bg_contig1333	1847	XP_002517787	97	466	453	916.761	0	gi|255553492|ref|XP_002517787.1|Angio-associated migratory cell protein, putative [Ricinus communis] >gi|223543059|gb|EEF44594.1| Angio-associated migratory cell protein, putative [Ricinus communis]	notchless protein homolog	GO:0005634; GO:0005622;	GO:0006139; GO:0006464;	GO:0000166; GO:0016301;									COG2319	R	FOG: WD40 repeat
bg_contig1334	1141	XP_002272416	89	248	222	422.935	1.9695e-143	gi|225454188|ref|XP_002272416.1|PREDICTED: hypothetical protein [Vitis vinifera] >gi|297745267|emb|CBI40347.3| unnamed protein product [Vitis vinifera]	protein	GO:0005886;	GO:0009719; GO:0007165; GO:0006464;	GO:0000166; GO:0016301; GO:0004872;									COG0515	RTKL	Serine/threonine protein kinase
bg_contig1335	2113	XP_002298841	81	447	366	575.859	0	gi|224056407|ref|XP_002298841.1|predicted protein [Populus trichocarpa] >gi|222846099|gb|EEE83646.1| predicted protein [Populus trichocarpa]	lipid-binding serum glyco protein	GO:0005886; GO:0005773;		GO:0008289;
bg_contig1337	1466	XP_002268998	81	187	152	263.077	2.85786e-108	gi|225464796|ref|XP_002268998.1|PREDICTED: hypothetical protein [Vitis vinifera]	far1-related protein	GO:0005634; GO:0009536;	GO:0008150; GO:0009605; GO:0009628; GO:0007165;	GO:0003700; GO:0005515; GO:0030528; GO:0003824; GO:0005488;
bg_contig1338	1234	XP_002313556	86	353	304	551.592	0	gi|224104761|ref|XP_002313556.1|predicted protein [Populus trichocarpa] >gi|222849964|gb|EEE87511.1| predicted protein [Populus trichocarpa]	protein	GO:0005622;	GO:0009790; GO:0009791; GO:0000003;	GO:0000166;									COG2319	R	FOG: WD40 repeat
bg_contig1339	565	XP_002517368	87	89	78	117.472	8.6003e-31	gi|255552650|ref|XP_002517368.1|ubiquitin-conjugating enzyme h, putative [Ricinus communis] >gi|223543379|gb|EEF44910.1| ubiquitin-conjugating enzyme h, putative [Ricinus communis]	protein		GO:0006464; GO:0009987; GO:0009056; GO:0019538;	GO:0000166; GO:0003824;									COG5078	O	Ubiquitin-protein ligase
bg_contig1341	1643	XP_002527325	87	398	347	439.113	1.38811e-148	gi|255572785|ref|XP_002527325.1|Serine/threonine-protein kinase PBS1, putative [Ricinus communis] >gi|223533325|gb|EEF35077.1| Serine/threonine-protein kinase PBS1, putative [Ricinus communis]	serine threonine-protein kinase		GO:0006464;	GO:0004871; GO:0016301; GO:0000166; GO:0004872;									COG0515	RTKL	Serine/threonine protein kinase
bg_contig1343	637	XP_002326278	98	114	112	195.282	6.2915e-62	gi|224069114|ref|XP_002326278.1|predicted protein [Populus trichocarpa] >gi|222833471|gb|EEE71948.1| predicted protein [Populus trichocarpa]	elf4-like protein		GO:0006464;	GO:0004871; GO:0016301; GO:0000166; GO:0004872;
bg_contig1344	1493	XP_002281629	75	403	303	397.897	8.13983e-133	gi|225445362|ref|XP_002281629.1|PREDICTED: hypothetical protein [Vitis vinifera]	uncharacterized protein	GO:0005739;
bg_contig1345	971	XP_002533076	84	243	205	369.007	3.05723e-126	gi|255584710|ref|XP_002533076.1|conserved hypothetical protein [Ricinus communis] >gi|223527140|gb|EEF29315.1| conserved hypothetical protein [Ricinus communis]	eid1-like f-box protein 3	GO:0005739;
bg_contig1346	321	CAN71670	58	108	63	86.6557	1.57182e-18	gi|147772835|emb|CAN71670.1|hypothetical protein VITISV_006248 [Vitis vinifera]	cc-nbs-lrr resistance protein			GO:0005488;
bg_contig1347	868	XP_002525645	78	266	209	370.933	1.99198e-125	gi|255569355|ref|XP_002525645.1|Epidermis-specific secreted glycoprotein EP1 precursor, putative [Ricinus communis] >gi|223535081|gb|EEF36763.1| Epidermis-specific secreted glycoprotein EP1 precursor, putative [Ricinus communis]	protein	GO:0005618; GO:0005886; GO:0005576;		GO:0030246;
bg_contig1348	880	XP_002273987	86	293	254	389.808	1.06757e-123	gi|225437787|ref|XP_002273987.1|PREDICTED: hypothetical protein [Vitis vinifera]	multidrug pheromone mdr abc transporter family	GO:0005886; GO:0016020;	GO:0007165; GO:0009606; GO:0009628; GO:0009719; GO:0007275; GO:0016049; GO:0030154; GO:0009653; GO:0006810;	GO:0000166; GO:0005215; GO:0016787;									COG1132	V	ABC-type multidrug transport system, ATPase and permease components
bg_contig1349	1331	XP_002301547	91	443	405	669.848	0	gi|224064756|ref|XP_002301547.1|multidrug/pheromone exporter, MDR family, ABC transporter family [Populus trichocarpa] >gi|222843273|gb|EEE80820.1| multidrug/pheromone exporter, MDR family, ABC transporter family [Populus trichocarpa]	multidrug pheromone mdr abc transporter family	GO:0005886; GO:0016020;	GO:0007165; GO:0009606; GO:0009628; GO:0009719; GO:0007275; GO:0016049; GO:0030154; GO:0009653; GO:0006810;	GO:0000166; GO:0005215; GO:0016787;									COG1132	V	ABC-type multidrug transport system, ATPase and permease components
bg_contig1350	2303	XP_002311656	96	264	255	503.442	0	gi|224099877|ref|XP_002311656.1|predicted protein [Populus trichocarpa] >gi|222851476|gb|EEE89023.1| predicted protein [Populus trichocarpa]	mannosyl-oligosaccharide -alpha-mannosidase	GO:0005739; GO:0016020; GO:0005623;	GO:0005975; GO:0006464; GO:0009058;	GO:0005488; GO:0016787;	Genetic Information Processing	Folding, sorting and degradation	ko04141	Protein processing in endoplasmic reticulum	K10085	EDEM2	ER degradation enhancer, mannosidase alpha-like 2
bg_contig1351	1744	XP_002882526	78	585	458	712.99	0	gi|297829288|ref|XP_002882526.1|lipase class 3 family protein [Arabidopsis lyrata subsp. lyrata] >gi|297328366|gb|EFH58785.1| lipase class 3 family protein [Arabidopsis lyrata subsp. lyrata]	lipase class 3 family protein	GO:0005739;	GO:0006629;	GO:0016787;
bg_contig1352	1033	XP_002530268	91	87	80	142.51	7.90087e-40	gi|255578827|ref|XP_002530268.1|conserved hypothetical protein [Ricinus communis] >gi|223530200|gb|EEF32108.1| conserved hypothetical protein [Ricinus communis]	uncharacterized protein	GO:0016020;
bg_contig1353	1011	XP_002312638	84	300	254	403.29	3.09178e-138	gi|224102323|ref|XP_002312638.1|predicted protein [Populus trichocarpa] >gi|222852458|gb|EEE90005.1| predicted protein [Populus trichocarpa]	remorin family protein	GO:0005886; GO:0005634;		GO:0003677;
bg_contig1354	1261	XP_002530883	87	198	173	256.144	2.28704e-81	gi|255580102|ref|XP_002530883.1|poly-A binding protein, putative [Ricinus communis] >gi|223529536|gb|EEF31489.1| poly-A binding protein, putative [Ricinus communis]	rna binding protein	GO:0005739; GO:0005730;		GO:0000166; GO:0003723;									COG0724	R	RNA-binding proteins (RRM domain)
bg_contig1355	1411	XP_002305198	93	390	363	631.328	0	gi|224077280|ref|XP_002305198.1|DELLA domain GRAS family transcription factor [Populus trichocarpa] >gi|222848162|gb|EEE85709.1| DELLA domain GRAS family transcription factor [Populus trichocarpa]	della protein	GO:0005634;	GO:0009719; GO:0007165; GO:0006350;		Environmental Information Processing	Signal transduction	ko04075	Plant hormone signal transduction	K14494	DELLA	DELLA protein
bg_contig1356	1411	XP_002302975	94	389	366	669.463	0	gi|224069420|ref|XP_002302975.1|DELLA domain GRAS family transcription factor rga-like protein [Populus trichocarpa] >gi|222844701|gb|EEE82248.1| DELLA domain GRAS family transcription factor rga-like protein [Populus trichocarpa]	della protein	GO:0005634;	GO:0009719; GO:0007165; GO:0006350;		Environmental Information Processing	Signal transduction	ko04075	Plant hormone signal transduction	K14494	DELLA	DELLA protein
bg_contig1357	651	XP_002510780	76	203	156	244.202	3.05402e-76	gi|255539431|ref|XP_002510780.1|DNA-directed RNA polymerase III 62 kDa polypeptide, putative [Ricinus communis] >gi|223549895|gb|EEF51382.1| DNA-directed RNA polymerase III 62 kDa polypeptide, putative [Ricinus communis]	rna polymerase iii subunit rpc82 family protein			GO:0016740;	Metabolism; Metabolism; Genetic Information Processing; Organismal Systems; Human Diseases	Nucleotide metabolism; Nucleotide metabolism; Transcription; Immune system; Infectious diseases	ko00230; ko00240; ko03020; ko04623; ko05169	Purine metabolism; Pyrimidine metabolism; RNA polymerase; Cytosolic DNA-sensing pathway; Epstein-Barr virus infection	K03023	RPC3, POLR3C	DNA-directed RNA polymerase III subunit RPC3
bg_contig1358	1015	XP_002527599	71	228	162	225.713	6.71628e-70	gi|255573345|ref|XP_002527599.1|rnf5, putative [Ricinus communis] >gi|223533016|gb|EEF34780.1| rnf5, putative [Ricinus communis]	protein			GO:0005488;	Genetic Information Processing	Folding, sorting and degradation	ko04141	Protein processing in endoplasmic reticulum	K10666	RNF5	E3 ubiquitin-protein ligase RNF5	EC:2.3.2.27	COG5574	O	RING-finger-containing E3 ubiquitin ligase
bg_contig1359	2411	XP_002329663	84	754	636	1075.85	0	gi|224126109|ref|XP_002329663.1|predicted protein [Populus trichocarpa] >gi|222870544|gb|EEF07675.1| predicted protein [Populus trichocarpa]	transducin family protein			GO:0005488;	Genetic Information Processing	Translation	ko03008	Ribosome biogenesis in eukaryotes	K14552	NAN1, UTP17, WDR75	NET1-associated nuclear protein 1 (U3 small nucleolar RNA-associated protein 17)		COG2319	R	FOG: WD40 repeat
bg_contig1362	1432	XP_002319501	97	203	197	397.512	2.01092e-153	gi|224125104|ref|XP_002319501.1|predicted protein [Populus trichocarpa] >gi|222857877|gb|EEE95424.1| predicted protein [Populus trichocarpa]	geranylgeranyl transferase type ii beta			GO:0016740;									COG5029	O	Prenyltransferase, beta subunit
bg_contig1363	1138	XP_002511324	81	254	207	178.333	2.17588e-48	gi|255540519|ref|XP_002511324.1|leucine-rich repeat-containing protein, putative [Ricinus communis] >gi|223550439|gb|EEF51926.1| leucine-rich repeat-containing protein, putative [Ricinus communis]	leucine-rich repeat-containing			GO:0016787; GO:0005515;									COG0810	M	Periplasmic protein TonB, links inner and outer membranes
bg_contig1364	1234	XP_002321633	90	267	241	347.051	6.80789e-113	gi|224133674|ref|XP_002321633.1|predicted protein [Populus trichocarpa] >gi|222868629|gb|EEF05760.1| predicted protein [Populus trichocarpa]	leucine-rich repeat-containing			GO:0016787; GO:0005515;									COG4886	S	Leucine-rich repeat (LRR) protein
bg_contig1365	1108	XP_002511324	79	320	253	241.121	2.26158e-72	gi|255540519|ref|XP_002511324.1|leucine-rich repeat-containing protein, putative [Ricinus communis] >gi|223550439|gb|EEF51926.1| leucine-rich repeat-containing protein, putative [Ricinus communis]	leucine-rich repeat-containing			GO:0016787; GO:0005515;									COG4886	S	Leucine-rich repeat (LRR) protein
bg_contig1366	2021	XP_002313120	94	573	539	899.812	0	gi|224103609|ref|XP_002313120.1|predicted protein [Populus trichocarpa] >gi|222849528|gb|EEE87075.1| predicted protein [Populus trichocarpa]	protein	GO:0005739;	GO:0006519; GO:0009056;	GO:0003824;	Metabolism	Amino acid metabolism	ko00280	Valine, leucine and isoleucine degradation	K01969	E6.4.1.4B	3-methylcrotonyl-CoA carboxylase beta subunit	EC:6.4.1.4	COG4799	I	Acetyl-CoA carboxylase, carboxyltransferase component (subunits alpha and beta)
bg_contig1368	812	XP_002533639	84	263	222	328.176	4.24643e-110	gi|255585935|ref|XP_002533639.1|cinnamoyl-CoA reductase, putative [Ricinus communis] >gi|223526468|gb|EEF28742.1| cinnamoyl-CoA reductase, putative [Ricinus communis]	protein		GO:0008152; GO:0006629; GO:0009987; GO:0009058;	GO:0005488; GO:0003824;									COG0451	MG	Nucleoside-diphosphate-sugar epimerases
bg_contig1371	1686	XP_002309520	86	374	322	580.096	0	gi|224092232|ref|XP_002309520.1|predicted protein [Populus trichocarpa] >gi|222855496|gb|EEE93043.1| predicted protein [Populus trichocarpa]	protein		GO:0008152; GO:0006629; GO:0009987; GO:0009058;	GO:0005488; GO:0003824;
bg_contig1374	1075	XP_002512264	71	296	211	293.123	1.32385e-88	gi|255542402|ref|XP_002512264.1|map3k delta-1 protein kinase, putative [Ricinus communis] >gi|223548225|gb|EEF49716.1| map3k delta-1 protein kinase, putative [Ricinus communis]	enhanced disease resistance 1		GO:0006464; GO:0009719; GO:0008219; GO:0009607; GO:0009628; GO:0006950;	GO:0000166; GO:0004871; GO:0016301;
bg_contig1375	1847	XP_002266542	64	509	330	368.237	2.42319e-118	gi|225441209|ref|XP_002266542.1|PREDICTED: hypothetical protein [Vitis vinifera] >gi|297739954|emb|CBI30136.3| unnamed protein product [Vitis vinifera]	protein		GO:0006464; GO:0009719; GO:0008219; GO:0009607; GO:0009628; GO:0006950;	GO:0000166; GO:0004871; GO:0016301;									COG0265	O	Trypsin-like serine proteases, typically periplasmic, contain C-terminal PDZ domain
bg_contig1381	678	XP_002309449	74	86	64	102.064	3.02751e-25	gi|224092037|ref|XP_002309449.1|predicted protein [Populus trichocarpa] >gi|222855425|gb|EEE92972.1| predicted protein [Populus trichocarpa]	protein	GO:0009536; GO:0016020;
bg_contig1382	415	XP_002867176	95	62	59	109.768	3.98312e-27	gi|297798584|ref|XP_002867176.1|hypothetical protein ARALYDRAFT_491340 [Arabidopsis lyrata subsp. lyrata] >gi|297313012|gb|EFH43435.1| hypothetical protein ARALYDRAFT_491340 [Arabidopsis lyrata subsp. lyrata]	uncharacterized protein	GO:0009536;
bg_contig1383	581	XP_002522869	91	163	149	239.195	2.8397e-74	gi|255563735|ref|XP_002522869.1|conserved hypothetical protein [Ricinus communis] >gi|223537953|gb|EEF39567.1| conserved hypothetical protein [Ricinus communis]	protein	GO:0005739;
bg_contig1385	1597	XP_002305454	81	200	162	226.483	1.13153e-68	gi|224077894|ref|XP_002305454.1|predicted protein [Populus trichocarpa] >gi|222848418|gb|EEE85965.1| predicted protein [Populus trichocarpa]	salt tolerance-like protein	GO:0005622;	GO:0008150; GO:0006350;	GO:0005488; GO:0003700; GO:0005515;
bg_contig1386	2642	XP_002516884	86	717	622	969.533	0	gi|255551677|ref|XP_002516884.1|acyl-CoA binding protein, putative [Ricinus communis] >gi|223543972|gb|EEF45498.1| acyl-CoA binding protein, putative [Ricinus communis]	kelch repeat-containing protein	GO:0005739; GO:0005829;
bg_contig1387	1539	XP_002310419	96	283	272	541.191	0	gi|224095614|ref|XP_002310419.1|predicted protein [Populus trichocarpa] >gi|222853322|gb|EEE90869.1| predicted protein [Populus trichocarpa]	tbc domain-containing protein	GO:0005622;	GO:0007165;	GO:0030234;									COG5210	R	GTPase-activating protein
bg_contig1388	2362	XP_002520985	86	566	490	732.635	0	gi|255559933|ref|XP_002520985.1|nucleotide binding protein, putative [Ricinus communis] >gi|223539822|gb|EEF41402.1| nucleotide binding protein, putative [Ricinus communis]	nucleotide binding	GO:0005622;		GO:0000166;	Genetic Information Processing	Translation	ko03008	Ribosome biogenesis in eukaryotes	K14553	UTP18	U3 small nucleolar RNA-associated protein 18		COG2319	R	FOG: WD40 repeat
bg_contig1389	2756	XP_002516023	92	760	700	1192.95	0	gi|255549944|ref|XP_002516023.1|homeobox protein, putative [Ricinus communis] >gi|223544928|gb|EEF46443.1| homeobox protein, putative [Ricinus communis]	homeobox-leucine zipper protein glabra 2	GO:0005634;	GO:0009653; GO:0006350; GO:0007275; GO:0030154;	GO:0003700; GO:0003677;									COG5576	K	Homeodomain-containing transcription factor
bg_contig1390	2069	XP_002318916	88	526	463	864.374	0	gi|224122798|ref|XP_002318916.1|membrane bound o-acyl transferase [Populus trichocarpa] >gi|222857292|gb|EEE94839.1| membrane bound o-acyl transferase [Populus trichocarpa]	membrane bound o-acyl transferase	GO:0005739; GO:0016020;		GO:0016740;									COG1696	M	Predicted membrane protein involved in D-alanine export
bg_contig1391	1900	XP_002525473	83	484	403	568.926	0	gi|255569006|ref|XP_002525473.1|conserved hypothetical protein [Ricinus communis] >gi|223535286|gb|EEF36963.1| conserved hypothetical protein [Ricinus communis]	violaxanthin de-epoxidase	GO:0009536; GO:0009579; GO:0016020;	GO:0019748; GO:0009628; GO:0006950; GO:0008152; GO:0006629; GO:0009987; GO:0006810;	GO:0005215; GO:0003824; GO:0005488;	Metabolism	Metabolism of terpenoids and polyketides	ko00906	Carotenoid biosynthesis	K09839	VDE, NPQ1	violaxanthin de-epoxidase	EC:1.23.5.1
bg_contig1392	1088	XP_002510688	58	253	147	208.379	4.27048e-62	gi|255539246|ref|XP_002510688.1|conserved hypothetical protein [Ricinus communis] >gi|223551389|gb|EEF52875.1| conserved hypothetical protein [Ricinus communis]	conserved hypothetical protein [Ricinus communis]	GO:0009536; GO:0009579; GO:0016020;	GO:0019748; GO:0009628; GO:0006950; GO:0008152; GO:0006629; GO:0009987; GO:0006810;	GO:0005215; GO:0003824; GO:0005488;
bg_contig1393	610	XP_002308991	88	93	82	138.272	6.41637e-40	gi|224090469|ref|XP_002308991.1|predicted protein [Populus trichocarpa] >gi|222854967|gb|EEE92514.1| predicted protein [Populus trichocarpa]	mitochondrial ribosomal protein l27	GO:0009536;
bg_contig1394	3189	XP_002275511	68	1002	691	758.059	0	gi|225452572|ref|XP_002275511.1|PREDICTED: hypothetical protein [Vitis vinifera]	crm family member 2	GO:0009536;	GO:0006139;										COG1534	J	Predicted RNA-binding protein containing KH domain, possibly ribosomal protein
bg_contig1395	1542	XP_002324164	90	355	320	449.129	1.19835e-153	gi|224141619|ref|XP_002324164.1|predicted protein [Populus trichocarpa] >gi|222865598|gb|EEF02729.1| predicted protein [Populus trichocarpa]	frigida interacting protein 1	GO:0005623;		GO:0005515;
bg_contig1396	1236	XP_002312088	87	340	296	462.996	1.85784e-160	gi|224100967|ref|XP_002312088.1|predicted protein [Populus trichocarpa] >gi|222851908|gb|EEE89455.1| predicted protein [Populus trichocarpa]	protein	GO:0005622;	GO:0006464; GO:0009058; GO:0007165; GO:0009719; GO:0009628; GO:0006950;	GO:0005515; GO:0016740;									COG5029	O	Prenyltransferase, beta subunit
bg_contig1397	1245	XP_002520179	96	414	401	574.704	0	gi|255558304|ref|XP_002520179.1|Phospholipid-transporting ATPase, putative [Ricinus communis] >gi|223540671|gb|EEF42234.1| Phospholipid-transporting ATPase, putative [Ricinus communis]	aminophospholipid atpase	GO:0005886; GO:0005794; GO:0016020;	GO:0006139; GO:0009058; GO:0009987; GO:0016043; GO:0006810; GO:0007275;	GO:0005488; GO:0000166; GO:0005215; GO:0016787;									COG0474	P	Cation transport ATPase
bg_contig1398	1891	XP_002315401	93	524	489	844.729	0	gi|224110060|ref|XP_002315401.1|predicted protein [Populus trichocarpa] >gi|222864441|gb|EEF01572.1| predicted protein [Populus trichocarpa]	ca2+ and calmodulin-dependent protein kinase	GO:0016020;	GO:0008150; GO:0006464;	GO:0005515; GO:0000166; GO:0005488; GO:0016301;									COG0515	RTKL	Serine/threonine protein kinase
bg_contig1399	1151	XP_002530523	89	159	143	253.447	1.46725e-81	gi|255579357|ref|XP_002530523.1|conserved hypothetical protein [Ricinus communis] >gi|223529927|gb|EEF31855.1| conserved hypothetical protein [Ricinus communis]	protein embryo defective 2735		GO:0009790; GO:0009791; GO:0000003;
bg_contig1400	1769	XP_002528968	85	440	375	624.394	0	gi|255576147|ref|XP_002528968.1|zinc finger protein, putative [Ricinus communis] >gi|223531614|gb|EEF33442.1| zinc finger protein, putative [Ricinus communis]	zinc finger ccch domain-containing protein 3			GO:0005488; GO:0003676;									COG5063	R	CCCH-type Zn-finger protein
bg_contig1402	1603	XP_002534116	89	317	283	544.658	0	gi|255587054|ref|XP_002534116.1|protein farnesyltransferase alpha subunit, putative [Ricinus communis] >gi|223525828|gb|EEF28267.1| protein farnesyltransferase alpha subunit, putative [Ricinus communis]	protein farnesyltransferase subunit a	GO:0005622; GO:0005737;	GO:0007275; GO:0007165; GO:0009719; GO:0009628; GO:0006950; GO:0009987; GO:0016043; GO:0009653; GO:0006464; GO:0009058;	GO:0005515; GO:0016740;	Metabolism	Metabolism of terpenoids and polyketides	ko00900	Terpenoid backbone biosynthesis	K05955	FNTA	protein farnesyltransferase/geranylgeranyltransferase type-1 subunit alpha	EC:2.5.1.58 2.5.1.59	COG5536	O	Protein prenyltransferase, alpha subunit
bg_contig1406	1406	XP_002511610	94	207	195	239.965	8.46413e-97	gi|255541092|ref|XP_002511610.1|conserved hypothetical protein [Ricinus communis] >gi|223548790|gb|EEF50279.1| conserved hypothetical protein [Ricinus communis]	protein			GO:0003723;
bg_contig1407	1358	XP_002511610	94	207	195	239.965	1.15558e-92	gi|255541092|ref|XP_002511610.1|conserved hypothetical protein [Ricinus communis] >gi|223548790|gb|EEF50279.1| conserved hypothetical protein [Ricinus communis]	protein			GO:0003723;
bg_contig1408	1110	XP_002313628	77	137	106	145.976	5.95935e-40	gi|224104945|ref|XP_002313628.1|predicted protein [Populus trichocarpa] >gi|222850036|gb|EEE87583.1| predicted protein [Populus trichocarpa]	protein	GO:0009536; GO:0009579;											COG2812	L	DNA polymerase III, gamma/tau subunits
bg_contig1409	967	XP_002532427	86	237	206	364.385	1.65715e-123	gi|255583329|ref|XP_002532427.1|DNA binding protein, putative [Ricinus communis] >gi|223527876|gb|EEF29968.1| DNA binding protein, putative [Ricinus communis]	telomere repeat binding factor 1	GO:0005634; GO:0005622;	GO:0009987; GO:0016043; GO:0006350; GO:0008150; GO:0009628; GO:0006950; GO:0009719;	GO:0005515; GO:0003700; GO:0003677;
bg_contig1410	1764	XP_002533140	68	430	293	330.102	5.06912e-105	gi|255584847|ref|XP_002533140.1|conserved hypothetical protein [Ricinus communis] >gi|223527068|gb|EEF29252.1| conserved hypothetical protein [Ricinus communis]	uncharacterized protein	GO:0005634; GO:0005622;	GO:0009987; GO:0016043; GO:0006350; GO:0008150; GO:0009628; GO:0006950; GO:0009719;	GO:0005515; GO:0003700; GO:0003677;									COG5307	R	SEC7 domain proteins
bg_contig1411	953	XP_002308906	91	253	231	432.95	6.81529e-147	gi|224090013|ref|XP_002308906.1|predicted protein [Populus trichocarpa] >gi|118481871|gb|ABK92872.1| unknown [Populus trichocarpa] >gi|222854882|gb|EEE92429.1| predicted protein [Populus trichocarpa]	atp binding	GO:0005794;
bg_contig1412	1402	XP_002520363	79	425	337	528.865	0	gi|255558677|ref|XP_002520363.1|glycosyltransferase, putative [Ricinus communis] >gi|223540461|gb|EEF42029.1| glycosyltransferase, putative [Ricinus communis]	glycosyltransferase family 61 protein	GO:0005739;		GO:0016740;
bg_contig1413	519	XP_002520363	64	94	61	93.2041	6.43065e-20	gi|255558677|ref|XP_002520363.1|glycosyltransferase, putative [Ricinus communis] >gi|223540461|gb|EEF42029.1| glycosyltransferase, putative [Ricinus communis]	glycosyltransferase family 61 protein			GO:0016740;
bg_contig1414	2006	XP_002529921	95	323	310	505.368	0	gi|255578102|ref|XP_002529921.1|imidazole glycerol phosphate synthase subunit hisf, putative [Ricinus communis] >gi|223530598|gb|EEF32475.1| imidazole glycerol phosphate synthase subunit hisf, putative [Ricinus communis]	glutamine amidotransferase cyclase	GO:0009536;	GO:0009058; GO:0006519;	GO:0016740; GO:0003824;	Metabolism; Metabolism	Overview; Amino acid metabolism	ko01230; ko00340	Biosynthesis of amino acids; Histidine metabolism	K01663	HIS7	glutamine amidotransferase / cyclase	EC:2.4.2.- 4.1.3.-	COG0107	E	Imidazoleglycerol-phosphate synthase
bg_contig1421	358	ACN36502	85	61	52	99.7525	1.44058e-25	gi|224034853|gb|ACN36502.1|unknown [Zea mays]	2-oxoisovalerate dehydrogenase alpha mitochondrial expressed		GO:0008152;	GO:0003824;									COG1071	C	Pyruvate/2-oxoglutarate dehydrogenase complex, dehydrogenase (E1) component, eukaryotic type, alpha subunit
bg_contig1422	877	XP_002309588	82	191	157	241.506	6.51924e-75	gi|224092390|ref|XP_002309588.1|predicted protein [Populus trichocarpa] >gi|222855564|gb|EEE93111.1| predicted protein [Populus trichocarpa]	ring finger	GO:0005886;		GO:0005515; GO:0005488;
bg_contig1423	1810	CBI34690	85	446	383	710.294	0	gi|297742541|emb|CBI34690.3|unnamed protein product [Vitis vinifera]	kdel motif-containing protein 1	GO:0005886;		GO:0005515; GO:0005488;
bg_contig1424	1339	XP_002326408	91	428	391	582.022	0	gi|224069764|ref|XP_002326408.1|predicted protein [Populus trichocarpa] >gi|222833601|gb|EEE72078.1| predicted protein [Populus trichocarpa]	protein kinase chloroplast	GO:0005739; GO:0005886; GO:0005737;	GO:0007165; GO:0006464;	GO:0016301; GO:0000166; GO:0005515; GO:0004872;									COG0515	RTKL	Serine/threonine protein kinase
bg_contig1425	587	XP_002326408	89	65	58	60.077	3.96238e-08	gi|224069764|ref|XP_002326408.1|predicted protein [Populus trichocarpa] >gi|222833601|gb|EEE72078.1| predicted protein [Populus trichocarpa]	predicted protein [Populus trichocarpa]		GO:0006464;	GO:0000166; GO:0016301; GO:0005515;
bg_contig1426	1298	ACU19789	98	312	307	596.275	0	gi|255638977|gb|ACU19789.1|unknown [Glycine max]	transducin family protein	GO:0005622;		GO:0000166; GO:0016301;									COG2319	R	FOG: WD40 repeat
bg_contig1427	413	XP_002311652	85	95	81	81.2629	2.85157e-16	gi|224099869|ref|XP_002311652.1|predicted protein [Populus trichocarpa] >gi|116265930|gb|ABJ91213.1| CBL-interacting protein kinase 5 [Populus trichocarpa] >gi|222851472|gb|EEE89019.1| predicted protein [Populus trichocarpa]	snf1 related protein kinase		GO:0007165; GO:0006464;	GO:0000166; GO:0005515; GO:0016301;									COG0515	RTKL	Serine/threonine protein kinase
bg_contig1428	838	XP_002323190	88	240	213	372.474	8.87858e-129	gi|224139604|ref|XP_002323190.1|predicted protein [Populus trichocarpa] >gi|222867820|gb|EEF04951.1| predicted protein [Populus trichocarpa]	fiber protein fb38	GO:0005737; GO:0005623;		GO:0005488;
bg_contig1429	1520	XP_002273773	56	483	275	265.003	2.96394e-78	gi|225446327|ref|XP_002273773.1|PREDICTED: hypothetical protein [Vitis vinifera]	ankyrin repeat-containing protein	GO:0005737; GO:0005623;		GO:0005488;									COG0666	R	FOG: Ankyrin repeat
bg_contig1430	641	ACU23330	94	92	87	127.102	1.04499e-34	gi|255645672|gb|ACU23330.1|unknown [Glycine max]	fumarate hydratase 2	GO:0005739; GO:0005737;	GO:0009628; GO:0009056; GO:0006091; GO:0009987; GO:0008152; GO:0007275; GO:0009856; GO:0006950;	GO:0003824;									COG0114	C	Fumarase
bg_contig1431	1291	XP_002320480	80	226	183	280.026	4.85435e-90	gi|224129018|ref|XP_002320480.1|predicted protein [Populus trichocarpa] >gi|222861253|gb|EEE98795.1| predicted protein [Populus trichocarpa]	nodulin 21 -like transporter protein	GO:0016020;											COG0697	GER	Permeases of the drug/metabolite transporter (DMT) superfamily
bg_contig1433	930	XP_002510200	94	147	139	260.381	1.42224e-82	gi|255538270|ref|XP_002510200.1|DNA binding protein, putative [Ricinus communis] >gi|223550901|gb|EEF52387.1| DNA binding protein, putative [Ricinus communis]	dna binding	GO:0005634;	GO:0006350; GO:0006950;	GO:0003700; GO:0003677;									COG5169	K	Heat shock transcription factor
bg_contig1434	2141	XP_002519665	87	612	536	956.436	0	gi|255557269|ref|XP_002519665.1|9-cis-epoxycarotenoid dioxygenase, putative [Ricinus communis] >gi|223541082|gb|EEF42638.1| 9-cis-epoxycarotenoid dioxygenase, putative [Ricinus communis]	9-cis-epoxycarotenoid dioxygenase			GO:0003824;	Metabolism	Metabolism of terpenoids and polyketides	ko00906	Carotenoid biosynthesis	K09840	NCED	9-cis-epoxycarotenoid dioxygenase	EC:1.13.11.51	COG3670	Q	Lignostilbene-alpha,beta-dioxygenase and related enzymes
bg_contig1435	2281	XP_002313577	81	588	478	716.457	0	gi|224104817|ref|XP_002313577.1|predicted protein [Populus trichocarpa] >gi|222849985|gb|EEE87532.1| predicted protein [Populus trichocarpa]	nucleolar complex	GO:0005739;											COG5593	J	Nucleic-acid-binding protein possibly involved in ribosomal biogenesis
bg_contig1438	731	XP_002319771	90	81	73	142.895	3.86553e-36	gi|224126163|ref|XP_002319771.1|predicted protein [Populus trichocarpa] >gi|222858147|gb|EEE95694.1| predicted protein [Populus trichocarpa]	protein	GO:0005622;		GO:0003676;
bg_contig1439	1449	XP_002298082	79	397	316	573.163	0	gi|224054017|ref|XP_002298082.1|predicted protein [Populus trichocarpa] >gi|222845340|gb|EEE82887.1| predicted protein [Populus trichocarpa]	yt521-b-like protein			GO:0005488;
bg_contig1442	711	XP_002299727	82	103	85	162.155	9.73115e-49	gi|224059124|ref|XP_002299727.1|predicted protein [Populus trichocarpa] >gi|222846985|gb|EEE84532.1| predicted protein [Populus trichocarpa]	cytochrome c oxidase assembly protein cox19			GO:0005488;
bg_contig1444	1593	XP_002284415	95	518	493	750.74	0	gi|225457283|ref|XP_002284415.1|PREDICTED: similar to EMB2733/ESP3 (EMBRYO DEFECTIVE 2733); ATP-dependent RNA helicase [Vitis vinifera]	pre-mrna-splicing factor atp-dependent rna helicase dhx16	GO:0005623;	GO:0009987; GO:0040029; GO:0006139; GO:0009790; GO:0009791; GO:0000003;	GO:0000166; GO:0003676; GO:0016787;	Genetic Information Processing	Transcription	ko03040	Spliceosome	K12813	DHX16	pre-mRNA-splicing factor ATP-dependent RNA helicase DHX16	EC:3.6.4.13	COG1643	L	HrpA-like helicases
bg_contig1446	1817	XP_002533230	83	424	352	393.66	4.65926e-127	gi|255585044|ref|XP_002533230.1|conserved hypothetical protein [Ricinus communis] >gi|223526950|gb|EEF29151.1| conserved hypothetical protein [Ricinus communis]	uncharacterized protein	GO:0005623;	GO:0009987; GO:0040029; GO:0006139; GO:0009790; GO:0009791; GO:0000003;	GO:0000166; GO:0003676; GO:0016787;									COG0515	RTKL	Serine/threonine protein kinase
bg_contig1447	957	XP_002264489	94	94	89	171.785	5.89816e-51	gi|225463830|ref|XP_002264489.1|PREDICTED: hypothetical protein [Vitis vinifera] >gi|296088754|emb|CBI38204.3| unnamed protein product [Vitis vinifera]	uncharacterized protein	GO:0009536; GO:0005623;
bg_contig1448	1656	XP_002519285	71	317	228	289.271	2.01845e-91	gi|255556502|ref|XP_002519285.1|Craniofacial development protein, putative [Ricinus communis] >gi|223541600|gb|EEF43149.1| Craniofacial development protein, putative [Ricinus communis]	uncharacterized protein	GO:0009536; GO:0005623;
bg_contig1449	1667	XP_002310382	90	287	259	411.379	8.86015e-139	gi|224095364|ref|XP_002310382.1|predicted protein [Populus trichocarpa] >gi|222853285|gb|EEE90832.1| predicted protein [Populus trichocarpa]	chloroplast outer envelope protein 37	GO:0005739; GO:0009536; GO:0016020; GO:0005575;	GO:0006810;	GO:0005215;
bg_contig1450	981	XP_002519817	68	173	118	130.183	3.55218e-34	gi|255557575|ref|XP_002519817.1|hypothetical protein RCOM_0864500 [Ricinus communis] >gi|223540863|gb|EEF42421.1| hypothetical protein RCOM_0864500 [Ricinus communis]	hypothetical protein RCOM_0864500 [Ricinus communis]	GO:0005739; GO:0009536; GO:0016020; GO:0005575;	GO:0006810;	GO:0005215;
bg_contig1451	1067	ADB93075	94	135	128	259.61	8.22161e-85	gi|284521000|gb|ADB93075.1|transmembrane protein 50a, putative [Jatropha curcas]	salt tolerant protein	GO:0016020; GO:0005737;
bg_contig1452	981	ADB93075	94	135	127	256.914	3.68618e-84	gi|284521000|gb|ADB93075.1|transmembrane protein 50a, putative [Jatropha curcas]	salt tolerant protein	GO:0016020; GO:0005737;
bg_contig1454	980	XP_002316815	91	301	275	463.381	5.08087e-154	gi|224114633|ref|XP_002316815.1|cellulose synthase [Populus trichocarpa] >gi|222859880|gb|EEE97427.1| cellulose synthase [Populus trichocarpa]	cellulose synthase	GO:0016020;	GO:0009987; GO:0005975; GO:0009058;	GO:0016740;									COG1215	M	Glycosyltransferases, probably involved in cell wall biogenesis
bg_contig1455	1016	AAT09897	89	295	264	471.47	5.92557e-157	gi|47078498|gb|AAT09897.1|cellulose synthase [Populus tremula x Populus tremuloides]	cellulose synthase	GO:0005886; GO:0016020; GO:0005618;	GO:0009607; GO:0005975; GO:0009719; GO:0007165; GO:0009628; GO:0006950; GO:0019748; GO:0006629; GO:0009987; GO:0009058;	GO:0016740;									COG1215	M	Glycosyltransferases, probably involved in cell wall biogenesis
bg_contig1457	1159	BAJ53200	87	387	339	525.783	2.28065e-178	gi|317106700|dbj|BAJ53200.1|JHL06B08.1 [Jatropha curcas]	autoinhibited calcium atpase	GO:0005886; GO:0009579; GO:0009536; GO:0016020; GO:0005773;	GO:0006139; GO:0009058; GO:0009987; GO:0008152; GO:0009607; GO:0009628; GO:0006950; GO:0006810;	GO:0000166; GO:0005515; GO:0005215; GO:0016787; GO:0003824; GO:0005488;									COG0474	P	Cation transport ATPase
bg_contig1458	478	XP_002322655	92	160	148	218.394	5.43987e-64	gi|224137802|ref|XP_002322655.1|autoinhibited calcium ATPase [Populus trichocarpa] >gi|222867285|gb|EEF04416.1| autoinhibited calcium ATPase [Populus trichocarpa]	autoinhibited calcium atpase	GO:0005886; GO:0009579; GO:0009536; GO:0016020; GO:0005773;	GO:0006139; GO:0009058; GO:0009987; GO:0008152; GO:0009607; GO:0009628; GO:0006950; GO:0006810;	GO:0000166; GO:0005515; GO:0005215; GO:0016787; GO:0003824; GO:0005488;									COG0474	P	Cation transport ATPase
bg_contig1459	832	XP_002532474	82	201	165	287.345	3.82778e-93	gi|255583430|ref|XP_002532474.1|conserved hypothetical protein [Ricinus communis] >gi|223527799|gb|EEF29898.1| conserved hypothetical protein [Ricinus communis]	gtp binding protein			GO:0000166;									COG1100	R	GTPase SAR1 and related small G proteins
bg_contig1464	1580	BAJ53131	85	406	348	642.114	0	gi|317106625|dbj|BAJ53131.1|JHL05D22.2 [Jatropha curcas]	crs2-associated factor 1	GO:0005739;		GO:0003723;									COG1534	J	Predicted RNA-binding protein containing KH domain, possibly ribosomal protein
bg_contig1465	853	XP_002524595	89	227	204	351.673	7.31742e-121	gi|255567228|ref|XP_002524595.1|Protein transport protein SFT2, putative [Ricinus communis] >gi|223536148|gb|EEF37803.1| Protein transport protein SFT2, putative [Ricinus communis]	protein transport protein	GO:0005739;		GO:0003723;									COG5102	U	Membrane protein involved in ER to Golgi transport
bg_contig1466	3453	XP_002520402	90	449	405	724.161	0	gi|255558756|ref|XP_002520402.1|conserved hypothetical protein [Ricinus communis] >gi|223540449|gb|EEF42018.1| conserved hypothetical protein [Ricinus communis]	aminotransferase- plant mobile domain family protein			GO:0016787;
bg_contig1467	2775	XP_002520402	90	449	405	724.161	0	gi|255558756|ref|XP_002520402.1|conserved hypothetical protein [Ricinus communis] >gi|223540449|gb|EEF42018.1| conserved hypothetical protein [Ricinus communis]	aminotransferase- plant mobile domain family protein			GO:0016787;
bg_contig1468	1376	XP_002518879	65	349	230	277.715	5.40484e-83	gi|255555687|ref|XP_002518879.1|WD-repeat protein, putative [Ricinus communis] >gi|223541866|gb|EEF43412.1| WD-repeat protein, putative [Ricinus communis]	protein			GO:0016787;									COG2319	R	FOG: WD40 repeat
bg_contig1470	1716	XP_002328737	56	415	236	269.626	2.51714e-80	gi|224129520|ref|XP_002328737.1|predicted protein [Populus trichocarpa] >gi|222839035|gb|EEE77386.1| predicted protein [Populus trichocarpa]	protein		GO:0008150;
bg_contig1471	2282	XP_002524991	78	461	363	545.814	0	gi|255568028|ref|XP_002524991.1|r3h domain containing protein, putative [Ricinus communis] >gi|223535735|gb|EEF37398.1| r3h domain containing protein, putative [Ricinus communis]	protein		GO:0008150;
bg_contig1472	1803	XP_002330632	93	456	427	763.066	0	gi|224121704|ref|XP_002330632.1|predicted protein [Populus trichocarpa] >gi|222872236|gb|EEF09367.1| predicted protein [Populus trichocarpa]	transferring glycosyl	GO:0005886; GO:0005737;	GO:0007165; GO:0007275; GO:0009653; GO:0005975; GO:0009058; GO:0009607; GO:0009987; GO:0006950; GO:0016043;	GO:0016740;
bg_contig1473	3782	XP_002267427	63	718	457	595.119	0	gi|225459975|ref|XP_002267427.1|PREDICTED: hypothetical protein [Vitis vinifera]	serine threonine-protein kinase			GO:0005488; GO:0003824;									COG4886	S	Leucine-rich repeat (LRR) protein
bg_contig1474	1167	XP_002313549	83	273	227	390.193	2.03314e-127	gi|224104741|ref|XP_002313549.1|predicted protein [Populus trichocarpa] >gi|222849957|gb|EEE87504.1| predicted protein [Populus trichocarpa]	ring u-box domain-containing protein			GO:0005515; GO:0005488;
bg_contig1475	2264	XP_002511381	88	296	261	416.387	6.24066e-135	gi|255540633|ref|XP_002511381.1|U3 small nucleolar ribonucleoprotein protein mpp10, putative [Ricinus communis] >gi|223550496|gb|EEF51983.1| U3 small nucleolar ribonucleoprotein protein mpp10, putative [Ricinus communis]	u3 small nucleolar ribonucleoprotein protein	GO:0005829; GO:0016020; GO:0005622; GO:0005730;	GO:0006139;	GO:0003676;	Genetic Information Processing	Translation	ko03008	Ribosome biogenesis in eukaryotes	K14559	MPP10	U3 small nucleolar RNA-associated protein MPP10		COG5384	J	U3 small nucleolar ribonucleoprotein component
bg_contig1477	945	CBI34533	96	80	77	120.939	1.11884e-31	gi|297742384|emb|CBI34533.3|unnamed protein product [Vitis vinifera]	plastid ribosomal protein	GO:0009579; GO:0009536; GO:0016020; GO:0005840;	GO:0006412; GO:0009987;	GO:0003723; GO:0005198;	Genetic Information Processing	Translation	ko03010	Ribosome	K02990	RP-S6, MRPS6, rpsF	small subunit ribosomal protein S6		COG0360	J	Ribosomal protein S6
bg_contig1478	1590	XP_002277149	87	354	308	514.612	9.46159e-177	gi|225440580|ref|XP_002277149.1|PREDICTED: hypothetical protein [Vitis vinifera] >gi|297740263|emb|CBI30445.3| unnamed protein product [Vitis vinifera]	protein	GO:0009536;
bg_contig1479	541	XP_002528128	94	88	83	117.087	5.99635e-32	gi|255574430|ref|XP_002528128.1|conserved hypothetical protein [Ricinus communis] >gi|223532467|gb|EEF34258.1| conserved hypothetical protein [Ricinus communis]	uncharacterized protein	GO:0009536;
bg_contig1480	2066	ABK94323	92	525	488	773.467	0	gi|118484915|gb|ABK94323.1|unknown [Populus trichocarpa]	cbs octicosapeptide phox bemp1 domain-containing protein	GO:0009536; GO:0005739;											COG0517	R	FOG: CBS domain
bg_contig1481	1512	XP_002328526	93	264	248	484.952	2.84204e-168	gi|224131386|ref|XP_002328526.1|predicted protein [Populus trichocarpa] >gi|222838241|gb|EEE76606.1| predicted protein [Populus trichocarpa]	s-adenosylmethionine-dependent methyltransferase domain-containing protein			GO:0016740;
bg_contig1482	3057	XP_002532814	72	1034	748	1021.15	0	gi|255584148|ref|XP_002532814.1|nfrkb, putative [Ricinus communis] >gi|223527434|gb|EEF29571.1| nfrkb, putative [Ricinus communis]	protein			GO:0016740;									COG5297	G	Cellobiohydrolase A (1,4-beta-cellobiosidase A)
bg_contig1483	3638	XP_002532814	77	1159	898	1245.34	0	gi|255584148|ref|XP_002532814.1|nfrkb, putative [Ricinus communis] >gi|223527434|gb|EEF29571.1| nfrkb, putative [Ricinus communis]	protein			GO:0003677;
bg_contig1485	3173	XP_002520349	84	879	740	1088.56	0	gi|255558648|ref|XP_002520349.1|ubiquitin specific protease, putative [Ricinus communis] >gi|223540568|gb|EEF42135.1| ubiquitin specific protease, putative [Ricinus communis]	ubiquitin-specific protease 26	GO:0005730;	GO:0009791; GO:0000003; GO:0009987; GO:0009056; GO:0019538;	GO:0016787;									COG5077	O	Ubiquitin carboxyl-terminal hydrolase
bg_contig1486	1563	XP_002530409	79	407	325	485.723	1.18212e-166	gi|255579122|ref|XP_002530409.1|conserved hypothetical protein [Ricinus communis] >gi|223530058|gb|EEF31979.1| conserved hypothetical protein [Ricinus communis]	protein			GO:0005488;
bg_contig1487	1376	XP_002311207	88	330	291	533.102	0	gi|224098525|ref|XP_002311207.1|predicted protein [Populus trichocarpa] >gi|222851027|gb|EEE88574.1| predicted protein [Populus trichocarpa]	n-acetylglucosaminyltransferase-like protein	GO:0005739; GO:0005783; GO:0016020; GO:0005794;	GO:0007275; GO:0009987;	GO:0016740;
bg_contig1488	5282	XP_002517140	74	1391	1035	1513.05	0	gi|255552191|ref|XP_002517140.1|hypothetical protein RCOM_0912170 [Ricinus communis] >gi|223543775|gb|EEF45303.1| hypothetical protein RCOM_0912170 [Ricinus communis]	acyl- n-acyltransferase with ring fyve phd-type zinc finger protein			GO:0005488; GO:0005515;
bg_contig1492	881	XP_002532660	83	275	229	385.571	2.00068e-132	gi|255583816|ref|XP_002532660.1|cmp-sialic acid transporter, putative [Ricinus communis] >gi|223527620|gb|EEF29733.1| cmp-sialic acid transporter, putative [Ricinus communis]	nucleotide-sugar transporter family protein	GO:0005794; GO:0016020;	GO:0006810;	GO:0005215;									COG0697	GER	Permeases of the drug/metabolite transporter (DMT) superfamily
bg_contig1493	1612	XP_002511601	95	390	374	496.123	5.53961e-164	gi|255541074|ref|XP_002511601.1|ubiquitin-protein ligase, putative [Ricinus communis] >gi|223548781|gb|EEF50270.1| ubiquitin-protein ligase, putative [Ricinus communis]	protein	GO:0005634;	GO:0009987; GO:0009056; GO:0019538; GO:0009791;	GO:0003824; GO:0005488;
bg_contig1494	1399	CBI31488	81	338	277	441.039	2.45171e-151	gi|296086047|emb|CBI31488.3|unnamed protein product [Vitis vinifera]	rna pseudourine synthase 5		GO:0006139;	GO:0003824; GO:0003723;									COG0564	J	Pseudouridylate synthases, 23S RNA-specific
bg_contig1495	4279	XP_002522017	96	1115	1081	1608.58	0	gi|255562017|ref|XP_002522017.1|Translational activator GCN1, putative [Ricinus communis] >gi|223538821|gb|EEF40421.1| Translational activator GCN1, putative [Ricinus communis]	protein ilityhia			GO:0005488;									COG1413	C	FOG: HEAT repeat
bg_contig1496	2861	XP_002510991	92	495	460	671.774	0	gi|255539853|ref|XP_002510991.1|sugar transporter, putative [Ricinus communis] >gi|223550106|gb|EEF51593.1| sugar transporter, putative [Ricinus communis]	hexose carrier	GO:0016020;	GO:0008152; GO:0009987; GO:0006810;	GO:0003824; GO:0005215;									COG0477	GEPR	Permeases of the major facilitator superfamily
bg_contig1497	1558	XP_002312945	94	442	416	816.224	0	gi|224103151|ref|XP_002312945.1|predicted protein [Populus trichocarpa] >gi|222849353|gb|EEE86900.1| predicted protein [Populus trichocarpa]	protein	GO:0005794;
bg_contig1498	1075	XP_002320415	75	335	254	343.584	1.51171e-114	gi|224128760|ref|XP_002320415.1|predicted protein [Populus trichocarpa] >gi|222861188|gb|EEE98730.1| predicted protein [Populus trichocarpa]	50s ribosomal protein l1	GO:0005840;	GO:0006412;	GO:0003723; GO:0005198;									COG0081	J	Ribosomal protein L1
bg_contig1499	1523	XP_002515882	97	411	401	725.702	0	gi|255549662|ref|XP_002515882.1|glutamate dehydrogenase, putative [Ricinus communis] >gi|223544787|gb|EEF46302.1| glutamate dehydrogenase, putative [Ricinus communis]	protein		GO:0006519; GO:0008152;	GO:0003824; GO:0005488;	Metabolism; Metabolism; Metabolism	Energy metabolism; Amino acid metabolism; Amino acid metabolism	ko00910; ko00250; ko00220	Nitrogen metabolism; Alanine, aspartate and glutamate metabolism; Arginine biosynthesis	K00262	E1.4.1.4, gdhA	glutamate dehydrogenase (NADP+)	EC:1.4.1.4	COG0334	E	Glutamate dehydrogenase/leucine dehydrogenase
bg_contig1500	1663	XP_002511586	91	341	312	509.22	7.72023e-177	gi|255541044|ref|XP_002511586.1|leucine carboxyl methyltransferase, putative [Ricinus communis] >gi|223548766|gb|EEF50255.1| leucine carboxyl methyltransferase, putative [Ricinus communis]	leucine carboxyl methyltransferase			GO:0016740;
bg_contig1501	602	CBI37033	94	132	125	248.825	2.61088e-82	gi|297744063|emb|CBI37033.3|unnamed protein product [Vitis vinifera]	membrane associated protein phosphatase 2c	GO:0005886; GO:0005634;	GO:0009653; GO:0007275; GO:0030154; GO:0006350;	GO:0016787;
bg_contig1502	2364	ABF18929	94	712	674	1126.69	0	gi|94421690|gb|ABF18929.1|putative 1-deoxy-D-xylulose 5-phosphate synthase [Hevea brasiliensis]	1-deoxy-d-xylulose 5-phosphate synthase	GO:0009536;	GO:0019748; GO:0006629; GO:0009987; GO:0009058;	GO:0016740;	Metabolism; Metabolism	Metabolism of cofactors and vitamins; Metabolism of terpenoids and polyketides	ko00730; ko00900	Thiamine metabolism; Terpenoid backbone biosynthesis	K01662	dxs	1-deoxy-D-xylulose-5-phosphate synthase	EC:2.2.1.7	COG1154	HI	Deoxyxylulose-5-phosphate synthase
bg_contig1503	1539	CBI35506	88	496	438	781.171	0	gi|296088117|emb|CBI35506.3|unnamed protein product [Vitis vinifera]	atp binding protein		GO:0006464;	GO:0000166; GO:0005488; GO:0016301;									COG0515	RTKL	Serine/threonine protein kinase
bg_contig1505	994	XP_002511618	80	243	196	275.018	2.74605e-89	gi|255541108|ref|XP_002511618.1|conserved hypothetical protein [Ricinus communis] >gi|223548798|gb|EEF50287.1| conserved hypothetical protein [Ricinus communis]	phosphoglycerate mutase family protein		GO:0006464;	GO:0000166; GO:0005488; GO:0016301;									COG0406	G	Fructose-2,6-bisphosphatase
bg_contig1508	1115	ADN52613	68	272	186	216.468	1.39845e-65	gi|307566894|gb|ADN52613.1|acetyl-CoA carboxylase BCCP subunit [Jatropha curcas]	biotin carboxyl carrier protein subunit of of het-accase	GO:0005737;		GO:0003824;	Metabolism; Metabolism; Metabolism; Metabolism; Metabolism; Metabolism; Metabolism	Overview; Overview; Carbohydrate metabolism; Carbohydrate metabolism; Energy metabolism; Lipid metabolism; Metabolism of terpenoids and polyketides	ko01200; ko01212; ko00620; ko00640; ko00720; ko00061; ko00253	Carbon metabolism; Fatty acid metabolism; Pyruvate metabolism; Propanoate metabolism; Carbon fixation pathways in prokaryotes; Fatty acid biosynthesis; Tetracycline biosynthesis	K02160	accB, bccP	acetyl-CoA carboxylase biotin carboxyl carrier protein		COG0511	I	Biotin carboxyl carrier protein
bg_contig1509	880	XP_002523485	71	295	212	317.005	6.37561e-100	gi|255564984|ref|XP_002523485.1|serine-threonine protein kinase, plant-type, putative [Ricinus communis] >gi|223537313|gb|EEF38944.1| serine-threonine protein kinase, plant-type, putative [Ricinus communis]	serine-threonine protein plant-			GO:0016301; GO:0005488;									COG0515	RTKL	Serine/threonine protein kinase
bg_contig1510	1282	XP_002309772	83	236	196	314.694	7.50619e-104	gi|224092960|ref|XP_002309772.1|predicted protein [Populus trichocarpa] >gi|222852675|gb|EEE90222.1| predicted protein [Populus trichocarpa]	atp binding			GO:0016301; GO:0005488;
bg_contig1511	2305	XP_002513282	86	356	307	485.723	4.64453e-162	gi|255544441|ref|XP_002513282.1|ferrochelatase, putative [Ricinus communis] >gi|223547656|gb|EEF49150.1| ferrochelatase, putative [Ricinus communis]	ferrochelatase ii	GO:0009536;	GO:0009987; GO:0009058;	GO:0005488; GO:0003824;	Metabolism	Metabolism of cofactors and vitamins	ko00860	Porphyrin and chlorophyll metabolism	K01772	hemH, FECH	ferrochelatase	EC:4.99.1.1	COG0276	H	Protoheme ferro-lyase (ferrochelatase)
bg_contig1513	626	XP_002320444	76	210	161	199.519	2.2789e-58	gi|224128880|ref|XP_002320444.1|hypothetical protein POPTRDRAFT_572918 [Populus trichocarpa] >gi|222861217|gb|EEE98759.1| hypothetical protein POPTRDRAFT_572918 [Populus trichocarpa]	bhlh transcription factor	GO:0005622;		GO:0030528;
bg_contig1514	736	CAN65074	71	157	113	167.548	8.9599e-50	gi|147769228|emb|CAN65074.1|hypothetical protein VITISV_032900 [Vitis vinifera]	protein	GO:0005622;		GO:0030528;
bg_contig1515	1783	XP_002511190	85	430	369	588.571	0	gi|255540251|ref|XP_002511190.1|conserved hypothetical protein [Ricinus communis] >gi|223550305|gb|EEF51792.1| conserved hypothetical protein [Ricinus communis]	mrna cap enzyme	GO:0005739;			Genetic Information Processing	Translation	ko03013	RNA transport	K13151	SNUPN, RNUT1	snurportin-1
bg_contig1516	1025	XP_002318044	94	218	207	367.081	9.36119e-126	gi|224119330|ref|XP_002318044.1|predicted protein [Populus trichocarpa] >gi|118482713|gb|ABK93275.1| unknown [Populus trichocarpa] >gi|222858717|gb|EEE96264.1| predicted protein [Populus trichocarpa]	exosome complex component rrp40	GO:0005623;		GO:0003723; GO:0004518;	Genetic Information Processing	Folding, sorting and degradation	ko03018	RNA degradation	K03681	RRP40, EXOSC3	exosome complex component RRP40		COG1097	J	RNA-binding protein Rrp4 and related proteins (contain S1 domain and KH domain)
bg_contig1517	997	XP_002321863	62	333	208	197.208	3.5827e-55	gi|224134603|ref|XP_002321863.1|predicted protein [Populus trichocarpa] >gi|222868859|gb|EEF05990.1| predicted protein [Populus trichocarpa]	protein kinase family protein	GO:0005886;		GO:0016301;									COG0515	RTKL	Serine/threonine protein kinase
bg_contig1518	390	XP_002517509	88	35	31	64.6994	9.21112e-11	gi|255552932|ref|XP_002517509.1|novel plant snare, putative [Ricinus communis] >gi|223543520|gb|EEF45051.1| novel plant snare, putative [Ricinus communis]	novel plant	GO:0005886;	GO:0009987; GO:0006810;	GO:0005215;
bg_contig1519	1552	XP_002525433	85	349	300	514.227	2.3609e-179	gi|255568926|ref|XP_002525433.1|galactose-1-phosphate uridylyltransferase, putative [Ricinus communis] >gi|223535246|gb|EEF36923.1| galactose-1-phosphate uridylyltransferase, putative [Ricinus communis]	galactose-1-phosphate uridylyltransferase		GO:0007154; GO:0006950; GO:0009991; GO:0009987; GO:0005975;	GO:0005488; GO:0016740;	Metabolism; Metabolism; Organismal Systems	Carbohydrate metabolism; Carbohydrate metabolism; Endocrine system	ko00052; ko00520; ko04917	Galactose metabolism; Amino sugar and nucleotide sugar metabolism; Prolactin signaling pathway	K00965	galT, GALT	UDPglucose--hexose-1-phosphate uridylyltransferase	EC:2.7.7.12	COG1085	C	Galactose-1-phosphate uridylyltransferase
bg_contig1520	1344	XP_002303025	80	209	169	238.424	2.96589e-102	gi|224069717|ref|XP_002303025.1|predicted protein [Populus trichocarpa] >gi|222844751|gb|EEE82298.1| predicted protein [Populus trichocarpa]	rhodanese-like domain-containing protein	GO:0009579; GO:0009536; GO:0016020;
bg_contig1521	1820	CBI29872	73	538	396	580.482	0	gi|297739690|emb|CBI29872.3|unnamed protein product [Vitis vinifera]	armadillo beta-catenin-like repeat-containing protein			GO:0005488;
bg_contig1525	1396	XP_002283980	65	343	224	295.819	1.31127e-94	gi|225440256|ref|XP_002283980.1|PREDICTED: hypothetical protein [Vitis vinifera]	e3 ubiquitin-protein ligase	GO:0005622; GO:0005886; GO:0005737;		GO:0003824; GO:0005488;									COG5540	O	RING-finger-containing ubiquitin ligase
bg_contig1526	796	XP_002512448	93	103	96	154.066	6.1578e-45	gi|255542770|ref|XP_002512448.1|50S ribosomal protein L18, putative [Ricinus communis] >gi|223548409|gb|EEF49900.1| 50S ribosomal protein L18, putative [Ricinus communis]	50s ribosomal protein l18	GO:0005739; GO:0005840;	GO:0006412; GO:0009987;	GO:0005198; GO:0016787;									COG0256	J	Ribosomal protein L18
bg_contig1527	739	AAO12866	90	186	168	314.309	8.71344e-106	gi|37724573|gb|AAO12866.1|lipoxygenase [Vitis vinifera]	lipoxygenase		GO:0008152; GO:0006629; GO:0009987; GO:0009058;	GO:0003824; GO:0005488; GO:0003674;
bg_contig1528	3159	XP_002282042	95	464	444	855.899	0	gi|225435213|ref|XP_002282042.1|PREDICTED: hypothetical protein [Vitis vinifera]	carbamoyl phosphate synthase large subunit		GO:0006139; GO:0006519; GO:0009058;	GO:0003824; GO:0000166; GO:0005488;	Metabolism; Metabolism	Nucleotide metabolism; Amino acid metabolism	ko00240; ko00250	Pyrimidine metabolism; Alanine, aspartate and glutamate metabolism	K01955	carB, CPA2	carbamoyl-phosphate synthase large subunit	EC:6.3.5.5	COG0458	EF	Carbamoylphosphate synthase large subunit (split gene in MJ)
bg_contig1529	844	XP_002518511	88	262	233	347.436	3.47039e-117	gi|255554947|ref|XP_002518511.1|Adenosine deaminase, putative [Ricinus communis] >gi|223542356|gb|EEF43898.1| Adenosine deaminase, putative [Ricinus communis]	adenosine deaminase		GO:0009058; GO:0006139;	GO:0016787;	Metabolism; Human Diseases	Nucleotide metabolism; Immune diseases	ko00230; ko05340	Purine metabolism; Primary immunodeficiency	K01488	add, ADA	adenosine deaminase	EC:3.5.4.4	COG1816	F	Adenosine deaminase
bg_contig1530	650	XP_002518511	88	219	194	338.576	8.88892e-115	gi|255554947|ref|XP_002518511.1|Adenosine deaminase, putative [Ricinus communis] >gi|223542356|gb|EEF43898.1| Adenosine deaminase, putative [Ricinus communis]	adenosine deaminase		GO:0009058; GO:0006139;	GO:0016787;									COG1816	F	Adenosine deaminase
bg_contig1531	515	XP_002518511	87	110	96	181.415	6.53128e-54	gi|255554947|ref|XP_002518511.1|Adenosine deaminase, putative [Ricinus communis] >gi|223542356|gb|EEF43898.1| Adenosine deaminase, putative [Ricinus communis]	adenosine deaminase		GO:0009058; GO:0006139;	GO:0016787;									COG1816	F	Adenosine deaminase
bg_contig1532	677	XP_002306197	68	160	109	166.392	1.01844e-49	gi|224080654|ref|XP_002306197.1|predicted protein [Populus trichocarpa] >gi|222849161|gb|EEE86708.1| predicted protein [Populus trichocarpa]	uncharacterized protein	GO:0009536;
bg_contig1533	1727	XP_002527651	89	358	319	425.631	1.30026e-143	gi|255573451|ref|XP_002527651.1|nucleic acid binding protein, putative [Ricinus communis] >gi|223532956|gb|EEF34722.1| nucleic acid binding protein, putative [Ricinus communis]	zinc finger (ccch-type) family protein			GO:0005488; GO:0003676;									COG5063	R	CCCH-type Zn-finger protein
bg_contig1534	808	XP_002270872	94	176	166	254.218	1.76551e-82	gi|225448890|ref|XP_002270872.1|PREDICTED: hypothetical protein [Vitis vinifera] >gi|296085939|emb|CBI31380.3| unnamed protein product [Vitis vinifera]	protein	GO:0009536;
bg_contig1535	861	XP_002517768	89	219	195	325.094	1.81306e-109	gi|255553454|ref|XP_002517768.1|conserved hypothetical protein [Ricinus communis] >gi|223543040|gb|EEF44575.1| conserved hypothetical protein [Ricinus communis]	structural constituent of ribosome	GO:0009536; GO:0016020; GO:0005739;											COG2862	S	Predicted membrane protein
bg_contig1536	922	XP_002308983	81	153	124	202.986	5.48456e-63	gi|224090417|ref|XP_002308983.1|predicted protein [Populus trichocarpa] >gi|222854959|gb|EEE92506.1| predicted protein [Populus trichocarpa]	uncharacterized protein	GO:0009536; GO:0016020; GO:0005739;
bg_contig1537	2634	XP_002271509	91	383	351	647.506	0	gi|225438033|ref|XP_002271509.1|PREDICTED: hypothetical protein [Vitis vinifera] >gi|297744188|emb|CBI37158.3| unnamed protein product [Vitis vinifera]	phospholipid sterol acyl transferase 1	GO:0005737;	GO:0006629;	GO:0016740;
bg_contig1538	1161	CAN69584	94	147	139	245.743	7.35657e-73	gi|147789657|emb|CAN69584.1|hypothetical protein VITISV_006259 [Vitis vinifera]	phospholipid sterol acyl transferase 1	GO:0005737;	GO:0006629;	GO:0016740;
bg_contig1540	1616	XP_002307312	96	249	240	489.189	1.22853e-169	gi|224084484|ref|XP_002307312.1|hypothetical protein POPTRDRAFT_760587 [Populus trichocarpa] >gi|222856761|gb|EEE94308.1| hypothetical protein POPTRDRAFT_760587 [Populus trichocarpa]	wd repeat-containing protein 5	GO:0009536; GO:0005886; GO:0005654;	GO:0007165; GO:0007275;	GO:0000166; GO:0005515; GO:0016301;									COG2319	R	FOG: WD40 repeat
bg_contig1541	1430	XP_002527369	80	239	193	367.081	2.10428e-122	gi|255572874|ref|XP_002527369.1|GATA transcription factor, putative [Ricinus communis] >gi|223533288|gb|EEF35041.1| GATA transcription factor, putative [Ricinus communis]	protein	GO:0005634;	GO:0006350;	GO:0005488; GO:0003700; GO:0003677;									COG5641	K	GATA Zn-finger-containing transcription factor
bg_contig1542	282	XP_002302453	87	74	65	124.79	1.67063e-32	gi|224067296|ref|XP_002302453.1|cytochrome P450 allene oxide synthase [Populus trichocarpa] >gi|222844179|gb|EEE81726.1| cytochrome P450 allene oxide synthase [Populus trichocarpa]	allene oxide synthase	GO:0009579; GO:0016020; GO:0009536; GO:0005739;	GO:0006629; GO:0009987; GO:0009058; GO:0009605; GO:0009607; GO:0009719; GO:0006950;	GO:0005488; GO:0019825; GO:0003674; GO:0003824;
bg_contig1543	2117	XP_002522297	82	583	479	716.072	0	gi|255562582|ref|XP_002522297.1|Xylem serine proteinase 1 precursor, putative [Ricinus communis] >gi|223538550|gb|EEF40155.1| Xylem serine proteinase 1 precursor, putative [Ricinus communis]	subtilase family protein	GO:0005737;	GO:0008150; GO:0009056; GO:0019538; GO:0008152;	GO:0003824; GO:0016787; GO:0005515;									COG1404	O	Subtilisin-like serine proteases
bg_contig1544	1495	XP_002299601	88	201	178	300.056	1.44022e-143	gi|224058683|ref|XP_002299601.1|predicted protein [Populus trichocarpa] >gi|222846859|gb|EEE84406.1| predicted protein [Populus trichocarpa]	polygalacturonase precursor	GO:0005737;	GO:0009987; GO:0016043; GO:0005975;	GO:0016787;									COG5434	M	Endopolygalacturonase
bg_contig1546	1003	XP_002299355	93	231	217	386.726	8.60504e-134	gi|224057850|ref|XP_002299355.1|predicted protein [Populus trichocarpa] >gi|222846613|gb|EEE84160.1| predicted protein [Populus trichocarpa]	aspartate semialdehyde	GO:0005622;	GO:0006810;	GO:0005215;
bg_contig1548	2461	XP_002510703	84	717	608	769.229	0	gi|255539276|ref|XP_002510703.1|glutamate receptor 3 plant, putative [Ricinus communis] >gi|223551404|gb|EEF52890.1| glutamate receptor 3 plant, putative [Ricinus communis]	glutamate-gated kainate-type ion channel receptor subunit 5	GO:0016020;	GO:0009628; GO:0007165; GO:0006810; GO:0019725;	GO:0005215; GO:0004872;									COG0834	ET	ABC-type amino acid transport/signal transduction systems, periplasmic component/domain
bg_contig1550	1078	XP_002298482	85	297	255	439.499	1.27171e-152	gi|224055327|ref|XP_002298482.1|20G-Fe(II) oxidoreductase [Populus trichocarpa] >gi|118487909|gb|ABK95776.1| unknown [Populus trichocarpa] >gi|222845740|gb|EEE83287.1| 20G-Fe(II) oxidoreductase [Populus trichocarpa]	2og-fe oxygenase family protein		GO:0008152;	GO:0005488; GO:0003824;									COG3491	R	Isopenicillin N synthase and related dioxygenases
bg_contig1551	538	XP_002304891	85	68	58	105.531	4.50848e-25	gi|224076054|ref|XP_002304891.1|predicted protein [Populus trichocarpa] >gi|222842323|gb|EEE79870.1| predicted protein [Populus trichocarpa]	zinc finger c-x8-c-x5-c-x3-h type family protein			GO:0005488; GO:0003723;									COG5063	R	CCCH-type Zn-finger protein
bg_contig1552	1685	XP_002316306	80	266	214	385.185	1.30936e-126	gi|224112839|ref|XP_002316306.1|predicted protein [Populus trichocarpa] >gi|222865346|gb|EEF02477.1| predicted protein [Populus trichocarpa]	protein	GO:0016020;	GO:0007049; GO:0016043;	GO:0000166; GO:0005488; GO:0003723;									COG0724	R	RNA-binding proteins (RRM domain)
bg_contig1553	1861	XP_002520900	79	422	336	520.776	1.35458e-178	gi|255559761|ref|XP_002520900.1|alpha/beta hydrolase, putative [Ricinus communis] >gi|223540031|gb|EEF41609.1| alpha/beta hydrolase, putative [Ricinus communis]	alpha beta	GO:0009536; GO:0005737;		GO:0016787;									COG0596	R	Predicted hydrolases or acyltransferases (alpha/beta hydrolase superfamily)
bg_contig1554	810	CBI31207	84	265	223	388.652	9.53927e-134	gi|296085883|emb|CBI31207.3|unnamed protein product [Vitis vinifera]	alpha beta fold family protein	GO:0005576; GO:0030312; GO:0005737;		GO:0016787;									COG0596	R	Predicted hydrolases or acyltransferases (alpha/beta hydrolase superfamily)
bg_contig1556	1607	XP_002268496	53	404	215	199.519	3.55464e-55	gi|225441305|ref|XP_002268496.1|PREDICTED: hypothetical protein [Vitis vinifera]	protein	GO:0005576; GO:0030312; GO:0005737;		GO:0016787;
bg_contig1557	1880	XP_002327169	87	348	306	375.17	3.15684e-123	gi|224137612|ref|XP_002327169.1|predicted protein [Populus trichocarpa] >gi|222835484|gb|EEE73919.1| predicted protein [Populus trichocarpa]	protein	GO:0005739; GO:0009536;	GO:0006350;	GO:0005488; GO:0003700;
bg_contig1558	953	XP_002303285	91	187	171	312.768	2.36003e-105	gi|224070895|ref|XP_002303285.1|predicted protein [Populus trichocarpa] >gi|222840717|gb|EEE78264.1| predicted protein [Populus trichocarpa]	gtp binding protein		GO:0007165; GO:0006810;	GO:0000166; GO:0016787;									COG1100	R	GTPase SAR1 and related small G proteins
bg_contig1560	672	XP_002511764	94	119	112	183.726	9.6464e-57	gi|255541400|ref|XP_002511764.1|Histone deacetylase complex subunit SAP18, putative [Ricinus communis] >gi|223548944|gb|EEF50433.1| Histone deacetylase complex subunit SAP18, putative [Ricinus communis]	histone deacetylase complex subunit sap18	GO:0005730;	GO:0009628; GO:0006950; GO:0009719;	GO:0005515; GO:0030528;	Genetic Information Processing; Genetic Information Processing	Translation; Translation	ko03013; ko03015	RNA transport; mRNA surveillance pathway	K14324	SAP18	histone deacetylase complex subunit SAP18
bg_contig1562	481	XP_002527421	69	174	121	172.94	7.82133e-51	gi|255572981|ref|XP_002527421.1|conserved hypothetical protein [Ricinus communis] >gi|223533231|gb|EEF34987.1| conserved hypothetical protein [Ricinus communis]	protein	GO:0005730;	GO:0009628; GO:0006950; GO:0009719;	GO:0005515; GO:0030528;
bg_contig1563	633	XP_002322177	63	216	138	197.208	1.77788e-55	gi|224135855|ref|XP_002322177.1|predicted protein [Populus trichocarpa] >gi|222869173|gb|EEF06304.1| predicted protein [Populus trichocarpa]	modifier of snc1 protein	GO:0005730;	GO:0009628; GO:0006950; GO:0009719;	GO:0005515; GO:0030528;
bg_contig1564	1396	XP_002323930	73	368	269	427.172	1.45962e-145	gi|224141135|ref|XP_002323930.1|predicted protein [Populus trichocarpa] >gi|222866932|gb|EEF04063.1| predicted protein [Populus trichocarpa]	gata transcription	GO:0005634;	GO:0006350;	GO:0005488; GO:0003700; GO:0003677;									COG5641	K	GATA Zn-finger-containing transcription factor
bg_contig1565	1765	XP_002321643	84	365	309	459.144	9.73467e-159	gi|224133716|ref|XP_002321643.1|predicted protein [Populus trichocarpa] >gi|222868639|gb|EEF05770.1| predicted protein [Populus trichocarpa]	cytochrome	GO:0016020;	GO:0008152;	GO:0019825; GO:0005488; GO:0003824; GO:0003674;									COG2124	Q	Cytochrome P450
bg_contig1566	736	XP_002512342	66	263	175	190.66	2.52994e-56	gi|255542558|ref|XP_002512342.1|DNA binding protein, putative [Ricinus communis] >gi|223548303|gb|EEF49794.1| DNA binding protein, putative [Ricinus communis]	dna binding	GO:0005739; GO:0005634;	GO:0006350;	GO:0003677; GO:0030528;
bg_contig1567	739	XP_002512342	62	265	166	166.777	4.44167e-47	gi|255542558|ref|XP_002512342.1|DNA binding protein, putative [Ricinus communis] >gi|223548303|gb|EEF49794.1| DNA binding protein, putative [Ricinus communis]	dna binding	GO:0005739; GO:0005634;	GO:0006350;	GO:0003677; GO:0030528;
bg_contig1569	1224	XP_002300357	85	340	290	508.834	5.20541e-177	gi|224061145|ref|XP_002300357.1|predicted protein [Populus trichocarpa] >gi|222847615|gb|EEE85162.1| predicted protein [Populus trichocarpa]	at3g02650-like protein	GO:0005739;		GO:0005488;
bg_contig1570	860	XP_002512767	90	97	88	136.732	7.60939e-38	gi|255543409|ref|XP_002512767.1|conserved hypothetical protein [Ricinus communis] >gi|223547778|gb|EEF49270.1| conserved hypothetical protein [Ricinus communis]	protein	GO:0005739;		GO:0005488;
bg_contig1571	1287	XP_002526681	74	309	230	268.855	6.91537e-85	gi|255571467|ref|XP_002526681.1|conserved hypothetical protein [Ricinus communis] >gi|223533981|gb|EEF35703.1| conserved hypothetical protein [Ricinus communis]	uncharacterized protein	GO:0005739;		GO:0005488;									COG0086	K	DNA-directed RNA polymerase, beta' subunit/160 kD subunit
bg_contig1572	1422	XP_002514041	91	379	345	635.565	0	gi|255545962|ref|XP_002514041.1|conserved hypothetical protein [Ricinus communis] >gi|223547127|gb|EEF48624.1| conserved hypothetical protein [Ricinus communis]	o-fucosyltransferase family protein	GO:0005739;		GO:0005488;
bg_contig1573	418	XP_002298898	77	139	108	160.614	5.35427e-45	gi|224056535|ref|XP_002298898.1|predicted protein [Populus trichocarpa] >gi|222846156|gb|EEE83703.1| predicted protein [Populus trichocarpa]	ring u-box domain-containing protein			GO:0005488;
bg_contig1574	940	CBI25588	92	204	188	311.997	2.69023e-103	gi|296084567|emb|CBI25588.3|unnamed protein product [Vitis vinifera]	glycerol-3-phosphate transporter 5	GO:0005739; GO:0016020;	GO:0006810;	GO:0005215;									COG2271	G	Sugar phosphate permease
bg_contig1575	1324	CBI40873	86	121	105	210.69	5.91478e-63	gi|297745662|emb|CBI40873.3|unnamed protein product [Vitis vinifera]	protein	GO:0005737;
bg_contig1576	1060	XP_002532956	93	341	320	569.311	0	gi|255584451|ref|XP_002532956.1|ATP binding protein, putative [Ricinus communis] >gi|223527266|gb|EEF29422.1| ATP binding protein, putative [Ricinus communis]	protein	GO:0005886; GO:0005773; GO:0005623; GO:0005737;	GO:0006464; GO:0007165;	GO:0016787; GO:0004872; GO:0005515; GO:0000166; GO:0016301;									COG0515	RTKL	Serine/threonine protein kinase
bg_contig1577	1557	XP_002302927	92	518	480	782.326	0	gi|224069210|ref|XP_002302927.1|predicted protein [Populus trichocarpa] >gi|222844653|gb|EEE82200.1| predicted protein [Populus trichocarpa]	protein	GO:0005886; GO:0005576; GO:0005618; GO:0005739;	GO:0006464; GO:0007165; GO:0007275;	GO:0004872; GO:0016301; GO:0005515; GO:0000166;									COG0515	RTKL	Serine/threonine protein kinase
bg_contig1578	2008	XP_002308399	89	670	599	1058.13	0	gi|224088270|ref|XP_002308399.1|predicted protein [Populus trichocarpa] >gi|222854375|gb|EEE91922.1| predicted protein [Populus trichocarpa]	protein	GO:0005886; GO:0005773; GO:0005623; GO:0005737;	GO:0006464; GO:0007165;	GO:0016787; GO:0004872; GO:0005515; GO:0000166; GO:0016301;									COG4886	S	Leucine-rich repeat (LRR) protein
bg_contig1579	702	ABK96103	81	132	108	77.0258	7.54578e-15	gi|118488581|gb|ABK96103.1|unknown [Populus trichocarpa]	transmembrane proteins 14c	GO:0016020; GO:0009536;											COG5548	S	Small integral membrane protein
bg_contig1580	1771	XP_002307125	95	351	336	629.787	0	gi|224083793|ref|XP_002307125.1|predicted protein [Populus trichocarpa] >gi|222856574|gb|EEE94121.1| predicted protein [Populus trichocarpa]	cytoplasmic trna 2-thiolation protein 1		GO:0006139;	GO:0000166;	Genetic Information Processing	Folding, sorting and degradation	ko04122	Sulfur relay system	K14168	CTU1, NCS6	cytoplasmic tRNA 2-thiolation protein 1	EC:2.7.7.-	COG0037	D	Predicted ATPase of the PP-loop superfamily implicated in cell cycle control
bg_contig1581	1529	XP_002277742	93	329	306	568.54	0	gi|225429480|ref|XP_002277742.1|PREDICTED: hypothetical protein [Vitis vinifera] >gi|296081627|emb|CBI20632.3| unnamed protein product [Vitis vinifera]	histone deacetylase 2			GO:0016787;	Human Diseases; Human Diseases	Cancers; Substance dependence	ko05203; ko05034	Viral carcinogenesis; Alcoholism	K11418	HDAC11	histone deacetylase 11	EC:3.5.1.98	COG0123	BQ	Deacetylases, including yeast histone deacetylase and acetoin utilization protein
bg_contig1582	1175	XP_002305238	90	348	316	550.051	0	gi|224077382|ref|XP_002305238.1|predicted protein [Populus trichocarpa] >gi|222848202|gb|EEE85749.1| predicted protein [Populus trichocarpa]	protein	GO:0005634; GO:0009536; GO:0005886; GO:0005737;	GO:0007165; GO:0006464;	GO:0000166; GO:0016301; GO:0005515; GO:0004872;									COG0515	RTKL	Serine/threonine protein kinase
bg_contig1583	991	XP_002301079	90	216	196	332.798	9.26701e-113	gi|224063289|ref|XP_002301079.1|predicted protein [Populus trichocarpa] >gi|118485376|gb|ABK94545.1| unknown [Populus trichocarpa] >gi|222842805|gb|EEE80352.1| predicted protein [Populus trichocarpa]	uncharacterized protein		GO:0008152; GO:0009987; GO:0009058;	GO:0000166; GO:0003824;
bg_contig1584	1140	XP_002532175	89	231	207	340.887	5.30792e-115	gi|255582802|ref|XP_002532175.1|Protein transport protein SFT2, putative [Ricinus communis] >gi|223528143|gb|EEF30212.1| Protein transport protein SFT2, putative [Ricinus communis]	protein transport protein	GO:0016020;											COG5102	U	Membrane protein involved in ER to Golgi transport
bg_contig1585	2906	XP_002514656	67	682	459	561.222	0	gi|255547197|ref|XP_002514656.1|hypothetical protein RCOM_1469830 [Ricinus communis] >gi|223546260|gb|EEF47762.1| hypothetical protein RCOM_1469830 [Ricinus communis]	uncharacterized protein	GO:0016020;
bg_contig1586	1095	CBI34545	75	110	83	129.028	1.06924e-33	gi|297742396|emb|CBI34545.3|unnamed protein product [Vitis vinifera]	spc97 spc98 family of spindle pole body component	GO:0005622;		GO:0005488; GO:0003677;
bg_contig1587	1057	CBI34545	75	110	83	129.028	8.11081e-34	gi|297742396|emb|CBI34545.3|unnamed protein product [Vitis vinifera]	spc97 spc98 family of spindle pole body component	GO:0005622;		GO:0005488; GO:0003677;
bg_contig1588	871	XP_002313830	71	220	157	223.787	6.24739e-70	gi|224105493|ref|XP_002313830.1|predicted protein [Populus trichocarpa] >gi|222850238|gb|EEE87785.1| predicted protein [Populus trichocarpa]	dna binding	GO:0005654;	GO:0009908; GO:0006350; GO:0009628; GO:0006950;	GO:0003677; GO:0030528;
[truncated: 29,235 more rows]

## Sheet: B. Kandelia obovata
Unigene ID	Unigene Length	BLAST								GO			KEGG								COG
[truncated: 30,001 more rows]

## Sheet: C. Rhizophora apiculata
Unigene ID	Unigene Length	BLAST							Unigene Desc.	GO			KEGG								COG
[truncated: 29,318 more rows]

## Sheet: D. Ceriops tagal
Unigene ID	Unigene Length	BLAST								GO			KEGG								COG
[truncated: 29,702 more rows]

## Sheet: E. Carallia brachiata
Unigene ID	Unigene Length	BLAST								GO			KEGG								COG
[truncated: 31,865 more rows]
