# Supplementary material for: Comparative Analysis of Transcriptomes in Rhizophoraceae Provides Insights into the Origin and Adaptive Evolution of Mangrove Plants in Intertidal Environments
Source: Front Plant Sci. 2017 May 16;8:795. doi: 10.3389/fpls.2017.00795 (PMC5432612; doi:10.3389/fpls.2017.00795)
Supplement: Supplementary file 2 [file SupplementaryTables7-14.ZIP › Supplementary_Table_S8.xlsx]

## Sheet: A. bg vs. cb
Supplementary Table S8 | Gene ontology (GO) enrichment analysis for the five species in Rhizophoraceae. (A-D) GO enrichment analysis using Fisher’s exact test and control of false discovery rate (FDR) with P-value cutoff of 0.05. Unigenes for each mangrove species were treated as test set, and used against the transcript set of the non-mangrove species. (E) Significantly enriched GO categories sh…
Term Name	GO ID	Term Type	Depth	#Genes in cb	#Total genes in cb	Ratio in cb (%)	#Genes in bg	#Total genes in bg	Ratio in bg (%)	P-value (Fisher's exact test)	Corrected P-value (FDR)
cellular_component	GO:0005575	C	1	16923	24882	68.013	17141	23979	71.4834	0	0
organelle	GO:0043226	C	2	10503	24882	42.2112	11107	23979	46.3197	0	0
cell	GO:0005623	C	2	16837	24882	67.6674	17068	23979	71.1789	0	0
cell part	GO:0044464	C	2	16195	24882	65.0872	16526	23979	68.9186	0	0
organelle part	GO:0044422	C	2	581	24882	2.33502	588	23979	2.45215	2.35582e-10	5.57643e-10
membrane-enclosed lumen	GO:0031974	C	2	472	24882	1.89695	492	23979	2.0518	7.03811e-09	1.51279e-08
macromolecular complex	GO:0032991	C	2	489	24882	1.96528	496	23979	2.06848	7.83624e-09	1.6103e-08
extracellular region	GO:0005576	C	2	411	24882	1.6518	425	23979	1.77238	1.02878e-07	1.96308e-07
intracellular organelle	GO:0043229	C	3	10503	24882	42.2112	11107	23979	46.3197	0	0
membrane-bounded organelle	GO:0043227	C	3	10037	24882	40.3384	10636	23979	44.3555	0	0
intracellular	GO:0005622	C	3	13129	24882	52.7651	13839	23979	57.713	0	0
intracellular part	GO:0044424	C	3	12216	24882	49.0957	13004	23979	54.2308	0	0
membrane	GO:0016020	C	3	6706	24882	26.9512	6826	23979	28.4666	6.51316e-146	1.01497e-144
cell periphery	GO:0071944	C	3	3172	24882	12.7482	3414	23979	14.2375	3.41152e-75	3.18977e-74
non-membrane-bounded organelle	GO:0043228	C	3	1057	24882	4.24805	1145	23979	4.77501	2.37877e-21	8.55443e-21
external encapsulating structure	GO:0030312	C	3	597	24882	2.39932	641	23979	2.67317	1.18508e-11	2.99472e-11
intracellular organelle part	GO:0044446	C	3	581	24882	2.33502	588	23979	2.45215	2.35582e-10	5.72127e-10
organelle lumen	GO:0043233	C	3	472	24882	1.89695	492	23979	2.0518	7.03811e-09	1.54838e-08
ribonucleoprotein complex	GO:0030529	C	3	489	24882	1.96528	496	23979	2.06848	7.83624e-09	1.64649e-08
intracellular membrane-bounded organelle	GO:0043231	C	4	10037	24882	40.3384	10636	23979	44.3555	0	0
cytoplasm	GO:0005737	C	4	10010	24882	40.2299	10785	23979	44.9769	0	0
cytoplasmic part	GO:0044444	C	4	8210	24882	32.9957	8736	23979	36.4319	8.35957e-272	1.42113e-270
plasma membrane	GO:0005886	C	4	2768	24882	11.1245	2997	23979	12.4984	9.26735e-65	7.22081e-64
intracellular non-membrane-bounded organelle	GO:0043232	C	4	1057	24882	4.24805	1145	23979	4.77501	2.37877e-21	8.39302e-21
cell wall	GO:0005618	C	4	583	24882	2.34306	618	23979	2.57726	3.70685e-11	9.24241e-11
nuclear part	GO:0044428	C	4	581	24882	2.33502	588	23979	2.45215	2.35582e-10	5.64792e-10
intracellular organelle lumen	GO:0070013	C	4	472	24882	1.89695	492	23979	2.0518	7.03811e-09	1.4956e-08
ribosome	GO:0005840	C	4	489	24882	1.96528	496	23979	2.06848	7.83624e-09	1.6282e-08
thylakoid	GO:0009579	C	4	523	24882	2.10192	522	23979	2.1769	6.88004e-08	1.35428e-07
plastid	GO:0009536	C	5	4253	24882	17.0927	4562	23979	19.025	8.63778e-109	1.15376e-107
nucleus	GO:0005634	C	5	3122	24882	12.5472	3301	23979	13.7662	1.1064e-68	9.40444e-68
mitochondrion	GO:0005739	C	5	2565	24882	10.3087	2901	23979	12.0981	2.89106e-68	2.35056e-67
vacuole	GO:0005773	C	5	683	24882	2.74496	819	23979	3.41549	4.51919e-16	1.38539e-15
cytosol	GO:0005829	C	5	723	24882	2.90571	790	23979	3.29455	1.48001e-14	4.4639e-14
nuclear lumen	GO:0031981	C	5	472	24882	1.89695	492	23979	2.0518	7.03811e-09	1.53038e-08
cytoskeleton	GO:0005856	C	5	318	24882	1.27803	396	23979	1.65145	1.11678e-07	2.08838e-07
nucleolus	GO:0005730	C	5	315	24882	1.26598	337	23979	1.4054	2.64205e-06	4.70537e-06
Golgi apparatus	GO:0005794	C	5	422	24882	1.69601	420	23979	1.75153	2.16255e-05	3.67633e-05
microbody	GO:0042579	C	5	192	24882	0.771642	219	23979	0.913299	0.000231599	0.000360909
nucleoplasm	GO:0005654	C	5	192	24882	0.771642	197	23979	0.821552	0.000641656	0.000983522
peroxisome	GO:0005777	C	6	192	24882	0.771642	219	23979	0.913299	0.000231599	0.000357926
nucleic acid binding transcription factor activity	GO:0001071	F	2	954	24882	3.8341	1066	23979	4.44556	2.38211e-20	8.09917e-20
molecular transducer activity	GO:0060089	F	2	979	24882	3.93457	1013	23979	4.22453	5.98768e-18	1.89779e-17
transcription regulator activity	GO:0030528	F	2	512	24882	2.05771	578	23979	2.41044	8.64007e-11	2.12591e-10
structural molecule activity	GO:0005198	F	2	556	24882	2.23455	575	23979	2.39793	2.92266e-10	6.83171e-10
binding	GO:0005488	F	2	14318	24882	57.5436	13873	23979	57.8548	2.15498e-07	3.98992e-07
protein binding	GO:0005515	F	3	3976	24882	15.9794	4243	23979	17.6946	4.22478e-97	4.93772e-96
sequence-specific DNA binding transcription factor activity	GO:0003700	F	3	954	24882	3.8341	1066	23979	4.44556	2.38211e-20	8.24916e-20
signal transducer activity	GO:0004871	F	3	979	24882	3.93457	1013	23979	4.22453	5.98768e-18	1.86616e-17
lipid binding	GO:0008289	F	3	149	24882	0.598826	174	23979	0.725635	0.0013197	0.00197426
receptor activity	GO:0004872	F	4	649	24882	2.60831	671	23979	2.79828	6.54691e-12	1.70038e-11
DNA binding	GO:0003677	F	4	1845	24882	7.415	1814	23979	7.56495	2.26749e-07	4.15706e-07
transferase activity, transferring phosphorus-containing groups	GO:0016772	F	4	2398	24882	9.63749	2344	23979	9.77522	3.71408e-05	6.25705e-05
hydrolase activity, acting on acid anhydrides	GO:0016817	F	4	179	24882	0.719396	223	23979	0.92998	0.000170476	0.000272471
kinase activity	GO:0016301	F	5	2398	24882	9.63749	2344	23979	9.77522	3.71408e-05	6.20118e-05
hydrolase activity, acting on acid anhydrides, in phosphorus-containing anhydrides	GO:0016818	F	5	179	24882	0.719396	223	23979	0.92998	0.000170476	0.000270161
pyrophosphatase activity	GO:0016462	F	6	179	24882	0.719396	223	23979	0.92998	0.000170476	0.000277209
nucleoside-triphosphatase activity	GO:0017111	F	7	179	24882	0.719396	223	23979	0.92998	0.000170476	0.000267891
motor activity	GO:0003774	F	8	179	24882	0.719396	223	23979	0.92998	0.000170476	0.000274819
biological_process	GO:0008150	P	1	16537	24882	66.4617	16145	23979	67.3297	1.93241e-47	1.12925e-46
cellular process	GO:0009987	P	2	12097	24882	48.6175	12009	23979	50.0813	1.87661e-144	2.69943e-143
response to stimulus	GO:0050896	P	2	3619	24882	14.5447	4057	23979	16.919	1.73946e-105	2.16852e-104
developmental process	GO:0032502	P	2	1942	24882	7.80484	2212	23979	9.22474	8.34338e-49	5.20071e-48
multicellular organismal process	GO:0032501	P	2	1899	24882	7.63202	2150	23979	8.96618	1.17555e-46	6.66145e-46
biological regulation	GO:0065007	P	2	1890	24882	7.59585	2063	23979	8.60336	8.29588e-42	4.30925e-41
regulation of biological process	GO:0050789	P	2	1462	24882	5.87573	1615	23979	6.73506	5.38398e-32	2.39715e-31
signaling	GO:0023052	P	2	1299	24882	5.22064	1450	23979	6.04696	1.19444e-28	5.19445e-28
cellular component organization or biogenesis	GO:0071840	P	2	1582	24882	6.35801	1617	23979	6.7434	1.32149e-28	5.49151e-28
reproduction	GO:0000003	P	2	1138	24882	4.57359	1231	23979	5.13366	4.75235e-23	1.74253e-22
reproductive process	GO:0022414	P	2	481	24882	1.93312	546	23979	2.27699	3.23306e-10	7.46398e-10
growth	GO:0040007	P	2	372	24882	1.49506	424	23979	1.76821	5.56735e-08	1.10755e-07
death	GO:0016265	P	2	188	24882	0.755566	191	23979	0.79653	0.000815862	0.00123037
biosynthetic process	GO:0009058	P	3	4890	24882	19.6528	4896	23979	20.4179	5.12991e-89	5.6429e-88
nitrogen compound metabolic process	GO:0006807	P	3	4452	24882	17.8925	4453	23979	18.5704	9.79091e-80	1.01717e-78
cellular metabolic process	GO:0044237	P	3	7425	24882	29.8408	7335	23979	30.5893	1.54757e-48	9.33535e-48
multicellular organismal development	GO:0007275	P	3	1864	24882	7.49136	2106	23979	8.78268	2.48759e-45	1.36818e-44
response to stress	GO:0006950	P	3	1982	24882	7.9656	2152	23979	8.97452	1.51237e-43	8.08035e-43
macromolecule metabolic process	GO:0043170	P	3	6612	24882	26.5734	6514	23979	27.1654	1.45225e-32	6.62368e-32
cellular component organization	GO:0016043	P	3	1582	24882	6.35801	1617	23979	6.7434	1.32149e-28	5.61632e-28
response to abiotic stimulus	GO:0009628	P	3	1191	24882	4.78659	1386	23979	5.78006	1.81476e-28	7.37738e-28
signal transduction	GO:0007165	P	3	1273	24882	5.11615	1426	23979	5.94687	3.18081e-28	1.2139e-27
cellular response to stimulus	GO:0051716	P	3	1273	24882	5.11615	1426	23979	5.94687	3.18081e-28	1.23919e-27
regulation of cellular process	GO:0050794	P	3	1273	24882	5.11615	1426	23979	5.94687	3.18081e-28	1.26556e-27
post-embryonic development	GO:0009791	P	3	1109	24882	4.45704	1219	23979	5.08361	3.39518e-23	1.2698e-22
response to endogenous stimulus	GO:0009719	P	3	739	24882	2.97002	954	23979	3.97848	5.53448e-20	1.84812e-19
anatomical structure development	GO:0048856	P	3	872	24882	3.50454	1015	23979	4.23287	6.00016e-20	1.96847e-19
primary metabolic process	GO:0044238	P	3	9728	24882	39.0965	9498	23979	39.6097	1.05251e-18	3.39344e-18
anatomical structure morphogenesis	GO:0009653	P	3	661	24882	2.65654	745	23979	3.10689	5.57968e-14	1.65619e-13
small molecule metabolic process	GO:0044281	P	3	736	24882	2.95796	762	23979	3.17778	1.66357e-13	4.86074e-13
response to biotic stimulus	GO:0009607	P	3	499	24882	2.00547	610	23979	2.54389	7.74352e-12	1.98361e-11
regulation of biological quality	GO:0065008	P	3	522	24882	2.0979	560	23979	2.33538	3.3868e-10	7.72356e-10
embryo development	GO:0009790	P	3	517	24882	2.07781	544	23979	2.26865	8.10771e-10	1.82668e-09
response to external stimulus	GO:0009605	P	3	368	24882	1.47898	466	23979	1.94337	4.40107e-09	9.79763e-09
developmental process involved in reproduction	GO:0003006	P	3	335	24882	1.34635	415	23979	1.73068	4.97714e-08	1.01166e-07
cellular developmental process	GO:0048869	P	3	343	24882	1.37851	405	23979	1.68898	1.00543e-07	1.95849e-07
secondary metabolic process	GO:0019748	P	3	348	24882	1.3986	383	23979	1.59723	3.68997e-07	6.69927e-07
cell cycle	GO:0007049	P	3	315	24882	1.26598	352	23979	1.46795	1.1999e-06	2.15752e-06
cell growth	GO:0016049	P	3	291	24882	1.16952	326	23979	1.35952	3.39524e-06	5.87879e-06
cellular homeostasis	GO:0019725	P	3	236	24882	0.948477	241	23979	1.00505	0.000123216	0.000203906
cell death	GO:0008219	P	3	188	24882	0.755566	191	23979	0.79653	0.000815862	0.00124037
tropism	GO:0009606	P	3	68	24882	0.27329	92	23979	0.383669	0.0303154	0.0442889
cellular nitrogen compound metabolic process	GO:0034641	P	4	4452	24882	17.8925	4453	23979	18.5704	9.79091e-80	9.63632e-79
nucleobase, nucleoside, nucleotide and nucleic acid metabolic process	GO:0006139	P	4	3861	24882	15.5172	3868	23979	16.1308	7.64554e-69	6.80817e-68
gene expression	GO:0010467	P	4	2713	24882	10.9035	2827	23979	11.7895	6.46674e-55	4.83712e-54
macromolecule biosynthetic process	GO:0009059	P	4	2589	24882	10.4051	2697	23979	11.2473	5.64347e-52	3.90862e-51
cellular biosynthetic process	GO:0044249	P	4	2589	24882	10.4051	2697	23979	11.2473	5.64347e-52	4.05896e-51
cellular macromolecule metabolic process	GO:0044260	P	4	5448	24882	21.8953	5383	23979	22.4488	3.76488e-34	1.76008e-33
cellular ketone metabolic process	GO:0042180	P	4	736	24882	2.95796	762	23979	3.17778	1.66357e-13	4.4441e-13
cellular amino acid metabolic process	GO:0006520	P	4	736	24882	2.95796	762	23979	3.17778	1.66357e-13	4.50851e-13
organic acid metabolic process	GO:0006082	P	4	736	24882	2.95796	762	23979	3.17778	1.66357e-13	4.57481e-13
amine metabolic process	GO:0009308	P	4	736	24882	2.95796	762	23979	3.17778	1.66357e-13	4.78596e-13
reproductive structure development	GO:0048608	P	4	335	24882	1.34635	415	23979	1.73068	4.97714e-08	1.00078e-07
cell differentiation	GO:0030154	P	4	343	24882	1.37851	405	23979	1.68898	1.00543e-07	1.9383e-07
flower development	GO:0009908	P	4	320	24882	1.28607	398	23979	1.65979	1.02936e-07	1.94435e-07
regulation of cellular component size	GO:0032535	P	4	291	24882	1.16952	326	23979	1.35952	3.39524e-06	5.93373e-06
regulation of anatomical structure size	GO:0090066	P	4	291	24882	1.16952	326	23979	1.35952	3.39524e-06	5.98971e-06
homeostatic process	GO:0042592	P	4	236	24882	0.948477	241	23979	1.00505	0.000123216	0.000202117
generation of precursor metabolites and energy	GO:0006091	P	4	478	24882	1.92107	471	23979	1.96422	0.00363053	0.00538817
response to extracellular stimulus	GO:0009991	P	4	99	24882	0.397878	131	23979	0.546311	0.0065761	0.00968291
cellular macromolecule biosynthetic process	GO:0034645	P	5	2589	24882	10.4051	2697	23979	11.2473	5.64347e-52	3.76903e-51
nucleic acid metabolic process	GO:0090304	P	5	2700	24882	10.8512	2749	23979	11.4642	4.92025e-50	3.17271e-49
transcription, DNA-dependent	GO:0006351	P	5	1924	24882	7.7325	2055	23979	8.57	4.44308e-40	2.1304e-39
RNA biosynthetic process	GO:0032774	P	5	1924	24882	7.7325	2055	23979	8.57	4.44308e-40	2.18646e-39
RNA metabolic process	GO:0016070	P	5	1924	24882	7.7325	2055	23979	8.57	4.44308e-40	2.24556e-39
oxoacid metabolic process	GO:0043436	P	5	736	24882	2.95796	762	23979	3.17778	1.66357e-13	4.38151e-13
cellular amine metabolic process	GO:0044106	P	5	736	24882	2.95796	762	23979	3.17778	1.66357e-13	4.64309e-13
regulation of cell size	GO:0008361	P	5	291	24882	1.16952	326	23979	1.35952	3.39524e-06	5.82486e-06
carboxylic acid metabolic process	GO:0019752	P	6	736	24882	2.95796	762	23979	3.17778	1.66357e-13	4.71344e-13

## Sheet: B. ko vs. cb
Term Name	GO ID	Term Type	Depth	#Genes in cb	#Total genes in cb	Ratio in cb (%)	#Genes in ko	#Total genes in ko	Ratio in ko (%)	P-value (Fisher's exact test)	Corrected P-value (FDR)
cellular_component	GO:0005575	C	1	16923	24882	68.013	17096	23916	71.4835	0	0
organelle	GO:0043226	C	2	10503	24882	42.2112	10952	23916	45.7936	0	0
cell	GO:0005623	C	2	16837	24882	67.6674	17015	23916	71.1448	0	0
cell part	GO:0044464	C	2	16195	24882	65.0872	16483	23916	68.9204	0	0
organelle part	GO:0044422	C	2	581	24882	2.33502	585	23916	2.44606	5.97301e-11	1.41386e-10
extracellular region	GO:0005576	C	2	411	24882	1.6518	475	23916	1.98612	1.64478e-09	3.66159e-09
membrane-enclosed lumen	GO:0031974	C	2	472	24882	1.89695	492	23916	2.0572	1.90323e-09	4.04437e-09
macromolecular complex	GO:0032991	C	2	489	24882	1.96528	486	23916	2.03211	5.05152e-06	8.51022e-06
intracellular organelle	GO:0043229	C	3	10503	24882	42.2112	10952	23916	45.7936	0	0
membrane-bounded organelle	GO:0043227	C	3	10037	24882	40.3384	10489	23916	43.8577	0	0
intracellular	GO:0005622	C	3	13129	24882	52.7651	13718	23916	57.3591	0	0
intracellular part	GO:0044424	C	3	12216	24882	49.0957	12858	23916	53.7632	0	0
membrane	GO:0016020	C	3	6706	24882	26.9512	6894	23916	28.8259	1.99183e-166	3.10394e-165
cell periphery	GO:0071944	C	3	3172	24882	12.7482	3522	23916	14.7265	3.67292e-89	3.81575e-88
non-membrane-bounded organelle	GO:0043228	C	3	1057	24882	4.24805	1137	23916	4.75414	2.26466e-22	8.30374e-22
external encapsulating structure	GO:0030312	C	3	597	24882	2.39932	699	23916	2.92273	3.50364e-14	1.03997e-13
intracellular organelle part	GO:0044446	C	3	581	24882	2.33502	585	23916	2.44606	5.97301e-11	1.45059e-10
organelle lumen	GO:0043233	C	3	472	24882	1.89695	492	23916	2.0572	1.90323e-09	4.13843e-09
ribonucleoprotein complex	GO:0030529	C	3	489	24882	1.96528	486	23916	2.03211	5.05152e-06	8.66637e-06
intracellular membrane-bounded organelle	GO:0043231	C	4	10037	24882	40.3384	10489	23916	43.8577	0	0
cytoplasm	GO:0005737	C	4	10010	24882	40.2299	10723	23916	44.8361	0	0
cytoplasmic part	GO:0044444	C	4	8210	24882	32.9957	8693	23916	36.3481	1.20923e-274	2.05569e-273
plasma membrane	GO:0005886	C	4	2768	24882	11.1245	3066	23916	12.8199	5.56045e-74	5.47266e-73
intracellular non-membrane-bounded organelle	GO:0043232	C	4	1057	24882	4.24805	1137	23916	4.75414	2.26466e-22	8.14405e-22
cell wall	GO:0005618	C	4	583	24882	2.34306	679	23916	2.8391	1.01576e-13	2.63816e-13
nuclear part	GO:0044428	C	4	581	24882	2.33502	585	23916	2.44606	5.97301e-11	1.43199e-10
intracellular organelle lumen	GO:0070013	C	4	472	24882	1.89695	492	23916	2.0572	1.90323e-09	3.99893e-09
ribosome	GO:0005840	C	4	489	24882	1.96528	486	23916	2.03211	5.05152e-06	8.58759e-06
thylakoid	GO:0009579	C	4	523	24882	2.10192	519	23916	2.1701	8.76448e-06	1.46335e-05
plastid	GO:0009536	C	5	4253	24882	17.0927	4578	23916	19.142	2.07759e-116	2.77507e-115
mitochondrion	GO:0005739	C	5	2565	24882	10.3087	2872	23916	12.0087	1.61566e-69	1.43871e-68
nucleus	GO:0005634	C	5	3122	24882	12.5472	3203	23916	13.3927	1.29809e-64	1.10338e-63
cytosol	GO:0005829	C	5	723	24882	2.90571	798	23916	3.33668	9.72062e-16	2.97993e-15
vacuole	GO:0005773	C	5	683	24882	2.74496	781	23916	3.2656	9.89306e-16	2.98387e-15
nuclear lumen	GO:0031981	C	5	472	24882	1.89695	492	23916	2.0572	1.90323e-09	4.09086e-09
Golgi apparatus	GO:0005794	C	5	422	24882	1.69601	422	23916	1.76451	4.7821e-08	9.41319e-08
cytoskeleton	GO:0005856	C	5	318	24882	1.27803	386	23916	1.61398	7.04743e-08	1.35863e-07
nucleolus	GO:0005730	C	5	315	24882	1.26598	354	23916	1.48018	4.22054e-07	7.73765e-07
endoplasmic reticulum	GO:0005783	C	5	581	24882	2.33502	577	23916	2.41261	1.26107e-06	2.18352e-06
microbody	GO:0042579	C	5	192	24882	0.771642	215	23916	0.89898	0.000158395	0.000253162
peroxisome	GO:0005777	C	6	192	24882	0.771642	215	23916	0.89898	0.000158395	0.000251016
nucleic acid binding transcription factor activity	GO:0001071	F	2	954	24882	3.8341	1026	23916	4.29002	4.57052e-20	1.52623e-19
molecular transducer activity	GO:0060089	F	2	979	24882	3.93457	988	23916	4.13113	3.14756e-18	1.01482e-17
transcription regulator activity	GO:0030528	F	2	512	24882	2.05771	540	23916	2.2579	2.20276e-10	4.96285e-10
structural molecule activity	GO:0005198	F	2	556	24882	2.23455	554	23916	2.31644	6.12121e-08	1.19236e-07
protein binding	GO:0005515	F	3	3976	24882	15.9794	4219	23916	17.6409	6.89238e-100	8.5925e-99
sequence-specific DNA binding transcription factor activity	GO:0003700	F	3	954	24882	3.8341	1026	23916	4.29002	4.57052e-20	1.55398e-19
signal transducer activity	GO:0004871	F	3	979	24882	3.93457	988	23916	4.13113	3.14756e-18	9.97615e-18
lipid binding	GO:0008289	F	3	149	24882	0.598826	188	23916	0.786085	0.000422863	0.000653516
oxygen binding	GO:0019825	F	3	94	24882	0.377783	95	23916	0.397224	0.0229875	0.0330667
DNA binding	GO:0003677	F	4	1845	24882	7.415	1824	23916	7.62669	2.15972e-13	5.53244e-13
receptor activity	GO:0004872	F	4	649	24882	2.60831	668	23916	2.79311	1.34316e-12	3.34895e-12
hydrolase activity, acting on acid anhydrides	GO:0016817	F	4	179	24882	0.719396	192	23916	0.80281	0.000438035	0.000660585
hydrolase activity, acting on acid anhydrides, in phosphorus-containing anhydrides	GO:0016818	F	5	179	24882	0.719396	192	23916	0.80281	0.000438035	0.0006553
pyrophosphatase activity	GO:0016462	F	6	179	24882	0.719396	192	23916	0.80281	0.000438035	0.000671414
nucleoside-triphosphatase activity	GO:0017111	F	7	179	24882	0.719396	192	23916	0.80281	0.000438035	0.000650099
motor activity	GO:0003774	F	8	179	24882	0.719396	192	23916	0.80281	0.000438035	0.000665955
biological_process	GO:0008150	P	1	16537	24882	66.4617	16165	23916	67.5907	2.43092e-73	2.27291e-72
cellular process	GO:0009987	P	2	12097	24882	48.6175	11977	23916	50.0794	2.62078e-131	3.76989e-130
response to stimulus	GO:0050896	P	2	3619	24882	14.5447	3911	23916	16.3531	1.41167e-95	1.55284e-94
developmental process	GO:0032502	P	2	1942	24882	7.80484	2229	23916	9.32012	1.49891e-52	1.12118e-51
multicellular organismal process	GO:0032501	P	2	1899	24882	7.63202	2164	23916	9.04834	4.15313e-50	2.87643e-49
biological regulation	GO:0065007	P	2	1890	24882	7.59585	1972	23916	8.24553	5.05678e-39	2.70176e-38
cellular component organization or biogenesis	GO:0071840	P	2	1582	24882	6.35801	1628	23916	6.80716	4.74e-31	2.1619e-30
regulation of biological process	GO:0050789	P	2	1462	24882	5.87573	1499	23916	6.26777	2.5055e-28	1.0896e-27
signaling	GO:0023052	P	2	1299	24882	5.22064	1340	23916	5.60294	2.06477e-25	8.77529e-25
reproduction	GO:0000003	P	2	1138	24882	4.57359	1239	23916	5.18063	7.90243e-25	3.07865e-24
reproductive process	GO:0022414	P	2	481	24882	1.93312	532	23916	2.22445	1.87106e-10	4.26693e-10
growth	GO:0040007	P	2	372	24882	1.49506	439	23916	1.83559	7.32451e-09	1.48879e-08
establishment of localization	GO:0051234	P	2	2577	24882	10.3569	2514	23916	10.5118	1.54656e-05	2.51484e-05
localization	GO:0051179	P	2	2577	24882	10.3569	2514	23916	10.5118	1.54656e-05	2.5369e-05
metabolic process	GO:0008152	P	2	12334	24882	49.57	11914	23916	49.816	6.27556e-05	0.000101166
multi-organism process	GO:0051704	P	2	147	24882	0.590789	151	23916	0.631376	0.00242494	0.00357059
biosynthetic process	GO:0009058	P	3	4890	24882	19.6528	4909	23916	20.526	8.52896e-97	9.96822e-96
nitrogen compound metabolic process	GO:0006807	P	3	4452	24882	17.8925	4429	23916	18.519	7.56038e-54	6.14692e-53
multicellular organismal development	GO:0007275	P	3	1864	24882	7.49136	2124	23916	8.88108	5.8269e-49	3.4051e-48
response to stress	GO:0006950	P	3	1982	24882	7.9656	2060	23916	8.61348	1.16699e-40	6.61296e-40
primary metabolic process	GO:0044238	P	3	9728	24882	39.0965	9538	23916	39.8813	5.69236e-40	3.1308e-39
cellular component organization	GO:0016043	P	3	1582	24882	6.35801	1628	23916	6.80716	4.74e-31	2.21595e-30
response to abiotic stimulus	GO:0009628	P	3	1191	24882	4.78659	1391	23916	5.81619	2.48095e-30	1.10461e-29
signal transduction	GO:0007165	P	3	1273	24882	5.11615	1320	23916	5.51932	3.56421e-25	1.4181e-24
cellular response to stimulus	GO:0051716	P	3	1273	24882	5.11615	1320	23916	5.51932	3.56421e-25	1.44893e-24
regulation of cellular process	GO:0050794	P	3	1273	24882	5.11615	1320	23916	5.51932	3.56421e-25	1.48113e-24
post-embryonic development	GO:0009791	P	3	1109	24882	4.45704	1221	23916	5.10537	1.04166e-24	3.9753e-24
anatomical structure development	GO:0048856	P	3	872	24882	3.50454	1007	23916	4.21057	7.94736e-21	2.80407e-20
cellular metabolic process	GO:0044237	P	3	7425	24882	29.8408	7258	23916	30.3479	4.53075e-20	1.56898e-19
response to endogenous stimulus	GO:0009719	P	3	739	24882	2.97002	878	23916	3.67118	2.88869e-18	9.47692e-18
anatomical structure morphogenesis	GO:0009653	P	3	661	24882	2.65654	773	23916	3.23215	9.12981e-16	2.84546e-15
small molecule metabolic process	GO:0044281	P	3	736	24882	2.95796	750	23916	3.13598	5.17899e-14	1.51324e-13
macromolecule metabolic process	GO:0043170	P	3	6612	24882	26.5734	6447	23916	26.9568	7.48004e-13	1.89023e-12
response to biotic stimulus	GO:0009607	P	3	499	24882	2.00547	587	23916	2.45442	7.43892e-12	1.83037e-11
embryo development	GO:0009790	P	3	517	24882	2.07781	559	23916	2.33735	7.26543e-11	1.69829e-10
regulation of biological quality	GO:0065008	P	3	522	24882	2.0979	559	23916	2.33735	8.13808e-11	1.87879e-10
response to external stimulus	GO:0009605	P	3	368	24882	1.47898	443	23916	1.85232	5.3424e-09	1.11003e-08
cellular developmental process	GO:0048869	P	3	343	24882	1.37851	430	23916	1.79796	7.62266e-09	1.53273e-08
secondary metabolic process	GO:0019748	P	3	348	24882	1.3986	394	23916	1.64743	7.09154e-08	1.35318e-07
developmental process involved in reproduction	GO:0003006	P	3	335	24882	1.34635	382	23916	1.59726	1.15746e-07	2.1863e-07
cell growth	GO:0016049	P	3	291	24882	1.16952	342	23916	1.43001	5.90191e-07	1.0511e-06
cell cycle	GO:0007049	P	3	315	24882	1.26598	345	23916	1.44255	6.96772e-07	1.21772e-06
transport	GO:0006810	P	3	2577	24882	10.3569	2514	23916	10.5118	1.54656e-05	2.55935e-05
pollination	GO:0009856	P	3	147	24882	0.590789	151	23916	0.631376	0.00242494	0.00354269
tropism	GO:0009606	P	3	68	24882	0.27329	86	23916	0.359592	0.0310057	0.0442601
cellular nitrogen compound metabolic process	GO:0034641	P	4	4452	24882	17.8925	4429	23916	18.519	7.56038e-54	5.89079e-53
gene expression	GO:0010467	P	4	2713	24882	10.9035	2731	23916	11.4191	1.92691e-51	1.38589e-50
macromolecule biosynthetic process	GO:0009059	P	4	2589	24882	10.4051	2609	23916	10.909	3.86792e-49	2.411e-48
cellular biosynthetic process	GO:0044249	P	4	2589	24882	10.4051	2609	23916	10.909	3.86792e-49	2.49414e-48
nucleobase, nucleoside, nucleotide and nucleic acid metabolic process	GO:0006139	P	4	3861	24882	15.5172	3830	23916	16.0144	9.24552e-37	4.43311e-36
carbohydrate metabolic process	GO:0005975	P	4	1236	24882	4.96745	1247	23916	5.21408	5.5334e-23	2.06949e-22
cellular ketone metabolic process	GO:0042180	P	4	736	24882	2.95796	750	23916	3.13598	5.17899e-14	1.38353e-13
cellular amino acid metabolic process	GO:0006520	P	4	736	24882	2.95796	750	23916	3.13598	5.17899e-14	1.40358e-13
organic acid metabolic process	GO:0006082	P	4	736	24882	2.95796	750	23916	3.13598	5.17899e-14	1.42422e-13
amine metabolic process	GO:0009308	P	4	736	24882	2.95796	750	23916	3.13598	5.17899e-14	1.48995e-13
generation of precursor metabolites and energy	GO:0006091	P	4	478	24882	1.92107	495	23916	2.06974	1.7862e-09	3.92964e-09
lipid metabolic process	GO:0006629	P	4	892	24882	3.58492	885	23916	3.70045	5.63491e-09	1.15794e-08
cell differentiation	GO:0030154	P	4	343	24882	1.37851	430	23916	1.79796	7.62266e-09	1.51642e-08
reproductive structure development	GO:0048608	P	4	335	24882	1.34635	382	23916	1.59726	1.15746e-07	2.16444e-07
flower development	GO:0009908	P	4	320	24882	1.28607	369	23916	1.5429	1.94275e-07	3.59698e-07
regulation of cellular component size	GO:0032535	P	4	291	24882	1.16952	342	23916	1.43001	5.90191e-07	1.06121e-06
regulation of anatomical structure size	GO:0090066	P	4	291	24882	1.16952	342	23916	1.43001	5.90191e-07	1.07151e-06
photosynthesis	GO:0015979	P	4	205	24882	0.823889	212	23916	0.886436	0.000205316	0.000322639
cellular macromolecule metabolic process	GO:0044260	P	4	5448	24882	21.8953	5280	23916	22.0773	0.000237224	0.000369674
response to extracellular stimulus	GO:0009991	P	4	99	24882	0.397878	122	23916	0.510119	0.00704212	0.0102083
nucleic acid metabolic process	GO:0090304	P	5	2700	24882	10.8512	2702	23916	11.2979	4.51544e-50	3.01567e-49
cellular macromolecule biosynthetic process	GO:0034645	P	5	2589	24882	10.4051	2609	23916	10.909	3.86792e-49	2.33323e-48
transcription, DNA-dependent	GO:0006351	P	5	1924	24882	7.7325	1984	23916	8.2957	1.78748e-38	8.79629e-38
RNA biosynthetic process	GO:0032774	P	5	1924	24882	7.7325	1984	23916	8.2957	1.78748e-38	9.03402e-38
RNA metabolic process	GO:0016070	P	5	1924	24882	7.7325	1984	23916	8.2957	1.78748e-38	9.28497e-38
oxoacid metabolic process	GO:0043436	P	5	736	24882	2.95796	750	23916	3.13598	5.17899e-14	1.36404e-13
cellular amine metabolic process	GO:0044106	P	5	736	24882	2.95796	750	23916	3.13598	5.17899e-14	1.44548e-13
regulation of cell size	GO:0008361	P	5	291	24882	1.16952	342	23916	1.43001	5.90191e-07	1.04119e-06
carboxylic acid metabolic process	GO:0019752	P	6	736	24882	2.95796	750	23916	3.13598	5.17899e-14	1.46738e-13

## Sheet: C. ra vs. cb
Term Name	GO ID	Term Type	Depth	#Genes in cb	#Total genes in cb	Ratio in cb (%)	#Genes in ra	#Total genes in ra	Ratio in ra (%)	P-value (Fisher's exact test)	Corrected P-value (FDR)
cellular_component	GO:0005575	C	1	16923	24882	68.013	15894	23066	68.9066	8.3224e-26	6.2158e-25
organelle	GO:0043226	C	2	10503	24882	42.2112	10369	23066	44.9536	4.1107e-260	9.82457e-258
macromolecular complex	GO:0032991	C	2	489	24882	1.96528	908	23066	3.93653	7.28028e-38	8.28565e-37
cell	GO:0005623	C	2	16837	24882	67.6674	15828	23066	68.6205	6.13399e-29	5.2358e-28
intracellular organelle	GO:0043229	C	3	10503	24882	42.2112	10340	23066	44.8279	2.9283e-232	3.49931e-230
membrane-bounded organelle	GO:0043227	C	3	10037	24882	40.3384	9884	23066	42.8509	3.61593e-220	2.88069e-218
intracellular part	GO:0044424	C	3	12216	24882	49.0957	11712	23066	50.776	3.65019e-82	9.69328e-81
intracellular	GO:0005622	C	3	13129	24882	52.7651	12536	23066	54.3484	1.05472e-71	2.52079e-70
non-membrane-bounded organelle	GO:0043228	C	3	1057	24882	4.24805	1086	23066	4.70823	7.97476e-38	8.66349e-37
cell periphery	GO:0071944	C	3	3172	24882	12.7482	3054	23066	13.2403	2.25099e-19	1.09793e-18
protein complex	GO:0043234	C	3	0	24882	0	441	23066	1.9119	9.3873e-19	4.31455e-18
vesicle	GO:0031982	C	3	0	24882	0	321	23066	1.39166	3.779e-13	1.34803e-12
ribonucleoprotein complex	GO:0030529	C	3	489	24882	1.96528	477	23066	2.06798	1.9457e-06	4.89496e-06
external encapsulating structure	GO:0030312	C	3	597	24882	2.39932	571	23066	2.47551	0.00197415	0.00436871
intracellular membrane-bounded organelle	GO:0043231	C	4	10037	24882	40.3384	9884	23066	42.8509	3.61593e-220	2.16052e-218
cytoplasmic part	GO:0044444	C	4	8210	24882	32.9957	8124	23066	35.2207	1.11951e-204	5.35124e-203
cytoplasm	GO:0005737	C	4	10010	24882	40.2299	9602	23066	41.6284	7.87554e-62	1.34447e-60
intracellular non-membrane-bounded organelle	GO:0043232	C	4	1057	24882	4.24805	1086	23066	4.70823	7.97476e-38	8.28682e-37
plasma membrane	GO:0005886	C	4	2768	24882	11.1245	2681	23066	11.6232	6.56558e-23	3.5663e-22
cytoplasmic vesicle	GO:0031410	C	4	0	24882	0	321	23066	1.39166	3.779e-13	1.32821e-12
membrane-bounded vesicle	GO:0031988	C	4	0	24882	0	321	23066	1.39166	3.779e-13	1.36846e-12
thylakoid	GO:0009579	C	4	523	24882	2.10192	510	23066	2.21105	1.02077e-06	2.59537e-06
ribosome	GO:0005840	C	4	489	24882	1.96528	477	23066	2.06798	1.9457e-06	4.84398e-06
cell wall	GO:0005618	C	4	583	24882	2.34306	558	23066	2.41915	0.00176256	0.00393693
mitochondrion	GO:0005739	C	5	2565	24882	10.3087	2516	23066	10.9078	1.16531e-37	1.16046e-36
nucleus	GO:0005634	C	5	3122	24882	12.5472	3023	23066	13.1059	1.46096e-25	1.05809e-24
vacuole	GO:0005773	C	5	683	24882	2.74496	715	23066	3.0998	5.39165e-25	3.0681e-24
plastid	GO:0009536	C	5	4253	24882	17.0927	4070	23066	17.645	1.64052e-18	7.3978e-18
Golgi apparatus	GO:0005794	C	5	422	24882	1.69601	433	23066	1.87722	3.55789e-15	1.39399e-14
cytoplasmic membrane-bounded vesicle	GO:0016023	C	5	0	24882	0	321	23066	1.39166	3.779e-13	1.30896e-12
cytoskeleton	GO:0005856	C	5	318	24882	1.27803	330	23066	1.43068	1.01479e-11	3.14979e-11
microbody	GO:0042579	C	5	192	24882	0.771642	201	23066	0.871412	2.15088e-07	5.71179e-07
cytosol	GO:0005829	C	5	723	24882	2.90571	696	23066	3.01743	3.55e-05	8.15818e-05
endosome	GO:0005768	C	5	59	24882	0.237119	72	23066	0.312148	0.00410302	0.00867807
chromosome	GO:0005694	C	5	0	24882	0	64	23066	0.277465	0.00663308	0.0139062
peroxisome	GO:0005777	C	6	192	24882	0.771642	201	23066	0.871412	2.15088e-07	5.64902e-07
nucleic acid binding transcription factor activity	GO:0001071	F	2	954	24882	3.8341	940	23066	4.07526	3.8493e-17	1.64283e-16
structural molecule activity	GO:0005198	F	2	556	24882	2.23455	552	23066	2.39313	5.81798e-14	2.20714e-13
electron carrier activity	GO:0009055	F	2	0	24882	0	141	23066	0.611289	1.0092e-05	2.43634e-05
protein binding	GO:0005515	F	3	3976	24882	15.9794	3856	23066	16.7172	9.9365e-36	9.49929e-35
sequence-specific DNA binding transcription factor activity	GO:0003700	F	3	954	24882	3.8341	940	23066	4.07526	3.8493e-17	1.61401e-16
lipid binding	GO:0008289	F	3	149	24882	0.598826	181	23066	0.784705	8.42742e-07	2.16576e-06
ion binding	GO:0043167	F	3	0	24882	0	72	23066	0.312148	0.00345923	0.00744825
hydrolase activity, acting on ester bonds	GO:0016788	F	4	304	24882	1.22177	311	23066	1.3483	4.68593e-11	1.41764e-10
peptidase activity	GO:0008233	F	4	0	24882	0	177	23066	0.767363	4.09982e-07	1.06506e-06
cation binding	GO:0043169	F	4	0	24882	0	72	23066	0.312148	0.00345923	0.00738175
phosphotransferase activity, alcohol group as acceptor	GO:0016773	F	5	0	24882	0	369	23066	1.59976	2.50164e-15	1.01338e-14
metal ion binding	GO:0046872	F	5	0	24882	0	72	23066	0.312148	0.00345923	0.00751596
phosphoric ester hydrolase activity	GO:0042578	F	5	0	24882	0	57	23066	0.247117	0.0116736	0.0242607
protein kinase activity	GO:0004672	F	6	0	24882	0	369	23066	1.59976	2.50164e-15	9.96487e-15
calcium ion binding	GO:0005509	F	6	0	24882	0	72	23066	0.312148	0.00345923	0.00758492
phosphatase activity	GO:0016791	F	6	0	24882	0	57	23066	0.247117	0.0116736	0.0240516
phosphoprotein phosphatase activity	GO:0004721	F	7	0	24882	0	57	23066	0.247117	0.0116736	0.023846
biological_process	GO:0008150	P	1	16537	24882	66.4617	15448	23066	66.973	1.57618e-09	4.4846e-09
response to stimulus	GO:0050896	P	2	3619	24882	14.5447	3663	23066	15.8805	1.86283e-134	7.42027e-133
biological regulation	GO:0065007	P	2	1890	24882	7.59585	2395	23066	10.3832	1.20911e-105	4.12826e-104
regulation of biological process	GO:0050789	P	2	1462	24882	5.87573	1994	23066	8.64476	2.95522e-88	8.82872e-87
developmental process	GO:0032502	P	2	1942	24882	7.80484	1972	23066	8.54938	1.86713e-69	4.05677e-68
multicellular organismal process	GO:0032501	P	2	1899	24882	7.63202	1920	23066	8.32394	2.98462e-67	5.94437e-66
signaling	GO:0023052	P	2	1299	24882	5.22064	1346	23066	5.83543	2.11216e-47	3.36538e-46
reproduction	GO:0000003	P	2	1138	24882	4.57359	1162	23066	5.03772	2.20646e-40	2.63672e-39
growth	GO:0040007	P	2	372	24882	1.49506	413	23066	1.79051	1.01525e-14	3.91362e-14
cellular component organization or biogenesis	GO:0071840	P	2	1582	24882	6.35801	1533	23066	6.64615	1.39787e-13	5.13986e-13
establishment of localization	GO:0051234	P	2	2577	24882	10.3569	2465	23066	10.6867	6.51784e-11	1.89971e-10
localization	GO:0051179	P	2	2577	24882	10.3569	2465	23066	10.6867	6.51784e-11	1.9472e-10
multicellular organismal development	GO:0007275	P	3	1864	24882	7.49136	1885	23066	8.1722	5.47857e-66	1.00721e-64
cellular response to stimulus	GO:0051716	P	3	1273	24882	5.11615	1327	23066	5.75306	6.86196e-47	9.11115e-46
signal transduction	GO:0007165	P	3	1273	24882	5.11615	1327	23066	5.75306	6.86196e-47	9.6471e-46
regulation of cellular process	GO:0050794	P	3	1273	24882	5.11615	1327	23066	5.75306	6.86196e-47	1.025e-45
response to abiotic stimulus	GO:0009628	P	3	1191	24882	4.78659	1232	23066	5.34119	3.28258e-43	4.12914e-42
response to endogenous stimulus	GO:0009719	P	3	739	24882	2.97002	842	23066	3.65039	1.92589e-30	1.77033e-29
biosynthetic process	GO:0009058	P	3	4890	24882	19.6528	4707	23066	20.4067	2.0166e-30	1.78506e-29
small molecule metabolic process	GO:0044281	P	3	736	24882	2.95796	739	23066	3.20385	1.92169e-25	1.17765e-24
response to stress	GO:0006950	P	3	1982	24882	7.9656	1937	23066	8.39764	9.98698e-25	5.5509e-24
regulation of biological quality	GO:0065008	P	3	522	24882	2.0979	542	23066	2.34978	6.10991e-19	2.92054e-18
embryo development	GO:0009790	P	3	517	24882	2.07781	537	23066	2.3281	9.03605e-19	4.23454e-18
anatomical structure morphogenesis	GO:0009653	P	3	661	24882	2.65654	658	23066	2.85268	2.47433e-18	1.09512e-17
response to biotic stimulus	GO:0009607	P	3	499	24882	2.00547	502	23066	2.17636	1.97232e-17	8.57063e-17
anatomical structure development	GO:0048856	P	3	872	24882	3.50454	859	23066	3.7241	1.31797e-15	5.43095e-15
cellular component organization	GO:0016043	P	3	1582	24882	6.35801	1533	23066	6.64615	1.39787e-13	5.22017e-13
cellular developmental process	GO:0048869	P	3	343	24882	1.37851	367	23066	1.59109	4.86198e-13	1.63664e-12
cell growth	GO:0016049	P	3	291	24882	1.16952	332	23066	1.43935	5.89229e-12	1.87768e-11
cell cycle	GO:0007049	P	3	315	24882	1.26598	330	23066	1.43068	9.74966e-12	3.06601e-11
response to external stimulus	GO:0009605	P	3	368	24882	1.47898	367	23066	1.59109	1.95521e-11	5.99095e-11
transport	GO:0006810	P	3	2577	24882	10.3569	2465	23066	10.6867	6.51784e-11	1.92316e-10
nitrogen compound metabolic process	GO:0006807	P	3	4452	24882	17.8925	4213	23066	18.265	1.06598e-08	2.96243e-08
cellular component organization or biogenesis at cellular level	GO:0071841	P	3	0	24882	0	201	23066	0.871412	4.56198e-08	1.22507e-07
secondary metabolic process	GO:0019748	P	3	348	24882	1.3986	342	23066	1.4827	2.29595e-06	5.65703e-06
macromolecule localization	GO:0033036	P	3	0	24882	0	131	23066	0.567935	2.41032e-05	5.59287e-05
establishment of protein localization	GO:0045184	P	3	0	24882	0	131	23066	0.567935	2.41032e-05	5.70362e-05
cellular metabolic process	GO:0044237	P	3	7425	24882	29.8408	6957	23066	30.1613	4.29471e-05	9.77559e-05
cellular ketone metabolic process	GO:0042180	P	4	736	24882	2.95796	739	23066	3.20385	1.92169e-25	1.1202e-24
cellular amino acid metabolic process	GO:0006520	P	4	736	24882	2.95796	739	23066	3.20385	1.92169e-25	1.24131e-24
organic acid metabolic process	GO:0006082	P	4	736	24882	2.95796	739	23066	3.20385	1.92169e-25	1.27579e-24
amine metabolic process	GO:0009308	P	4	736	24882	2.95796	739	23066	3.20385	1.92169e-25	1.35083e-24
macromolecule biosynthetic process	GO:0009059	P	4	2589	24882	10.4051	2507	23066	10.8688	3.76631e-21	1.91521e-20
cellular biosynthetic process	GO:0044249	P	4	2589	24882	10.4051	2507	23066	10.8688	3.76631e-21	1.95684e-20
gene expression	GO:0010467	P	4	2713	24882	10.9035	2622	23066	11.3674	3.81206e-20	1.89809e-19
cell differentiation	GO:0030154	P	4	343	24882	1.37851	367	23066	1.59109	4.86198e-13	1.66002e-12
regulation of anatomical structure size	GO:0090066	P	4	291	24882	1.16952	332	23066	1.43935	5.89229e-12	1.90305e-11
regulation of cellular component size	GO:0032535	P	4	291	24882	1.16952	332	23066	1.43935	5.89229e-12	1.95591e-11
generation of precursor metabolites and energy	GO:0006091	P	4	478	24882	1.92107	472	23066	2.0463	6.75123e-10	1.94403e-09
cellular nitrogen compound metabolic process	GO:0034641	P	4	4452	24882	17.8925	4213	23066	18.265	1.06598e-08	2.99728e-08
cellular component organization at cellular level	GO:0071842	P	4	0	24882	0	201	23066	0.871412	4.56198e-08	1.23899e-07
ion transport	GO:0006811	P	4	0	24882	0	142	23066	0.615625	9.24625e-06	2.25495e-05
protein transport	GO:0015031	P	4	0	24882	0	131	23066	0.567935	2.41032e-05	5.6477e-05
protein localization	GO:0008104	P	4	0	24882	0	131	23066	0.567935	2.41032e-05	5.76065e-05
nucleobase, nucleoside, nucleotide and nucleic acid metabolic process	GO:0006139	P	4	3861	24882	15.5172	3635	23066	15.7591	7.35676e-05	0.000165874
carbohydrate metabolic process	GO:0005975	P	4	1236	24882	4.96745	1165	23066	5.05072	0.0160736	0.0325559
transcription, DNA-dependent	GO:0006351	P	5	1924	24882	7.7325	1887	23066	8.18087	5.84225e-28	4.50418e-27
RNA biosynthetic process	GO:0032774	P	5	1924	24882	7.7325	1887	23066	8.18087	5.84225e-28	4.65432e-27
RNA metabolic process	GO:0016070	P	5	1924	24882	7.7325	1887	23066	8.18087	5.84225e-28	4.81482e-27
oxoacid metabolic process	GO:0043436	P	5	736	24882	2.95796	739	23066	3.20385	1.92169e-25	1.20864e-24
cellular amine metabolic process	GO:0044106	P	5	736	24882	2.95796	739	23066	3.20385	1.92169e-25	1.31224e-24
cellular macromolecule biosynthetic process	GO:0034645	P	5	2589	24882	10.4051	2507	23066	10.8688	3.76631e-21	2.00033e-20
regulation of cell size	GO:0008361	P	5	291	24882	1.16952	332	23066	1.43935	5.89229e-12	1.92912e-11
organelle organization	GO:0006996	P	5	0	24882	0	201	23066	0.871412	4.56198e-08	1.25323e-07
carboxylic acid metabolic process	GO:0019752	P	6	736	24882	2.95796	739	23066	3.20385	1.92169e-25	1.14821e-24

## Sheet: D. ct vs. cb
Term Name	GO ID	Term Type	Depth	#Genes in cb	#Total genes in cb	Ratio in cb (%)	#Genes in ct	#Total genes in ct	Ratio in ct (%)	P-value (Fisher's exact test)	Corrected P-value (FDR)
cellular_component	GO:0005575	C	1	16923	24882	68.013	15963	23154	68.9427	1.99288e-29	1.03519e-28
organelle	GO:0043226	C	2	10503	24882	42.2112	10246	23154	44.2515	9.49062e-142	8.87373e-140
cell part	GO:0044464	C	2	16195	24882	65.0872	15308	23154	66.1138	2.68733e-34	1.6751e-33
cell	GO:0005623	C	2	16837	24882	67.6674	15896	23154	68.6534	1.17078e-32	7.06244e-32
intracellular organelle	GO:0043229	C	3	10503	24882	42.2112	10246	23154	44.2515	9.49062e-142	1.77475e-139
membrane-bounded organelle	GO:0043227	C	3	10037	24882	40.3384	9787	23154	42.2692	8.52471e-130	5.31374e-128
intracellular	GO:0005622	C	3	13129	24882	52.7651	12649	23154	54.6299	1.25541e-105	4.69525e-104
intracellular part	GO:0044424	C	3	12216	24882	49.0957	11762	23154	50.799	1.06485e-89	3.31879e-88
non-membrane-bounded organelle	GO:0043228	C	3	1057	24882	4.24805	1015	23154	4.38369	2.08851e-05	5.13883e-05
cell periphery	GO:0071944	C	3	3172	24882	12.7482	2990	23154	12.9135	0.00194794	0.00383437
intracellular membrane-bounded organelle	GO:0043231	C	4	10037	24882	40.3384	9787	23154	42.2692	8.52471e-130	3.9853e-128
cytoplasmic part	GO:0044444	C	4	8210	24882	32.9957	7985	23154	34.4865	1.39411e-86	3.72426e-85
cytoplasm	GO:0005737	C	4	10010	24882	40.2299	9592	23154	41.427	5.37464e-48	5.28978e-47
thylakoid	GO:0009579	C	4	523	24882	2.10192	514	23154	2.21992	2.47055e-08	7.69987e-08
plasma membrane	GO:0005886	C	4	2768	24882	11.1245	2635	23154	11.3803	5.52444e-07	1.58934e-06
intracellular non-membrane-bounded organelle	GO:0043232	C	4	1057	24882	4.24805	1015	23154	4.38369	2.08851e-05	5.07209e-05
plastid	GO:0009536	C	5	4253	24882	17.0927	4192	23154	18.1049	2.0862e-73	4.8765e-72
nucleus	GO:0005634	C	5	3122	24882	12.5472	3057	23154	13.2029	5.78995e-39	4.16431e-38
cytosol	GO:0005829	C	5	723	24882	2.90571	732	23154	3.16144	4.42357e-24	2.12105e-23
mitochondrion	GO:0005739	C	5	2565	24882	10.3087	2481	23154	10.7152	2.14195e-17	9.31501e-17
Golgi apparatus	GO:0005794	C	5	422	24882	1.69601	434	23154	1.87441	1.65163e-14	6.86345e-14
cytoskeleton	GO:0005856	C	5	318	24882	1.27803	348	23154	1.50298	7.22717e-12	2.599e-11
microbody	GO:0042579	C	5	192	24882	0.771642	199	23154	0.859463	5.36037e-07	1.5911e-06
vacuole	GO:0005773	C	5	683	24882	2.74496	655	23154	2.82888	0.00104153	0.00234658
endosome	GO:0005768	C	5	59	24882	0.237119	68	23154	0.293686	0.0072561	0.0138458
peroxisome	GO:0005777	C	6	192	24882	0.771642	199	23154	0.859463	5.36037e-07	1.56623e-06
nucleic acid binding transcription factor activity	GO:0001071	F	2	954	24882	3.8341	963	23154	4.15911	1.3276e-31	7.09319e-31
transcription regulator activity	GO:0030528	F	2	512	24882	2.05771	529	23154	2.2847	1.32013e-17	5.87774e-17
structural molecule activity	GO:0005198	F	2	556	24882	2.23455	543	23154	2.34517	7.36988e-07	2.08813e-06
molecular transducer activity	GO:0060089	F	2	979	24882	3.93457	943	23154	4.07273	6.14811e-06	1.57493e-05
protein binding	GO:0005515	F	3	3976	24882	15.9794	3883	23154	16.7703	1.18448e-44	1.05475e-43
sequence-specific DNA binding transcription factor activity	GO:0003700	F	3	954	24882	3.8341	963	23154	4.15911	1.3276e-31	7.30181e-31
lipid binding	GO:0008289	F	3	149	24882	0.598826	169	23154	0.729895	4.35949e-06	1.13226e-05
signal transducer activity	GO:0004871	F	3	979	24882	3.93457	943	23154	4.07273	6.14811e-06	1.55364e-05
DNA binding	GO:0003677	F	4	1845	24882	7.415	1778	23154	7.67902	1.98364e-10	6.28714e-10
hydrolase activity, acting on acid anhydrides	GO:0016817	F	4	179	24882	0.719396	189	23154	0.816274	1.0855e-06	2.94186e-06
receptor activity	GO:0004872	F	4	649	24882	2.60831	617	23154	2.66477	0.0207592	0.0392119
hydrolase activity, acting on acid anhydrides, in phosphorus-containing anhydrides	GO:0016818	F	5	179	24882	0.719396	189	23154	0.816274	1.0855e-06	2.89983e-06
pyrophosphatase activity	GO:0016462	F	6	179	24882	0.719396	189	23154	0.816274	1.0855e-06	3.02968e-06
nucleoside-triphosphatase activity	GO:0017111	F	7	179	24882	0.719396	189	23154	0.816274	1.0855e-06	2.85899e-06
motor activity	GO:0003774	F	8	179	24882	0.719396	189	23154	0.816274	1.0855e-06	2.98512e-06
developmental process	GO:0032502	P	2	1942	24882	7.80484	2011	23154	8.68532	6.70252e-69	1.39263e-67
multicellular organismal process	GO:0032501	P	2	1899	24882	7.63202	1964	23154	8.48234	4.28467e-67	8.01232e-66
response to stimulus	GO:0050896	P	2	3619	24882	14.5447	3544	23154	15.3062	7.93304e-46	7.4174e-45
signaling	GO:0023052	P	2	1299	24882	5.22064	1296	23154	5.59731	3.32888e-37	2.22321e-36
biological regulation	GO:0065007	P	2	1890	24882	7.59585	1869	23154	8.07204	4.25497e-36	2.74372e-35
regulation of biological process	GO:0050789	P	2	1462	24882	5.87573	1450	23154	6.26242	9.37866e-32	5.31457e-31
reproduction	GO:0000003	P	2	1138	24882	4.57359	1132	23154	4.889	2.66134e-28	1.34505e-27
reproductive process	GO:0022414	P	2	481	24882	1.93312	486	23154	2.09899	4.06958e-16	1.72957e-15
growth	GO:0040007	P	2	372	24882	1.49506	405	23154	1.74916	9.93546e-14	4.03898e-13
cellular process	GO:0009987	P	2	12097	24882	48.6175	11334	23154	48.9505	6.47736e-05	0.00015529
cellular component organization or biogenesis	GO:0071840	P	2	1582	24882	6.35801	1500	23154	6.47836	0.00188936	0.00379904
multicellular organismal development	GO:0007275	P	3	1864	24882	7.49136	1927	23154	8.32254	1.0135e-65	1.35375e-64
signal transduction	GO:0007165	P	3	1273	24882	5.11615	1274	23154	5.50229	1.14195e-41	8.89767e-41
cellular response to stimulus	GO:0051716	P	3	1273	24882	5.11615	1274	23154	5.50229	1.14195e-41	9.28453e-41
regulation of cellular process	GO:0050794	P	3	1273	24882	5.11615	1274	23154	5.50229	1.14195e-41	9.70655e-41
response to abiotic stimulus	GO:0009628	P	3	1191	24882	4.78659	1223	23154	5.28202	1.15394e-40	8.6315e-40
post-embryonic development	GO:0009791	P	3	1109	24882	4.45704	1137	23154	4.9106	1.04952e-37	7.26892e-37
anatomical structure development	GO:0048856	P	3	872	24882	3.50454	943	23154	4.07273	5.47984e-32	3.20228e-31
response to endogenous stimulus	GO:0009719	P	3	739	24882	2.97002	785	23154	3.39034	2.58149e-26	1.27036e-25
anatomical structure morphogenesis	GO:0009653	P	3	661	24882	2.65654	680	23154	2.93686	1.61669e-22	7.55803e-22
developmental process involved in reproduction	GO:0003006	P	3	335	24882	1.34635	382	23154	1.64982	4.44281e-13	1.76767e-12
cellular developmental process	GO:0048869	P	3	343	24882	1.37851	380	23154	1.64119	6.01965e-13	2.29729e-12
cell cycle	GO:0007049	P	3	315	24882	1.26598	344	23154	1.4857	9.86265e-12	3.47984e-11
cell growth	GO:0016049	P	3	291	24882	1.16952	311	23154	1.34318	1.27594e-10	4.18596e-10
biosynthetic process	GO:0009058	P	3	4890	24882	19.6528	4648	23154	20.0743	1.27327e-10	4.40928e-10
embryo development	GO:0009790	P	3	517	24882	2.07781	506	23154	2.18537	4.99685e-07	1.50711e-06
macromolecule metabolic process	GO:0043170	P	3	6612	24882	26.5734	6212	23154	26.8291	0.000398026	0.000907694
regulation of biological quality	GO:0065008	P	3	522	24882	2.0979	504	23154	2.17673	0.000393793	0.000909128
nitrogen compound metabolic process	GO:0006807	P	3	4452	24882	17.8925	4194	23154	18.1135	0.000386998	0.00091606
small molecule metabolic process	GO:0044281	P	3	736	24882	2.95796	705	23154	3.04483	0.00108565	0.00241687
response to biotic stimulus	GO:0009607	P	3	499	24882	2.00547	480	23154	2.07308	0.00191896	0.00381751
cellular component organization	GO:0016043	P	3	1582	24882	6.35801	1500	23154	6.47836	0.00188936	0.00384033
tropism	GO:0009606	P	3	68	24882	0.27329	80	23154	0.345513	0.00300854	0.00579996
gene expression	GO:0010467	P	4	2713	24882	10.9035	2683	23154	11.5876	1.86369e-52	2.3234e-51
macromolecule biosynthetic process	GO:0009059	P	4	2589	24882	10.4051	2559	23154	11.0521	8.70728e-49	9.578e-48
cellular biosynthetic process	GO:0044249	P	4	2589	24882	10.4051	2559	23154	11.0521	8.70728e-49	1.01766e-47
reproductive structure development	GO:0048608	P	4	335	24882	1.34635	382	23154	1.64982	4.44281e-13	1.73085e-12
cell differentiation	GO:0030154	P	4	343	24882	1.37851	380	23154	1.64119	6.01965e-13	2.25135e-12
flower development	GO:0009908	P	4	320	24882	1.28607	368	23154	1.58936	1.25146e-12	4.58868e-12
regulation of cellular component size	GO:0032535	P	4	291	24882	1.16952	311	23154	1.34318	1.27594e-10	4.26071e-10
regulation of anatomical structure size	GO:0090066	P	4	291	24882	1.16952	311	23154	1.34318	1.27594e-10	4.33818e-10
photosynthesis	GO:0015979	P	4	205	24882	0.823889	207	23154	0.894014	3.11993e-07	9.56437e-07
nucleobase, nucleoside, nucleotide and nucleic acid metabolic process	GO:0006139	P	4	3861	24882	15.5172	3654	23154	15.7813	8.45121e-06	2.10717e-05
cellular nitrogen compound metabolic process	GO:0034641	P	4	4452	24882	17.8925	4194	23154	18.1135	0.000386998	0.000904609
cellular ketone metabolic process	GO:0042180	P	4	736	24882	2.95796	705	23154	3.04483	0.00108565	0.00225575
cellular amino acid metabolic process	GO:0006520	P	4	736	24882	2.95796	705	23154	3.04483	0.00108565	0.00228109
organic acid metabolic process	GO:0006082	P	4	736	24882	2.95796	705	23154	3.04483	0.00108565	0.00230701
amine metabolic process	GO:0009308	P	4	736	24882	2.95796	705	23154	3.04483	0.00108565	0.00238844
generation of precursor metabolites and energy	GO:0006091	P	4	478	24882	1.92107	460	23154	1.9867	0.00207747	0.00404674
cellular macromolecule metabolic process	GO:0044260	P	4	5448	24882	21.8953	5102	23154	22.0351	0.0265259	0.0496034
transcription, DNA-dependent	GO:0006351	P	5	1924	24882	7.7325	1976	23154	8.53416	4.72627e-67	6.79856e-66
RNA biosynthetic process	GO:0032774	P	5	1924	24882	7.7325	1976	23154	8.53416	4.72627e-67	7.3651e-66
RNA metabolic process	GO:0016070	P	5	1924	24882	7.7325	1976	23154	8.53416	4.72627e-67	8.03466e-66
cellular macromolecule biosynthetic process	GO:0034645	P	5	2589	24882	10.4051	2559	23154	11.0521	8.70728e-49	9.04589e-48
nucleic acid metabolic process	GO:0090304	P	5	2700	24882	10.8512	2617	23154	11.3026	2.05739e-20	9.3837e-20
regulation of cell size	GO:0008361	P	5	291	24882	1.16952	311	23154	1.34318	1.27594e-10	4.11379e-10
oxoacid metabolic process	GO:0043436	P	5	736	24882	2.95796	705	23154	3.04483	0.00108565	0.00223096
cellular amine metabolic process	GO:0044106	P	5	736	24882	2.95796	705	23154	3.04483	0.00108565	0.00233353
carboxylic acid metabolic process	GO:0019752	P	6	736	24882	2.95796	705	23154	3.04483	0.00108565	0.00236067

## Sheet: E. share
Term Name	GO ID	Term Type	Depth	Ratio in cb	Ratio in bg	Ratio in ko	Ratio in ra	Ratio in ct	Corrected P-value (FDR; bg vs. cb)	Corrected P-value (FDR; ko vs. cb)	Corrected P-value (FDR; ra vs. cb)	Corrected P-value (FDR; ct vs. cb)	Gene IDs in bg	Gene IDs in ko	Gene IDs in ra	Gene IDs in ct	Gene IDs in cb
cellular_component	GO:0005575	C	1	16923/24882	17141/23979	17096/23916	15894/23066	15963/23154	0	0	6.2158e-25	1.03519e-28
organelle	GO:0043226	C	2	10503/24882	11107/23979	10952/23916	10369/23066	10246/23154	0	0	9.82e-258	8.8737e-140
cell	GO:0005623	C	2	16837/24882	17068/23979	17015/23916	15828/23066	15896/23154	0	0	5.2358e-28	7.06244e-32
non-membrane-bounded organelle	GO:0043228	C	3	1057/24882	1145/23979	1137/23916	1086/23066	1015/23154	8.55443e-21	8.30374e-22	8.66349e-37	5.13883e-05
intracellular	GO:0005622	C	3	13129/24882	13839/23979	13718/23916	12536/23066	12649/23154	0	0	2.52079e-70	4.6952e-104
intracellular part	GO:0044424	C	3	12216/24882	13004/23979	12858/23916	11712/23066	11762/23154	0	0	9.69328e-81	3.31879e-88
membrane-bounded organelle	GO:0043227	C	3	10037/24882	10636/23979	10489/23916	9884/23066	9787/23154	0	0	2.8807e-218	5.3137e-128
cell periphery	GO:0071944	C	3	3172/24882	3414/23979	3522/23916	3054/23066	2990/23154	3.18977e-74	3.81575e-88	1.09793e-18	0.00383437
intracellular organelle	GO:0043229	C	3	10503/24882	11107/23979	10952/23916	10340/23066	10246/23154	0	0	3.4993e-230	1.7747e-139
cytoplasm	GO:0005737	C	4	10010/24882	10785/23979	10723/23916	9602/23066	9592/23154	0	0	1.34447e-60	5.28978e-47
plasma membrane	GO:0005886	C	4	2768/24882	2997/23979	3066/23916	2681/23066	2635/23154	7.22081e-64	5.47266e-73	3.5663e-22	1.58934e-06
intracellular non-membrane-bounded organelle	GO:0043232	C	4	1057/24882	1145/23979	1137/23916	1086/23066	1015/23154	8.39302e-21	8.14405e-22	8.28682e-37	5.07209e-05
thylakoid	GO:0009579	C	4	523/24882	522/23979	519/23916	510/23066	514/23154	1.35428e-07	1.46335e-05	2.59537e-06	7.69987e-08
cytoplasmic part	GO:0044444	C	4	8210/24882	8736/23979	8693/23916	8124/23066	7985/23154	1.4211e-270	2.0557e-273	5.3512e-203	3.72426e-85
intracellular membrane-bounded organelle	GO:0043231	C	4	10037/24882	10636/23979	10489/23916	9884/23066	9787/23154	0	0	2.1605e-218	3.9853e-128
mitochondrion	GO:0005739	C	5	2565/24882	2901/23979	2872/23916	2516/23066	2481/23154	2.35056e-67	1.43871e-68	1.16046e-36	9.31501e-17
cytoskeleton	GO:0005856	C	5	318/24882	396/23979	386/23916	330/23066	348/23154	2.08838e-07	1.35863e-07	3.14979e-11	2.599e-11
cytosol	GO:0005829	C	5	723/24882	790/23979	798/23916	696/23066	732/23154	4.4639e-14	2.97993e-15	8.15818e-05	2.12105e-23
vacuole	GO:0005773	C	5	683/24882	819/23979	781/23916	715/23066	655/23154	1.38539e-15	2.98387e-15	3.0681e-24	0.00234658
microbody	GO:0042579	C	5	192/24882	219/23979	215/23916	201/23066	199/23154	0.000360909	0.000253162	5.71179e-07	1.5911e-06
plastid	GO:0009536	C	5	4253/24882	4562/23979	4578/23916	4070/23066	4192/23154	1.1538e-107	2.7751e-115	7.3978e-18	4.8765e-72
nucleus	GO:0005634	C	5	3122/24882	3301/23979	3203/23916	3023/23066	3057/23154	9.40444e-68	1.10338e-63	1.05809e-24	4.16431e-38
Golgi apparatus	GO:0005794	C	5	422/24882	420/23979	422/23916	433/23066	434/23154	3.67633e-05	9.41319e-08	1.39399e-14	6.86345e-14
peroxisome	GO:0005777	C	6	192/24882	219/23979	215/23916	201/23066	199/23154	0.000357926	0.000251016	5.64902e-07	1.56623e-06
structural molecule activity	GO:0005198	F	2	556/24882	575/23979	554/23916	552/23066	543/23154	6.83171e-10	1.19236e-07	2.20714e-13	2.08813e-06
nucleic acid binding transcription factor activity	GO:0001071	F	2	954/24882	1066/23979	1026/23916	940/23066	963/23154	8.09917e-20	1.52623e-19	1.64283e-16	7.09319e-31
protein binding	GO:0005515	F	3	3976/24882	4243/23979	4219/23916	3856/23066	3883/23154	4.93772e-96	8.5925e-99	9.49929e-35	1.05475e-43
sequence-specific DNA binding transcription factor activity	GO:0003700	F	3	954/24882	1066/23979	1026/23916	940/23066	963/23154	8.24916e-20	1.55398e-19	1.61401e-16	7.30181e-31
lipid binding	GO:0008289	F	3	149/24882	174/23979	188/23916	181/23066	169/23154	0.00197426	0.000653516	2.16576e-06	1.13226e-05
multicellular organismal process	GO:0032501	P	2	1899/24882	2150/23979	2164/23916	1920/23066	1964/23154	6.66145e-46	2.87643e-49	5.94437e-66	8.01232e-66
reproduction	GO:0000003	P	2	1138/24882	1231/23979	1239/23916	1162/23066	1132/23154	1.74253e-22	3.07865e-24	2.63672e-39	1.34505e-27
growth	GO:0040007	P	2	372/24882	424/23979	439/23916	413/23066	405/23154	1.10755e-07	1.48879e-08	3.91362e-14	4.03898e-13
developmental process	GO:0032502	P	2	1942/24882	2212/23979	2229/23916	1972/23066	2011/23154	5.20071e-48	1.12118e-51	4.05677e-68	1.39263e-67
signaling	GO:0023052	P	2	1299/24882	1450/23979	1340/23916	1346/23066	1296/23154	5.19445e-28	8.77529e-25	3.36538e-46	2.22321e-36
regulation of biological process	GO:0050789	P	2	1462/24882	1615/23979	1499/23916	1994/23066	1450/23154	2.39715e-31	1.0896e-27	8.82872e-87	5.31457e-31
response to stimulus	GO:0050896	P	2	3619/24882	4057/23979	3911/23916	3663/23066	3544/23154	2.1685e-104	1.55284e-94	7.4203e-133	7.4174e-45
biological regulation	GO:0065007	P	2	1890/24882	2063/23979	1972/23916	2395/23066	1869/23154	4.30925e-41	2.70176e-38	4.1283e-104	2.74372e-35
cellular component organization or biogenesis	GO:0071840	P	2	1582/24882	1617/23979	1628/23916	1533/23066	1500/23154	5.49151e-28	2.1619e-30	5.13986e-13	0.00379904
regulation of biological quality	GO:0065008	P	3	522/24882	560/23979	559/23916	542/23066	504/23154	7.72356e-10	1.87879e-10	2.92054e-18	0.000909128
response to biotic stimulus	GO:0009607	P	3	499/24882	610/23979	587/23916	502/23066	480/23154	1.98361e-11	1.83037e-11	8.57063e-17	0.00381751
response to endogenous stimulus	GO:0009719	P	3	739/24882	954/23979	878/23916	842/23066	785/23154	1.84812e-19	9.47692e-18	1.77033e-29	1.27036e-25
embryo development	GO:0009790	P	3	517/24882	544/23979	559/23916	537/23066	506/23154	1.82668e-09	1.69829e-10	4.23454e-18	1.50711e-06
cellular response to stimulus	GO:0051716	P	3	1273/24882	1426/23979	1320/23916	1327/23066	1274/23154	1.23919e-27	1.44893e-24	9.11115e-46	9.28453e-41
cell growth	GO:0016049	P	3	291/24882	326/23979	342/23916	332/23066	311/23154	5.87879e-06	1.0511e-06	1.87768e-11	4.18596e-10
small molecule metabolic process	GO:0044281	P	3	736/24882	762/23979	750/23916	739/23066	705/23154	4.86074e-13	1.51324e-13	1.17765e-24	0.00241687
regulation of cellular process	GO:0050794	P	3	1273/24882	1426/23979	1320/23916	1327/23066	1274/23154	1.26556e-27	1.48113e-24	1.025e-45	9.70655e-41
response to abiotic stimulus	GO:0009628	P	3	1191/24882	1386/23979	1391/23916	1232/23066	1223/23154	7.37738e-28	1.10461e-29	4.12914e-42	8.6315e-40
anatomical structure morphogenesis	GO:0009653	P	3	661/24882	745/23979	773/23916	658/23066	680/23154	1.65619e-13	2.84546e-15	1.09512e-17	7.55803e-22
multicellular organismal development	GO:0007275	P	3	1864/24882	2106/23979	2124/23916	1885/23066	1927/23154	1.36818e-44	3.4051e-48	1.00721e-64	1.35375e-64
cellular developmental process	GO:0048869	P	3	343/24882	405/23979	430/23916	367/23066	380/23154	1.95849e-07	1.53273e-08	1.63664e-12	2.29729e-12
biosynthetic process	GO:0009058	P	3	4890/24882	4896/23979	4909/23916	4707/23066	4648/23154	5.6429e-88	9.96822e-96	1.78506e-29	4.40928e-10
signal transduction	GO:0007165	P	3	1273/24882	1426/23979	1320/23916	1327/23066	1274/23154	1.2139e-27	1.4181e-24	9.6471e-46	8.89767e-41
anatomical structure development	GO:0048856	P	3	872/24882	1015/23979	1007/23916	859/23066	943/23154	1.96847e-19	2.80407e-20	5.43095e-15	3.20228e-31
cellular component organization	GO:0016043	P	3	1582/24882	1617/23979	1628/23916	1533/23066	1500/23154	5.61632e-28	2.21595e-30	5.22017e-13	0.00384033
nitrogen compound metabolic process	GO:0006807	P	3	4452/24882	4453/23979	4429/23916	4213/23066	4194/23154	1.01717e-78	6.14692e-53	2.96243e-08	0.00091606
cell cycle	GO:0007049	P	3	315/24882	352/23979	345/23916	330/23066	344/23154	2.15752e-06	1.21772e-06	3.06601e-11	3.47984e-11
generation of precursor metabolites and energy	GO:0006091	P	4	478/24882	471/23979	495/23916	472/23066	460/23154	0.00538817	3.92964e-09	1.94403e-09	0.00404674
cellular ketone metabolic process	GO:0042180	P	4	736/24882	762/23979	750/23916	739/23066	705/23154	4.4441e-13	1.38353e-13	1.1202e-24	0.00225575
regulation of cellular component size	GO:0032535	P	4	291/24882	326/23979	342/23916	332/23066	311/23154	5.93373e-06	1.06121e-06	1.95591e-11	4.26071e-10
nucleobase, nucleoside, nucleotide and nucleic acid metabolic process	GO:0006139	P	4	3861/24882	3868/23979	3830/23916	3635/23066	3654/23154	6.80817e-68	4.43311e-36	0.000165874	2.10717e-05
amine metabolic process	GO:0009308	P	4	736/24882	762/23979	750/23916	739/23066	705/23154	4.78596e-13	1.48995e-13	1.35083e-24	0.00238844
cellular amino acid metabolic process	GO:0006520	P	4	736/24882	762/23979	750/23916	739/23066	705/23154	4.50851e-13	1.40358e-13	1.24131e-24	0.00228109
organic acid metabolic process	GO:0006082	P	4	736/24882	762/23979	750/23916	739/23066	705/23154	4.57481e-13	1.42422e-13	1.27579e-24	0.00230701
cell differentiation	GO:0030154	P	4	343/24882	405/23979	430/23916	367/23066	380/23154	1.9383e-07	1.51642e-08	1.66002e-12	2.25135e-12
cellular nitrogen compound metabolic process	GO:0034641	P	4	4452/24882	4453/23979	4429/23916	4213/23066	4194/23154	9.63632e-79	5.89079e-53	2.99728e-08	0.000904609
macromolecule biosynthetic process	GO:0009059	P	4	2589/24882	2697/23979	2609/23916	2507/23066	2559/23154	3.90862e-51	2.411e-48	1.91521e-20	9.578e-48
cellular biosynthetic process	GO:0044249	P	4	2589/24882	2697/23979	2609/23916	2507/23066	2559/23154	4.05896e-51	2.49414e-48	1.95684e-20	1.01766e-47
regulation of anatomical structure size	GO:0090066	P	4	291/24882	326/23979	342/23916	332/23066	311/23154	5.98971e-06	1.07151e-06	1.90305e-11	4.33818e-10
gene expression	GO:0010467	P	4	2713/24882	2827/23979	2731/23916	2622/23066	2683/23154	4.83712e-54	1.38589e-50	1.89809e-19	2.3234e-51
cellular amine metabolic process	GO:0044106	P	5	736/24882	762/23979	750/23916	739/23066	705/23154	4.64309e-13	1.44548e-13	1.31224e-24	0.00233353
RNA biosynthetic process	GO:0032774	P	5	1924/24882	2055/23979	1984/23916	1887/23066	1976/23154	2.18646e-39	9.03402e-38	4.65432e-27	7.3651e-66
oxoacid metabolic process	GO:0043436	P	5	736/24882	762/23979	750/23916	739/23066	705/23154	4.38151e-13	1.36404e-13	1.20864e-24	0.00223096
RNA metabolic process	GO:0016070	P	5	1924/24882	2055/23979	1984/23916	1887/23066	1976/23154	2.24556e-39	9.28497e-38	4.81482e-27	8.03466e-66
transcription, DNA-dependent	GO:0006351	P	5	1924/24882	2055/23979	1984/23916	1887/23066	1976/23154	2.1304e-39	8.79629e-38	4.50418e-27	6.79856e-66
regulation of cell size	GO:0008361	P	5	291/24882	326/23979	342/23916	332/23066	311/23154	5.82486e-06	1.04119e-06	1.92912e-11	4.11379e-10
cellular macromolecule biosynthetic process	GO:0034645	P	5	2589/24882	2697/23979	2609/23916	2507/23066	2559/23154	3.76903e-51	2.33323e-48	2.00033e-20	9.04589e-48
carboxylic acid metabolic process	GO:0019752	P	6	736/24882	762/23979	750/23916	739/23066	705/23154	4.71344e-13	1.46738e-13	1.14821e-24	0.00236067
