# Supplementary material for: Comparative Analysis of Transcriptomes in Rhizophoraceae Provides Insights into the Origin and Adaptive Evolution of Mangrove Plants in Intertidal Environments
Source: Front Plant Sci. 2017 May 16;8:795. doi: 10.3389/fpls.2017.00795 (PMC5432612; doi:10.3389/fpls.2017.00795)
Supplement: Supplementary file 2 [file SupplementaryTables7-14.ZIP › Supplementary_Table_S10.xlsx]

## Sheet: Table_S9
Supplementary Table S10 | KEGG classification and enrichment analysis for mangrove and terrestrial species in Rhizophoraceae. Significance was tested using Fisher’s exact test and control of false discovery rate (FDR) with P-value cutoff of 0.05. bg, ko, ra, ct, cb represent for Bruguiera gymnorrhiza, Kandelia obovata, Rhizophora apiculata, Ceriops tagal, and Carallia brachiata, respectively
Pathway Hierarchy 1	Pathway Hierarchy 2	KEGG Pathway	Pathway ID	#Genes in bg	#Genes in ko	#Genes in ra	#Genes in ct	#Genes in cb	P-value (bg vs. cb)	P-value (ko vs. cb)	P-value (ra vs. cb)	P-value (ct vs. cb)	Gene IDs in bg	Gene IDs in ko	Gene IDs in ra	Gene IDs in ct	Gene IDs in cb
Metabolism	Carbohydrate metabolism	Glycolysis / Gluconeogenesis	ko00010	76	79	78	72	78	0.935274	0.809144	0.871626	0.804561	bg_contig326, bg_contig327, bg_contig1978, bg_contig2093, bg_contig3148, bg_contig3202, bg_contig3306, bg_contig3319, bg_contig3342, bg_contig3498, bg_contig3507, bg_contig3725, bg_contig4063, bg_contig5034, bg_contig5415, bg_contig5433, bg_contig5456, bg_contig6024, bg_contig6079, bg_contig9489, bg_contig9746, bg_contig10237, bg_contig13389, bg_contig17171, bg_contig17199, bg_contig17618, bg_con…	ko_contig1269, ko_contig1416, ko_contig1822, ko_contig1827, ko_contig2077, ko_contig2582, ko_contig2714, ko_contig2742, ko_contig2748, ko_contig2975, ko_contig3657, ko_contig3706, ko_contig4208, ko_contig4338, ko_contig4541, ko_contig4599, ko_contig4705, ko_contig4798, ko_contig5006, ko_contig8024, ko_contig8090, ko_contig8314, ko_contig8326, ko_contig9322, ko_contig9878, ko_contig10174, ko_conti…	ra_contig177, ra_contig371, ra_contig1758, ra_contig1817, ra_contig1959, ra_contig1960, ra_contig2012, ra_contig2093, ra_contig2094, ra_contig2489, ra_contig2862, ra_contig3163, ra_contig6184, ra_contig6442, ra_contig6829, ra_contig7267, ra_contig7327, ra_contig7445, ra_contig7906, ra_contig7945, ra_contig8367, ra_contig8623, ra_contig13067, ra_contig13870, ra_contig14865, ra_contig14969, ra_cont…	ct_contigs2121, ct_contigs2525, ct_contigs9551, ct_contigs10954, ct_contigs11684, ct_contigs12482, ct_contigs12629, ct_contigs13249, ct_contigs13350, ct_contigs13468, ct_contigs13474, ct_contigs13546, ct_contigs17499, ct_contigs17872, ct_contigs17943, ct_contigs17944, ct_contigs17947, ct_contigs18070, ct_contigs18156, ct_contigs18171, ct_contigs18172, ct_contigs18444, ct_contigs18653, ct_contigs1…	cb_contig174, cb_contig1135, cb_contig1176, cb_contig1186, cb_contig1519, cb_contig2388, cb_contig2603, cb_contig5853, cb_contig6316, cb_contig6730, cb_contig6934, cb_contig7297, cb_contig7649, cb_contig7812, cb_contig7902, cb_contig10085, cb_contig13282, cb_contig13433, cb_contig13871, cb_contig13992, cb_contig14246, cb_contig14954, cb_contig15171, cb_contig15449, cb_contig15761, cb_contig15965,…
Metabolism	Carbohydrate metabolism	Citrate cycle (TCA cycle)	ko00020	37	44	42	39	39	0.908404	0.509752	0.65649	0.909701	bg_contig1795, bg_contig3199, bg_contig3202, bg_contig3498, bg_contig3507, bg_contig3542, bg_contig3558, bg_contig5034, bg_contig5415, bg_contig16306, bg_contig18274, bg_contig20152, bg_contig25274, bg_contig25533, bg_contig25757, bg_contig26347, bg_contig26946, bg_contig26992, bg_contig27002, bg_contig27173, bg_contig27215, bg_contig27464, bg_contig28685, bg_contig29739, bg_contig31349, bg_conti…	ko_contig1416, ko_contig1505, ko_contig1614, ko_contig1822, ko_contig2345, ko_contig2464, ko_contig4642, ko_contig4705, ko_contig8113, ko_contig8358, ko_contig8359, ko_contig9066, ko_contig17262, ko_contig17358, ko_contig17940, ko_contig18265, ko_contig18472, ko_contig18718, ko_contig23346, ko_contig23690, ko_contig23826, ko_contig24112, ko_contig24715, ko_contig25447, ko_contig25448, ko_contig25…	ra_contig371, ra_contig1479, ra_contig1480, ra_contig1893, ra_contig1894, ra_contig7267, ra_contig7445, ra_contig8623, ra_contig15520, ra_contig18183, ra_contig21972, ra_contig21973, ra_contig22191, ra_contig22770, ra_contig22874, ra_contig23146, ra_contig23291, ra_contig23299, ra_contig23325, ra_contig23350, ra_contig23594, ra_contig23595, ra_contig23661, ra_contig23971, ra_contig23982, ra_conti…	ct_contigs12835, ct_contigs17875, ct_contigs17947, ct_contigs18120, ct_contigs18121, ct_contigs18156, ct_contigs18171, ct_contigs18172, ct_contigs18763, ct_contigs19010, ct_contigs19989, ct_contigs19990, ct_contigs20150, ct_contigs20735, ct_contigs20844, ct_contigs20900, ct_contigs31701, ct_contigs32292, ct_contigs33094, ct_contigs33165, ct_contigs33392, ct_contigs33495, ct_contigs33590, ct_conti…	cb_contig230, cb_contig231, cb_contig1176, cb_contig1519, cb_contig2572, cb_contig5524, cb_contig6316, cb_contig7237, cb_contig14052, cb_contig15965, cb_contig16096, cb_contig17424, cb_contig20291, cb_contig20467, cb_contig20631, cb_contig20632, cb_contig20655, cb_contig20911, cb_contig20966, cb_contig20997, cb_contig21633, cb_contig21709, cb_contig21892, cb_contig22158, cb_contig22159, cb_contig…
Metabolism	Carbohydrate metabolism	Pentose phosphate pathway	ko00030	46	48	45	40	45	0.916105	0.677316	0.915809	0.743734	bg_contig301, bg_contig611, bg_contig3148, bg_contig3306, bg_contig3516, bg_contig3725, bg_contig4311, bg_contig4312, bg_contig5433, bg_contig11228, bg_contig11229, bg_contig11816, bg_contig13389, bg_contig14495, bg_contig17199, bg_contig17618, bg_contig17903, bg_contig18381, bg_contig20127, bg_contig25236, bg_contig25311, bg_contig25380, bg_contig25394, bg_contig25395, bg_contig25424, bg_contig2…	ko_contig1676, ko_contig1827, ko_contig1890, ko_contig2077, ko_contig2086, ko_contig2582, ko_contig2847, ko_contig3537, ko_contig4239, ko_contig4419, ko_contig4599, ko_contig5181, ko_contig5633, ko_contig5836, ko_contig9980, ko_contig14361, ko_contig15053, ko_contig15660, ko_contig15815, ko_contig17702, ko_contig18848, ko_contig18849, ko_contig23519, ko_contig24261, ko_contig24383, ko_contig24435…	ra_contig2093, ra_contig2094, ra_contig2236, ra_contig3163, ra_contig3292, ra_contig6644, ra_contig8333, ra_contig10243, ra_contig14993, ra_contig15640, ra_contig15641, ra_contig15754, ra_contig15906, ra_contig16747, ra_contig16959, ra_contig20882, ra_contig22445, ra_contig22625, ra_contig22725, ra_contig22786, ra_contig22843, ra_contig23128, ra_contig23368, ra_contig23530, ra_contig23645, ra_con…	ct_contigs2121, ct_contigs2535, ct_contigs3224, ct_contigs9551, ct_contigs10200, ct_contigs11684, ct_contigs12482, ct_contigs12724, ct_contigs13546, ct_contigs17908, ct_contigs18177, ct_contigs18362, ct_contigs18665, ct_contigs18772, ct_contigs20129, ct_contigs20130, ct_contigs20131, ct_contigs20316, ct_contigs20829, ct_contigs20856, ct_contigs23602, ct_contigs24124, ct_contigs31743, ct_contigs31…	cb_contig690, cb_contig1186, cb_contig2388, cb_contig2698, cb_contig2858, cb_contig6556, cb_contig6934, cb_contig7812, cb_contig12087, cb_contig12910, cb_contig14635, cb_contig15171, cb_contig15449, cb_contig20316, cb_contig20355, cb_contig20356, cb_contig20402, cb_contig20403, cb_contig20534, cb_contig20682, cb_contig20686, cb_contig21466, cb_contig21515, cb_contig21526, cb_contig21527, cb_conti…
Metabolism	Carbohydrate metabolism	Pentose and glucuronate interconversions	ko00040	39	38	41	35	45	0.583946	0.581057	0.82835	0.368577	bg_contig2320, bg_contig2377, bg_contig3090, bg_contig3091, bg_contig3192, bg_contig3471, bg_contig5147, bg_contig6079, bg_contig6273, bg_contig6441, bg_contig6672, bg_contig11853, bg_contig18044, bg_contig18278, bg_contig19070, bg_contig19857, bg_contig23138, bg_contig25700, bg_contig25760, bg_contig26252, bg_contig27052, bg_contig27069, bg_contig27084, bg_contig27458, bg_contig30511, bg_contig3…	ko_contig312, ko_contig1206, ko_contig1841, ko_contig2528, ko_contig2937, ko_contig3131, ko_contig3706, ko_contig8994, ko_contig9076, ko_contig9570, ko_contig9960, ko_contig13557, ko_contig18547, ko_contig18596, ko_contig18850, ko_contig20361, ko_contig23722, ko_contig24197, ko_contig24615, ko_contig25079, ko_contig25656, ko_contig25903, ko_contig28129, ko_contig29631, ko_contig29997, ko_contig41…	ra_contig54, ra_contig1049, ra_contig1434, ra_contig1778, ra_contig1858, ra_contig2687, ra_contig3605, ra_contig6184, ra_contig7906, ra_contig8367, ra_contig13349, ra_contig13728, ra_contig13838, ra_contig14756, ra_contig14883, ra_contig14993, ra_contig15487, ra_contig15488, ra_contig16427, ra_contig16789, ra_contig17604, ra_contig20335, ra_contig22302, ra_contig23507, ra_contig23587, ra_contig23…	ct_contigs1916, ct_contigs2783, ct_contigs3366, ct_contigs10767, ct_contigs13248, ct_contigs13294, ct_contigs13756, ct_contigs13916, ct_contigs13917, ct_contigs16303, ct_contigs17841, ct_contigs18420, ct_contigs19469, ct_contigs19866, ct_contigs20277, ct_contigs20418, ct_contigs20441, ct_contigs20442, ct_contigs20443, ct_contigs20916, ct_contigs22930, ct_contigs23043, ct_contigs23329, ct_contigs2…	cb_contig661, cb_contig1251, cb_contig2157, cb_contig2603, cb_contig2624, cb_contig5658, cb_contig5659, cb_contig5664, cb_contig6518, cb_contig12772, cb_contig13274, cb_contig13533, cb_contig13716, cb_contig15302, cb_contig16418, cb_contig17001, cb_contig20402, cb_contig20403, cb_contig20624, cb_contig20695, cb_contig20849, cb_contig21466, cb_contig21784, cb_contig23084, cb_contig23085, cb_contig…
Metabolism	Carbohydrate metabolism	Fructose and mannose metabolism	ko00051	39	40	37	40	41	0.910689	1	0.819994	1	bg_contig326, bg_contig327, bg_contig704, bg_contig2377, bg_contig3148, bg_contig3192, bg_contig3306, bg_contig3319, bg_contig3435, bg_contig4100, bg_contig9492, bg_contig9623, bg_contig13389, bg_contig16087, bg_contig16748, bg_contig17199, bg_contig17578, bg_contig17618, bg_contig18909, bg_contig25394, bg_contig25395, bg_contig25424, bg_contig25700, bg_contig25758, bg_contig25882, bg_contig26242…	ko_contig1827, ko_contig2493, ko_contig2494, ko_contig2582, ko_contig2975, ko_contig5910, ko_contig10214, ko_contig14361, ko_contig16767, ko_contig18016, ko_contig18848, ko_contig18849, ko_contig18850, ko_contig22987, ko_contig23472, ko_contig23473, ko_contig23519, ko_contig23663, ko_contig24168, ko_contig24383, ko_contig24658, ko_contig24659, ko_contig24975, ko_contig25458, ko_contig25459, ko_co…	ra_contig760, ra_contig1059, ra_contig2047, ra_contig2048, ra_contig2093, ra_contig2094, ra_contig2862, ra_contig3048, ra_contig3163, ra_contig3605, ra_contig6442, ra_contig7466, ra_contig13895, ra_contig15628, ra_contig15754, ra_contig16843, ra_contig16959, ra_contig22083, ra_contig22084, ra_contig22725, ra_contig22786, ra_contig22881, ra_contig23128, ra_contig23368, ra_contig24526, ra_contig256…	ct_contigs8922, ct_contigs9551, ct_contigs9844, ct_contigs10991, ct_contigs11684, ct_contigs12011, ct_contigs12603, ct_contigs13350, ct_contigs13546, ct_contigs16649, ct_contigs17841, ct_contigs18397, ct_contigs18665, ct_contigs18809, ct_contigs19469, ct_contigs19585, ct_contigs20129, ct_contigs20130, ct_contigs20131, ct_contigs20289, ct_contigs20829, ct_contigs21855, ct_contigs23602, ct_contigs2…	cb_contig1711, cb_contig2388, cb_contig2470, cb_contig2833, cb_contig6277, cb_contig6934, cb_contig7812, cb_contig9001, cb_contig12835, cb_contig15449, cb_contig18499, cb_contig20534, cb_contig20682, cb_contig20849, cb_contig20905, cb_contig20906, cb_contig21343, cb_contig21882, cb_contig21991, cb_contig22185, cb_contig22223, cb_contig22224, cb_contig22507, cb_contig22577, cb_contig23922, cb_cont…
Metabolism	Carbohydrate metabolism	Galactose metabolism	ko00052	31	25	28	28	35	0.711251	0.245484	0.450629	0.527079	bg_contig326, bg_contig327, bg_contig543, bg_contig1519, bg_contig2666, bg_contig3471, bg_contig5358, bg_contig5774, bg_contig6273, bg_contig10233, bg_contig10237, bg_contig13041, bg_contig16827, bg_contig17610, bg_contig17618, bg_contig25394, bg_contig25395, bg_contig27273, bg_contig27276, bg_contig29559, bg_contig30309, bg_contig30740, bg_contig32135, bg_contig42768, bg_contig42833, bg_contig43…	ko_contig1290, ko_contig1827, ko_contig2975, ko_contig4075, ko_contig4599, ko_contig5061, ko_contig8090, ko_contig9878, ko_contig14361, ko_contig16823, ko_contig17473, ko_contig17878, ko_contig18655, ko_contig23519, ko_contig25079, ko_contig25767, ko_contig28167, ko_contig38940, ko_contig42159, ko_contig42923, ko_contig43440, ko_contig45023, ko_contig46293, ko_contig55781, ko_contig57702	ra_contig2578, ra_contig2687, ra_contig2862, ra_contig6442, ra_contig7327, ra_contig7730, ra_contig8246, ra_contig8660, ra_contig13067, ra_contig15206, ra_contig15754, ra_contig16546, ra_contig16959, ra_contig17183, ra_contig18543, ra_contig18989, ra_contig22828, ra_contig22843, ra_contig26675, ra_contig33663, ra_contig34737, ra_contig36147, ra_contig36218, ra_contig37319, ra_contig38644, ra_cont…	ct_contigs2525, ct_contigs3057, ct_contigs3099, ct_contigs3100, ct_contigs6541, ct_contigs8831, ct_contigs8832, ct_contigs10954, ct_contigs11684, ct_contigs12482, ct_contigs12614, ct_contigs13350, ct_contigs18753, ct_contigs20856, ct_contigs20916, ct_contigs21773, ct_contigs23602, ct_contigs24889, ct_contigs28663, ct_contigs33393, ct_contigs35443, ct_contigs36540, ct_contigs36979, ct_contigs44383…	cb_contig174, cb_contig1186, cb_contig1238, cb_contig1673, cb_contig2157, cb_contig2388, cb_contig6926, cb_contig6934, cb_contig7812, cb_contig14084, cb_contig14085, cb_contig14454, cb_contig14795, cb_contig14809, cb_contig15449, cb_contig15579, cb_contig18220, cb_contig18640, cb_contig18773, cb_contig21254, cb_contig21526, cb_contig21527, cb_contig23084, cb_contig23085, cb_contig23922, cb_contig…
Metabolism	Carbohydrate metabolism	Ascorbate and aldarate metabolism	ko00053	39	32	39	30	42	0.823557	0.295952	0.911087	0.235915	bg_contig2542, bg_contig3090, bg_contig3091, bg_contig3130, bg_contig3314, bg_contig3644, bg_contig4994, bg_contig5333, bg_contig6079, bg_contig6273, bg_contig6441, bg_contig6672, bg_contig9447, bg_contig9534, bg_contig13572, bg_contig18278, bg_contig19293, bg_contig19857, bg_contig20725, bg_contig25760, bg_contig26269, bg_contig26793, bg_contig26794, bg_contig27052, bg_contig27069, bg_contig2733…	ko_contig988, ko_contig1206, ko_contig1841, ko_contig1973, ko_contig2716, ko_contig2937, ko_contig4795, ko_contig5133, ko_contig8024, ko_contig8994, ko_contig9076, ko_contig18547, ko_contig18596, ko_contig19291, ko_contig23526, ko_contig23595, ko_contig23722, ko_contig24197, ko_contig24615, ko_contig25339, ko_contig25340, ko_contig25656, ko_contig25706, ko_contig25903, ko_contig28129, ko_contig30…	ra_contig54, ra_contig177, ra_contig802, ra_contig1049, ra_contig1434, ra_contig1622, ra_contig1778, ra_contig1941, ra_contig2687, ra_contig3351, ra_contig6184, ra_contig7026, ra_contig7906, ra_contig15487, ra_contig15488, ra_contig15499, ra_contig15724, ra_contig16048, ra_contig16789, ra_contig17604, ra_contig20455, ra_contig22302, ra_contig22807, ra_contig22838, ra_contig23507, ra_contig23587, …	ct_contigs11265, ct_contigs13294, ct_contigs13756, ct_contigs13916, ct_contigs13917, ct_contigs16303, ct_contigs18310, ct_contigs18420, ct_contigs18485, ct_contigs18904, ct_contigs19866, ct_contigs20232, ct_contigs20233, ct_contigs20277, ct_contigs21266, ct_contigs22930, ct_contigs23043, ct_contigs24617, ct_contigs31805, ct_contigs31974, ct_contigs33134, ct_contigs33614, ct_contigs34620, ct_conti…	cb_contig290, cb_contig2032, cb_contig2157, cb_contig2603, cb_contig2624, cb_contig2891, cb_contig3215, cb_contig5664, cb_contig6518, cb_contig6990, cb_contig12371, cb_contig13274, cb_contig15817, cb_contig16049, cb_contig17001, cb_contig20585, cb_contig20624, cb_contig20695, cb_contig21306, cb_contig21784, cb_contig21972, cb_contig21985, cb_contig21989, cb_contig22560, cb_contig23281, cb_contig2…
Metabolism	Lipid metabolism	Fatty acid biosynthesis	ko00061	32	32	29	33	27	0.514971	0.513696	0.788757	0.436729	bg_contig1508, bg_contig2090, bg_contig2560, bg_contig3257, bg_contig3640, bg_contig3767, bg_contig3983, bg_contig10421, bg_contig10447, bg_contig13316, bg_contig17023, bg_contig19988, bg_contig20533, bg_contig20945, bg_contig21704, bg_contig25704, bg_contig25870, bg_contig25871, bg_contig26496, bg_contig26497, bg_contig27242, bg_contig28196, bg_contig29225, bg_contig37423, bg_contig41427, bg_con…	ko_contig487, ko_contig1438, ko_contig1439, ko_contig2845, ko_contig4201, ko_contig4511, ko_contig4512, ko_contig4605, ko_contig8302, ko_contig9665, ko_contig9931, ko_contig9996, ko_contig11153, ko_contig16128, ko_contig23329, ko_contig30002, ko_contig30178, ko_contig41501, ko_contig41502, ko_contig43373, ko_contig43405, ko_contig43406, ko_contig43582, ko_contig43698, ko_contig43699, ko_contig437…	ra_contig725, ra_contig2928, ra_contig6628, ra_contig7549, ra_contig8137, ra_contig13114, ra_contig15810, ra_contig15852, ra_contig16894, ra_contig17152, ra_contig17648, ra_contig22105, ra_contig22109, ra_contig24196, ra_contig24197, ra_contig24560, ra_contig24988, ra_contig33575, ra_contig33957, ra_contig34008, ra_contig34102, ra_contig34124, ra_contig34605, ra_contig35391, ra_contig36090, ra_co…	ct_contigs3741, ct_contigs5679, ct_contigs10421, ct_contigs10422, ct_contigs11640, ct_contigs11641, ct_contigs11642, ct_contigs11643, ct_contigs12182, ct_contigs12322, ct_contigs13201, ct_contigs13385, ct_contigs15993, ct_contigs17937, ct_contigs18797, ct_contigs20702, ct_contigs20703, ct_contigs20704, ct_contigs24525, ct_contigs31848, ct_contigs31996, ct_contigs32061, ct_contigs32145, ct_contigs…	cb_contig137, cb_contig285, cb_contig2612, cb_contig6605, cb_contig11599, cb_contig13946, cb_contig14313, cb_contig14413, cb_contig19092, cb_contig19601, cb_contig20600, cb_contig21394, cb_contig22702, cb_contig22983, cb_contig37886, cb_contig38732, cb_contig38733, cb_contig39175, cb_contig39585, cb_contig39894, cb_contig40240, cb_contig41283, cb_contig41499, cb_contig41500, cb_contig41786, cb_co…
Metabolism	Lipid metabolism	Fatty acid elongation	ko00062	14	18	16	15	19	0.486073	1	0.736086	0.608323	bg_contig438, bg_contig2055, bg_contig3522, bg_contig3559, bg_contig3566, bg_contig9499, bg_contig19801, bg_contig20705, bg_contig25282, bg_contig27578, bg_contig28065, bg_contig32067, bg_contig44718, bg_contig45422	ko_contig65, ko_contig2837, ko_contig8016, ko_contig12275, ko_contig18410, ko_contig23003, ko_contig23270, ko_contig23272, ko_contig24185, ko_contig24486, ko_contig29385, ko_contig29386, ko_contig41705, ko_contig42237, ko_contig42642, ko_contig45370, ko_contig58023, ko_contig58592	ra_contig15, ra_contig1264, ra_contig2504, ra_contig3000, ra_contig3218, ra_contig3466, ra_contig15187, ra_contig15407, ra_contig23960, ra_contig24369, ra_contig24370, ra_contig24685, ra_contig34179, ra_contig35041, ra_contig37887, ra_contig49852	ct_contigs3458, ct_contigs11178, ct_contigs12871, ct_contigs19503, ct_contigs19504, ct_contigs20032, ct_contigs20097, ct_contigs22988, ct_contigs22989, ct_contigs33276, ct_contigs33790, ct_contigs34370, ct_contigs49288, ct_contigs50674, ct_contigs52177	cb_contig171, cb_contig761, cb_contig6228, cb_contig9063, cb_contig14703, cb_contig14715, cb_contig15274, cb_contig15980, cb_contig20635, cb_contig22091, cb_contig23999, cb_contig29243, cb_contig37496, cb_contig38676, cb_contig39775, cb_contig39776, cb_contig41856, cb_contig42529, cb_contig42530
Metabolism	Lipid metabolism	Fatty acid degradation	ko00071	25	28	27	31	24	0.886719	0.578348	0.673881	0.343316	bg_contig1828, bg_contig2103, bg_contig3640, bg_contig3983, bg_contig4063, bg_contig5456, bg_contig6079, bg_contig10421, bg_contig18784, bg_contig19535, bg_contig19857, bg_contig20533, bg_contig20725, bg_contig25078, bg_contig25162, bg_contig25163, bg_contig25760, bg_contig26496, bg_contig26497, bg_contig26584, bg_contig27926, bg_contig30511, bg_contig43413, bg_contig44931, bg_contig57470	ko_contig1269, ko_contig2832, ko_contig2845, ko_contig3657, ko_contig4201, ko_contig4605, ko_contig5006, ko_contig8024, ko_contig8881, ko_contig9597, ko_contig9931, ko_contig10205, ko_contig10206, ko_contig17463, ko_contig18547, ko_contig23722, ko_contig24197, ko_contig24611, ko_contig24612, ko_contig25048, ko_contig25903, ko_contig30002, ko_contig30345, ko_contig42083, ko_contig43593, ko_contig4…	ra_contig177, ra_contig1801, ra_contig6184, ra_contig6829, ra_contig7549, ra_contig7906, ra_contig14969, ra_contig15810, ra_contig15852, ra_contig22257, ra_contig22334, ra_contig23257, ra_contig23285, ra_contig23541, ra_contig23587, ra_contig23588, ra_contig23777, ra_contig24188, ra_contig24560, ra_contig34835, ra_contig35391, ra_contig35538, ra_contig36090, ra_contig36136, ra_contig36137, ra_con…	ct_contigs3022, ct_contigs3739, ct_contigs3741, ct_contigs10421, ct_contigs10422, ct_contigs11189, ct_contigs12182, ct_contigs18133, ct_contigs18195, ct_contigs18444, ct_contigs18797, ct_contigs18857, ct_contigs19318, ct_contigs19319, ct_contigs19739, ct_contigs19866, ct_contigs20277, ct_contigs20681, ct_contigs20702, ct_contigs20703, ct_contigs20704, ct_contigs22219, ct_contigs23043, ct_contigs2…	cb_contig137, cb_contig285, cb_contig1135, cb_contig2550, cb_contig2603, cb_contig7142, cb_contig13946, cb_contig14413, cb_contig15476, cb_contig20266, cb_contig20600, cb_contig20624, cb_contig20695, cb_contig21730, cb_contig21972, cb_contig22702, cb_contig24669, cb_contig25726, cb_contig38433, cb_contig40138, cb_contig40738, cb_contig40935, cb_contig42442, cb_contig42927
Metabolism	Lipid metabolism	Synthesis and degradation of ketone bodies	ko00072	4	2	5	3	5	1	0.453173	1	0.726692	bg_contig2152, bg_contig4738, bg_contig27926, bg_contig42120	ko_contig18712, ko_contig19266	ra_contig17651, ra_contig34035, ra_contig36136, ra_contig36137, ra_contig36138	ct_contigs11261, ct_contigs18973, ct_contigs19739	cb_contig2089, cb_contig2550, cb_contig12078, cb_contig15050, cb_contig26480
Metabolism	Lipid metabolism	Cutin, suberine and wax biosynthesis	ko00073	7	8	9	10	7	1	0.80104	0.624311	0.473829	bg_contig1657, bg_contig5000, bg_contig5001, bg_contig5344, bg_contig16881, bg_contig42860, bg_contig43333	ko_contig3712, ko_contig11168, ko_contig16626, ko_contig19140, ko_contig24271, ko_contig43226, ko_contig46940, ko_contig46941	ra_contig473, ra_contig1044, ra_contig3455, ra_contig3497, ra_contig15038, ra_contig15841, ra_contig15993, ra_contig24537, ra_contig33685	ct_contigs3701, ct_contigs17193, ct_contigs18249, ct_contigs18250, ct_contigs19804, ct_contigs19987, ct_contigs22187, ct_contigs22188, ct_contigs34810, ct_contigs47831	cb_contig3484, cb_contig19854, cb_contig23697, cb_contig39327, cb_contig43077, cb_contig50703, cb_contig53389
Metabolism	Lipid metabolism	Steroid biosynthesis	ko00100	19	17	22	18	18	0.870348	1	0.527316	1	bg_contig3219, bg_contig3220, bg_contig3393, bg_contig5162, bg_contig5403, bg_contig6322, bg_contig9423, bg_contig16978, bg_contig20790, bg_contig25201, bg_contig26933, bg_contig27026, bg_contig27292, bg_contig29142, bg_contig41534, bg_contig42805, bg_contig42806, bg_contig44170, bg_contig45569	ko_contig206, ko_contig3303, ko_contig4716, ko_contig9423, ko_contig9663, ko_contig15666, ko_contig23783, ko_contig24472, ko_contig24754, ko_contig25972, ko_contig27548, ko_contig29561, ko_contig29902, ko_contig29962, ko_contig42196, ko_contig43691, ko_contig46065	ra_contig1071, ra_contig3628, ra_contig4041, ra_contig6099, ra_contig6205, ra_contig6328, ra_contig7552, ra_contig13070, ra_contig15207, ra_contig16587, ra_contig16588, ra_contig16906, ra_contig20783, ra_contig23258, ra_contig24876, ra_contig28300, ra_contig34634, ra_contig34635, ra_contig34752, ra_contig36040, ra_contig36837, ra_contig41106	ct_contigs10401, ct_contigs10941, ct_contigs13469, ct_contigs13833, ct_contigs17084, ct_contigs17873, ct_contigs19398, ct_contigs19533, ct_contigs19816, ct_contigs20444, ct_contigs20579, ct_contigs22250, ct_contigs24463, ct_contigs24737, ct_contigs32696, ct_contigs33720, ct_contigs49279, ct_contigs50926	cb_contig5473, cb_contig6419, cb_contig7192, cb_contig7816, cb_contig8623, cb_contig8711, cb_contig14260, cb_contig14823, cb_contig14824, cb_contig15669, cb_contig19476, cb_contig20914, cb_contig22180, cb_contig22200, cb_contig38769, cb_contig40496, cb_contig42116, cb_contig43161
Metabolism	Lipid metabolism	Primary bile acid biosynthesis	ko00120	2	1	0	0	0	0.246814	0.493341	0	0	bg_contig2554, bg_contig20979	ko_contig26198
Metabolism	Metabolism of cofactors and vitamins	Ubiquinone and other terpenoid-quinone biosynthesis	ko00130	31	27	28	26	35	0.711251	0.374598	0.450629	0.36801	bg_contig142, bg_contig859, bg_contig1206, bg_contig1900, bg_contig2321, bg_contig2492, bg_contig2906, bg_contig6687, bg_contig6722, bg_contig9711, bg_contig10571, bg_contig11429, bg_contig25065, bg_contig25370, bg_contig25587, bg_contig25588, bg_contig26217, bg_contig26501, bg_contig27427, bg_contig29116, bg_contig43568, bg_contig44211, bg_contig44212, bg_contig44760, bg_contig44869, bg_contig44…	ko_contig461, ko_contig894, ko_contig951, ko_contig1371, ko_contig2362, ko_contig2365, ko_contig2666, ko_contig3030, ko_contig3752, ko_contig4278, ko_contig4662, ko_contig4898, ko_contig8811, ko_contig9490, ko_contig10409, ko_contig11183, ko_contig15171, ko_contig16764, ko_contig22131, ko_contig23767, ko_contig24867, ko_contig24927, ko_contig25821, ko_contig28739, ko_contig48377, ko_contig54254, …	ra_contig1463, ra_contig1994, ra_contig2044, ra_contig2424, ra_contig3283, ra_contig7314, ra_contig7383, ra_contig7996, ra_contig8594, ra_contig13795, ra_contig15533, ra_contig17112, ra_contig22104, ra_contig26427, ra_contig27210, ra_contig27712, ra_contig28362, ra_contig33291, ra_contig33795, ra_contig33966, ra_contig33967, ra_contig34753, ra_contig34903, ra_contig37752, ra_contig39760, ra_conti…	ct_contigs10276, ct_contigs10325, ct_contigs17091, ct_contigs18521, ct_contigs19225, ct_contigs20033, ct_contigs20148, ct_contigs20149, ct_contigs20832, ct_contigs23529, ct_contigs26816, ct_contigs31969, ct_contigs32603, ct_contigs33589, ct_contigs34516, ct_contigs34517, ct_contigs35320, ct_contigs36174, ct_contigs38662, ct_contigs43904, ct_contigs44152, ct_contigs46989, ct_contigs48587, ct_conti…	cb_contig183, cb_contig1149, cb_contig1327, cb_contig1809, cb_contig2776, cb_contig3013, cb_contig3410, cb_contig6094, cb_contig6455, cb_contig6510, cb_contig6653, cb_contig7939, cb_contig14243, cb_contig14663, cb_contig15693, cb_contig18919, cb_contig20548, cb_contig20549, cb_contig21478, cb_contig22050, cb_contig22344, cb_contig25609, cb_contig26660, cb_contig26662, cb_contig26730, cb_contig351…
Metabolism	Lipid metabolism	Steroid hormone biosynthesis	ko00140	15	12	22	10	19	0.606931	0.281264	0.639611	0.136717	bg_contig2554, bg_contig6672, bg_contig9499, bg_contig18278, bg_contig20979, bg_contig27052, bg_contig27069, bg_contig28088, bg_contig30750, bg_contig42249, bg_contig44825, bg_contig46864, bg_contig52660, bg_contig55678, bg_contig57623	ko_contig2937, ko_contig2992, ko_contig8994, ko_contig9076, ko_contig18410, ko_contig18596, ko_contig25656, ko_contig26198, ko_contig28129, ko_contig37134, ko_contig50580, ko_contig52988	ra_contig54, ra_contig100, ra_contig1049, ra_contig1264, ra_contig1434, ra_contig1778, ra_contig15487, ra_contig15488, ra_contig22302, ra_contig22381, ra_contig23344, ra_contig23914, ra_contig24495, ra_contig26572, ra_contig26878, ra_contig35222, ra_contig36851, ra_contig37831, ra_contig37832, ra_contig40263, ra_contig48531, ra_contig50432	ct_contigs3178, ct_contigs13294, ct_contigs13756, ct_contigs13916, ct_contigs13917, ct_contigs16303, ct_contigs17750, ct_contigs17974, ct_contigs22930, ct_contigs24617	cb_contig2346, cb_contig2624, cb_contig5664, cb_contig6518, cb_contig13274, cb_contig13945, cb_contig20604, cb_contig27378, cb_contig31233, cb_contig38694, cb_contig42204, cb_contig42529, cb_contig42530, cb_contig44734, cb_contig47445, cb_contig48609, cb_contig49364, cb_contig52574, cb_contig53730
Metabolism	Energy metabolism	Oxidative phosphorylation	ko00190	115	124	108	108	129	0.434333	0.948932	0.260952	0.26162	bg_contig27, bg_contig78, bg_contig885, bg_contig1675, bg_contig2303, bg_contig3120, bg_contig3124, bg_contig3152, bg_contig3176, bg_contig3340, bg_contig3357, bg_contig3422, bg_contig3535, bg_contig3593, bg_contig3726, bg_contig5152, bg_contig5345, bg_contig5702, bg_contig6955, bg_contig9232, bg_contig9949, bg_contig10257, bg_contig11832, bg_contig12637, bg_contig12672, bg_contig13667, bg_contig…	ko_contig403, ko_contig1140, ko_contig1360, ko_contig2069, ko_contig2455, ko_contig2464, ko_contig2497, ko_contig2536, ko_contig2578, ko_contig2675, ko_contig2681, ko_contig2769, ko_contig2770, ko_contig2787, ko_contig2878, ko_contig2881, ko_contig2961, ko_contig2968, ko_contig2969, ko_contig2970, ko_contig3077, ko_contig3294, ko_contig3436, ko_contig3488, ko_contig3848, ko_contig3849, ko_contig4…	ra_contig1452, ra_contig1559, ra_contig1769, ra_contig1770, ra_contig1825, ra_contig1847, ra_contig1892, ra_contig1911, ra_contig1937, ra_contig1938, ra_contig1982, ra_contig2311, ra_contig2878, ra_contig3071, ra_contig3247, ra_contig6459, ra_contig6581, ra_contig7236, ra_contig13224, ra_contig14013, ra_contig14074, ra_contig16708, ra_contig17106, ra_contig21029, ra_contig21534, ra_contig21987, r…	ct_contigs2782, ct_contigs3089, ct_contigs3248, ct_contigs3593, ct_contigs3594, ct_contigs3978, ct_contigs4105, ct_contigs4204, ct_contigs5536, ct_contigs5736, ct_contigs8634, ct_contigs8813, ct_contigs9268, ct_contigs11217, ct_contigs11361, ct_contigs11535, ct_contigs11894, ct_contigs13290, ct_contigs13704, ct_contigs17120, ct_contigs17859, ct_contigs17860, ct_contigs17926, ct_contigs17929, ct_c…	cb_contig941, cb_contig952, cb_contig1507, cb_contig1530, cb_contig2220, cb_contig2408, cb_contig3623, cb_contig3964, cb_contig4818, cb_contig6384, cb_contig6851, cb_contig7246, cb_contig7247, cb_contig7658, cb_contig9574, cb_contig10739, cb_contig10818, cb_contig11977, cb_contig12005, cb_contig13196, cb_contig14633, cb_contig15469, cb_contig15470, cb_contig15862, cb_contig15865, cb_contig16035, …
Metabolism	Energy metabolism	Photosynthesis	ko00195	51	47	53	58	53	0.921511	0.687309	0.92216	0.565997	bg_contig3043, bg_contig3120, bg_contig3152, bg_contig3231, bg_contig5122, bg_contig5315, bg_contig13321, bg_contig16780, bg_contig18092, bg_contig18972, bg_contig20264, bg_contig20997, bg_contig23879, bg_contig24957, bg_contig25099, bg_contig25211, bg_contig25222, bg_contig25278, bg_contig25323, bg_contig25327, bg_contig25361, bg_contig25423, bg_contig25603, bg_contig25659, bg_contig25764, bg_co…	ko_contig1360, ko_contig2453, ko_contig2579, ko_contig2632, ko_contig2683, ko_contig2795, ko_contig2809, ko_contig2811, ko_contig2878, ko_contig2910, ko_contig3075, ko_contig8120, ko_contig8121, ko_contig8666, ko_contig17403, ko_contig18284, ko_contig18722, ko_contig23318, ko_contig23319, ko_contig23514, ko_contig23549, ko_contig24031, ko_contig24238, ko_contig24239, ko_contig24283, ko_contig2428…	ra_contig353, ra_contig1892, ra_contig1902, ra_contig2067, ra_contig7440, ra_contig7804, ra_contig8290, ra_contig13224, ra_contig17468, ra_contig22252, ra_contig22659, ra_contig22662, ra_contig22674, ra_contig22762, ra_contig22793, ra_contig22901, ra_contig22938, ra_contig23026, ra_contig23034, ra_contig23035, ra_contig23043, ra_contig23044, ra_contig23119, ra_contig23124, ra_contig23309, ra_cont…	ct_contigs2347, ct_contigs3089, ct_contigs3170, ct_contigs4296, ct_contigs7684, ct_contigs9768, ct_contigs10150, ct_contigs10640, ct_contigs12575, ct_contigs13704, ct_contigs16830, ct_contigs18034, ct_contigs18094, ct_contigs18096, ct_contigs18098, ct_contigs18289, ct_contigs18651, ct_contigs18762, ct_contigs18789, ct_contigs18890, ct_contigs19394, ct_contigs19395, ct_contigs19568, ct_contigs1962…	cb_contig1564, cb_contig1624, cb_contig2495, cb_contig14746, cb_contig14749, cb_contig15726, cb_contig20255, cb_contig20258, cb_contig20326, cb_contig20424, cb_contig20524, cb_contig20586, cb_contig20587, cb_contig20792, cb_contig20856, cb_contig20922, cb_contig20962, cb_contig21038, cb_contig21243, cb_contig21323, cb_contig21348, cb_contig21352, cb_contig21395, cb_contig21458, cb_contig21484, cb…
Metabolism	Energy metabolism	Photosynthesis - antenna proteins	ko00196	11	15	13	13	14	0.689639	0.853665	1	1	bg_contig3200, bg_contig25100, bg_contig25363, bg_contig25481, bg_contig25625, bg_contig26896, bg_contig27247, bg_contig27630, bg_contig28044, bg_contig28075, bg_contig41927	ko_contig2476, ko_contig2768, ko_contig23537, ko_contig24447, ko_contig24517, ko_contig24518, ko_contig24520, ko_contig24521, ko_contig24673, ko_contig24674, ko_contig25577, ko_contig26412, ko_contig41957, ko_contig42780, ko_contig42781	ra_contig21861, ra_contig22094, ra_contig22129, ra_contig22172, ra_contig22714, ra_contig22995, ra_contig22997, ra_contig23202, ra_contig24132, ra_contig24388, ra_contig35224, ra_contig35849, ra_contig38761	ct_contigs2294, ct_contigs8745, ct_contigs11872, ct_contigs16026, ct_contigs17725, ct_contigs18196, ct_contigs18332, ct_contigs20437, ct_contigs20438, ct_contigs31690, ct_contigs34560, ct_contigs50095, ct_contigs52141	cb_contig20920, cb_contig21070, cb_contig21337, cb_contig21731, cb_contig21828, cb_contig21927, cb_contig22427, cb_contig22433, cb_contig22434, cb_contig23026, cb_contig23127, cb_contig23141, cb_contig38248, cb_contig39355
Metabolism	Amino acid metabolism	Arginine biosynthesis	ko00220	27	27	28	31	30	0.790739	0.791543	0.895824	0.798802	bg_contig1499, bg_contig2417, bg_contig2650, bg_contig3039, bg_contig4253, bg_contig4436, bg_contig4724, bg_contig5671, bg_contig5991, bg_contig7362, bg_contig17997, bg_contig19725, bg_contig19760, bg_contig20768, bg_contig25232, bg_contig25399, bg_contig26854, bg_contig27315, bg_contig29010, bg_contig29880, bg_contig30576, bg_contig30591, bg_contig41661, bg_contig44257, bg_contig45217, bg_contig…	ko_contig234, ko_contig1808, ko_contig2035, ko_contig2515, ko_contig2676, ko_contig2677, ko_contig2678, ko_contig2679, ko_contig2709, ko_contig3036, ko_contig5255, ko_contig8203, ko_contig9023, ko_contig11834, ko_contig15433, ko_contig22602, ko_contig25681, ko_contig28805, ko_contig30191, ko_contig30418, ko_contig41558, ko_contig42334, ko_contig43940, ko_contig45968, ko_contig46181, ko_contig4664…	ra_contig440, ra_contig1773, ra_contig3642, ra_contig6080, ra_contig6719, ra_contig7986, ra_contig8488, ra_contig8634, ra_contig13049, ra_contig15132, ra_contig15190, ra_contig16686, ra_contig22155, ra_contig22182, ra_contig22461, ra_contig22652, ra_contig22847, ra_contig27077, ra_contig27357, ra_contig27536, ra_contig27537, ra_contig28957, ra_contig32485, ra_contig33950, ra_contig34333, ra_conti…	ct_contigs1895, ct_contigs1896, ct_contigs1897, ct_contigs2369, ct_contigs2593, ct_contigs4044, ct_contigs9349, ct_contigs9350, ct_contigs11948, ct_contigs11949, ct_contigs13045, ct_contigs13046, ct_contigs13328, ct_contigs17087, ct_contigs17130, ct_contigs18041, ct_contigs18137, ct_contigs18707, ct_contigs18726, ct_contigs19899, ct_contigs21706, ct_contigs32888, ct_contigs34435, ct_contigs35992,…	cb_contig602, cb_contig884, cb_contig1514, cb_contig7430, cb_contig12730, cb_contig13245, cb_contig13837, cb_contig14632, cb_contig15694, cb_contig21657, cb_contig21658, cb_contig21780, cb_contig22545, cb_contig22948, cb_contig23216, cb_contig27354, cb_contig27409, cb_contig38650, cb_contig40122, cb_contig40887, cb_contig41015, cb_contig41038, cb_contig41376, cb_contig41942, cb_contig42189, cb_co…
Metabolism	Nucleotide metabolism	Purine metabolism	ko00230	136	128	134	131	137	1	0.754191	1	0.950317	bg_contig442, bg_contig611, bg_contig648, bg_contig741, bg_contig1260, bg_contig1294, bg_contig1357, bg_contig1529, bg_contig1660, bg_contig1699, bg_contig1700, bg_contig2093, bg_contig2348, bg_contig2676, bg_contig2886, bg_contig3177, bg_contig3266, bg_contig3370, bg_contig3508, bg_contig3723, bg_contig4100, bg_contig4175, bg_contig4208, bg_contig4341, bg_contig4390, bg_contig4638, bg_contig4686…	ko_contig234, ko_contig1052, ko_contig1199, ko_contig1613, ko_contig1681, ko_contig1727, ko_contig2224, ko_contig2332, ko_contig2714, ko_contig2748, ko_contig3208, ko_contig3227, ko_contig3467, ko_contig3743, ko_contig3814, ko_contig3864, ko_contig4141, ko_contig4338, ko_contig4599, ko_contig4626, ko_contig4627, ko_contig4746, ko_contig5050, ko_contig5065, ko_contig5467, ko_contig5499, ko_contig5…	ra_contig471, ra_contig760, ra_contig894, ra_contig995, ra_contig1072, ra_contig1085, ra_contig1191, ra_contig1228, ra_contig1340, ra_contig1524, ra_contig1628, ra_contig1817, ra_contig2161, ra_contig2661, ra_contig2831, ra_contig3361, ra_contig3593, ra_contig3624, ra_contig3667, ra_contig4079, ra_contig4090, ra_contig5923, ra_contig6115, ra_contig6270, ra_contig6599, ra_contig7945, ra_contig8339…	ct_contigs2288, ct_contigs2435, ct_contigs3454, ct_contigs4327, ct_contigs4571, ct_contigs4938, ct_contigs4946, ct_contigs4997, ct_contigs5831, ct_contigs8118, ct_contigs8750, ct_contigs8835, ct_contigs8922, ct_contigs9261, ct_contigs9311, ct_contigs9986, ct_contigs10066, ct_contigs10068, ct_contigs10800, ct_contigs10846, ct_contigs11015, ct_contigs11534, ct_contigs11618, ct_contigs11911, ct_cont…	cb_contig109, cb_contig125, cb_contig202, cb_contig476, cb_contig518, cb_contig1186, cb_contig1333, cb_contig1429, cb_contig1470, cb_contig1786, cb_contig2006, cb_contig2056, cb_contig2510, cb_contig2556, cb_contig2724, cb_contig2775, cb_contig2841, cb_contig3082, cb_contig3199, cb_contig3270, cb_contig3316, cb_contig5497, cb_contig5556, cb_contig5637, cb_contig5638, cb_contig5707, cb_contig5838,…
Metabolism	Biosynthesis of other secondary metabolites	Caffeine metabolism	ko00232	2	2	2	3	3	1	1	1	1	bg_contig5475, bg_contig44423	ko_contig19314, ko_contig42750	ra_contig13788, ra_contig24325	ct_contigs11911, ct_contigs20276, ct_contigs49629	cb_contig109, cb_contig5838, cb_contig20604
Metabolism	Nucleotide metabolism	Pyrimidine metabolism	ko00240	107	97	101	107	104	0.779973	0.774875	1	0.674991	bg_contig52, bg_contig648, bg_contig741, bg_contig1294, bg_contig1357, bg_contig1528, bg_contig2175, bg_contig2176, bg_contig2876, bg_contig2886, bg_contig3177, bg_contig3266, bg_contig3370, bg_contig3723, bg_contig4208, bg_contig4638, bg_contig4995, bg_contig4996, bg_contig5210, bg_contig5343, bg_contig5916, bg_contig6044, bg_contig6053, bg_contig6198, bg_contig6436, bg_contig6474, bg_contig6828…	ko_contig1199, ko_contig1681, ko_contig2157, ko_contig2224, ko_contig2272, ko_contig2332, ko_contig2475, ko_contig2720, ko_contig3208, ko_contig3227, ko_contig3467, ko_contig3743, ko_contig3814, ko_contig3864, ko_contig4686, ko_contig4746, ko_contig5050, ko_contig5073, ko_contig5467, ko_contig5713, ko_contig6277, ko_contig8239, ko_contig8299, ko_contig8489, ko_contig9141, ko_contig9287, ko_contig…	ra_contig162, ra_contig241, ra_contig471, ra_contig894, ra_contig995, ra_contig1436, ra_contig1524, ra_contig2488, ra_contig2661, ra_contig3361, ra_contig3624, ra_contig3667, ra_contig3751, ra_contig4079, ra_contig5923, ra_contig6115, ra_contig6270, ra_contig6997, ra_contig8339, ra_contig8475, ra_contig8591, ra_contig9257, ra_contig9331, ra_contig10382, ra_contig11943, ra_contig12682, ra_contig12…	ct_contigs2526, ct_contigs2527, ct_contigs3363, ct_contigs3454, ct_contigs3610, ct_contigs3611, ct_contigs3612, ct_contigs4571, ct_contigs4938, ct_contigs4997, ct_contigs8118, ct_contigs8773, ct_contigs8835, ct_contigs9261, ct_contigs9311, ct_contigs9923, ct_contigs10068, ct_contigs10846, ct_contigs10906, ct_contigs10907, ct_contigs11015, ct_contigs11534, ct_contigs11542, ct_contigs11961, ct_cont…	cb_contig125, cb_contig161, cb_contig162, cb_contig476, cb_contig518, cb_contig1044, cb_contig1786, cb_contig2556, cb_contig2775, cb_contig2841, cb_contig2854, cb_contig3082, cb_contig3199, cb_contig3270, cb_contig4912, cb_contig5331, cb_contig5386, cb_contig5497, cb_contig5637, cb_contig5638, cb_contig5904, cb_contig5937, cb_contig6961, cb_contig6968, cb_contig7115, cb_contig7459, cb_contig7635,…
Metabolism	Amino acid metabolism	Alanine, aspartate and glutamate metabolism	ko00250	34	32	37	38	35	1	0.807388	0.724285	0.639545	bg_contig1499, bg_contig1528, bg_contig2650, bg_contig3039, bg_contig3411, bg_contig4686, bg_contig4734, bg_contig4995, bg_contig4996, bg_contig5671, bg_contig5754, bg_contig7362, bg_contig16901, bg_contig17997, bg_contig19760, bg_contig19839, bg_contig24667, bg_contig25232, bg_contig25399, bg_contig26094, bg_contig26564, bg_contig26854, bg_contig27315, bg_contig29880, bg_contig30591, bg_contig41…	ko_contig1808, ko_contig2035, ko_contig2515, ko_contig2709, ko_contig2956, ko_contig3036, ko_contig4545, ko_contig5255, ko_contig8080, ko_contig8203, ko_contig8239, ko_contig10056, ko_contig11834, ko_contig15591, ko_contig16689, ko_contig16740, ko_contig16881, ko_contig16882, ko_contig21901, ko_contig25673, ko_contig28196, ko_contig30191, ko_contig42334, ko_contig43940, ko_contig44237, ko_contig4…	ra_contig440, ra_contig1157, ra_contig1289, ra_contig1754, ra_contig2488, ra_contig2680, ra_contig6206, ra_contig6599, ra_contig7986, ra_contig8488, ra_contig9257, ra_contig15190, ra_contig15464, ra_contig15736, ra_contig16686, ra_contig16755, ra_contig16921, ra_contig20926, ra_contig22155, ra_contig22182, ra_contig22461, ra_contig22652, ra_contig22847, ra_contig24452, ra_contig24453, ra_contig24…	ct_contigs1895, ct_contigs1896, ct_contigs1897, ct_contigs2369, ct_contigs4044, ct_contigs5693, ct_contigs9369, ct_contigs9986, ct_contigs10800, ct_contigs10906, ct_contigs10907, ct_contigs11948, ct_contigs11949, ct_contigs12824, ct_contigs13328, ct_contigs17130, ct_contigs18041, ct_contigs18119, ct_contigs18137, ct_contigs18707, ct_contigs18726, ct_contigs19707, ct_contigs20639, ct_contigs20640,…	cb_contig275, cb_contig884, cb_contig1514, cb_contig2591, cb_contig5556, cb_contig6929, cb_contig7826, cb_contig8477, cb_contig12730, cb_contig13837, cb_contig13949, cb_contig14029, cb_contig14322, cb_contig16414, cb_contig20919, cb_contig21072, cb_contig21780, cb_contig21969, cb_contig21970, cb_contig22545, cb_contig22579, cb_contig23216, cb_contig26108, cb_contig27354, cb_contig27409, cb_contig…
Metabolism	Metabolism of terpenoids and polyketides	Tetracycline biosynthesis	ko00253	5	7	5	3	7	0.774269	1	0.774476	0.344041	bg_contig1508, bg_contig19988, bg_contig20945, bg_contig25704, bg_contig46855	ko_contig8302, ko_contig9665, ko_contig9996, ko_contig23329, ko_contig43698, ko_contig43699, ko_contig43700	ra_contig8137, ra_contig16894, ra_contig17152, ra_contig24988, ra_contig33957	ct_contigs12322, ct_contigs17937, ct_contigs48213	cb_contig14313, cb_contig19601, cb_contig22983, cb_contig38732, cb_contig38733, cb_contig39894, cb_contig41283
Metabolism	Biosynthesis of other secondary metabolites	Aflatoxin biosynthesis	ko00254	1	1	1	1	1	1	1	1	1	bg_contig3257	ko_contig43582	ra_contig34605	ct_contigs31848	cb_contig2612
Metabolism	Amino acid metabolism	Glycine, serine and threonine metabolism	ko00260	50	49	57	51	41	0.342713	0.341248	0.0837664	0.248623	bg_contig1731, bg_contig2689, bg_contig3292, bg_contig3507, bg_contig3711, bg_contig3952, bg_contig5584, bg_contig5728, bg_contig6024, bg_contig11939, bg_contig12341, bg_contig16759, bg_contig16844, bg_contig17392, bg_contig17981, bg_contig19415, bg_contig19497, bg_contig20024, bg_contig20114, bg_contig20210, bg_contig20725, bg_contig20936, bg_contig21040, bg_contig21041, bg_contig23670, bg_conti…	ko_contig2423, ko_contig2895, ko_contig2929, ko_contig2955, ko_contig3006, ko_contig3199, ko_contig4084, ko_contig8024, ko_contig8801, ko_contig9084, ko_contig9322, ko_contig10022, ko_contig10056, ko_contig10174, ko_contig14747, ko_contig14864, ko_contig14978, ko_contig15477, ko_contig15522, ko_contig16689, ko_contig23558, ko_contig23559, ko_contig23627, ko_contig23925, ko_contig23926, ko_contig2…	ra_contig177, ra_contig212, ra_contig369, ra_contig925, ra_contig1108, ra_contig1173, ra_contig1289, ra_contig1694, ra_contig1695, ra_contig1696, ra_contig1887, ra_contig1995, ra_contig2114, ra_contig2489, ra_contig4306, ra_contig6066, ra_contig6206, ra_contig8037, ra_contig8038, ra_contig8623, ra_contig13777, ra_contig13864, ra_contig14438, ra_contig15840, ra_contig16535, ra_contig16916, ra_cont…	ct_contigs3000, ct_contigs4109, ct_contigs4158, ct_contigs4545, ct_contigs4546, ct_contigs11037, ct_contigs11213, ct_contigs11948, ct_contigs11949, ct_contigs12629, ct_contigs12701, ct_contigs13069, ct_contigs13200, ct_contigs17499, ct_contigs17533, ct_contigs18187, ct_contigs18894, ct_contigs18909, ct_contigs19017, ct_contigs19018, ct_contigs19325, ct_contigs19326, ct_contigs19392, ct_contigs197…	cb_contig61, cb_contig737, cb_contig772, cb_contig5558, cb_contig5871, cb_contig6340, cb_contig6859, cb_contig6964, cb_contig6965, cb_contig7216, cb_contig7683, cb_contig12408, cb_contig12806, cb_contig13433, cb_contig14125, cb_contig14322, cb_contig16318, cb_contig16383, cb_contig20393, cb_contig20394, cb_contig20446, cb_contig20919, cb_contig21216, cb_contig21224, cb_contig21633, cb_contig21768…
Metabolism	Biosynthesis of other secondary metabolites	Monobactam biosynthesis	ko00261	7	8	9	8	5	0.578378	0.417749	0.295094	0.416584	bg_contig1187, bg_contig2348, bg_contig2689, bg_contig5429, bg_contig17392, bg_contig42789, bg_contig45372	ko_contig1727, ko_contig2423, ko_contig3199, ko_contig18646, ko_contig18648, ko_contig30797, ko_contig43720, ko_contig56737	ra_contig8684, ra_contig14159, ra_contig17156, ra_contig27251, ra_contig33700, ra_contig35859, ra_contig38201, ra_contig38202, ra_contig38204	ct_contigs18932, ct_contigs23363, ct_contigs35078, ct_contigs35274, ct_contigs36274, ct_contigs36275, ct_contigs36862, ct_contigs36863	cb_contig772, cb_contig876, cb_contig12806, cb_contig14403, cb_contig16295
Metabolism	Amino acid metabolism	Cysteine and methionine metabolism	ko00270	60	68	68	59	60	1	0.42211	0.422034	1	bg_contig1601, bg_contig1662, bg_contig1795, bg_contig2411, bg_contig2650, bg_contig2689, bg_contig3039, bg_contig3201, bg_contig3405, bg_contig3514, bg_contig3576, bg_contig4774, bg_contig5235, bg_contig5701, bg_contig6971, bg_contig7320, bg_contig10537, bg_contig10961, bg_contig12928, bg_contig14385, bg_contig17392, bg_contig18274, bg_contig18537, bg_contig18971, bg_contig19294, bg_contig19295,…	ko_contig816, ko_contig1808, ko_contig2021, ko_contig2423, ko_contig2562, ko_contig2709, ko_contig2812, ko_contig3161, ko_contig3199, ko_contig4898, ko_contig8358, ko_contig8359, ko_contig9734, ko_contig10056, ko_contig10175, ko_contig11213, ko_contig11834, ko_contig15495, ko_contig16689, ko_contig16764, ko_contig16892, ko_contig16893, ko_contig17118, ko_contig17432, ko_contig17829, ko_contig1804…	ra_contig440, ra_contig1289, ra_contig1463, ra_contig1747, ra_contig1815, ra_contig1893, ra_contig1894, ra_contig2012, ra_contig2104, ra_contig2635, ra_contig2860, ra_contig5336, ra_contig6206, ra_contig6601, ra_contig7314, ra_contig7740, ra_contig7967, ra_contig8497, ra_contig11067, ra_contig13703, ra_contig15520, ra_contig16163, ra_contig16686, ra_contig17156, ra_contig17344, ra_contig22155, ra…	ct_contigs2369, ct_contigs4044, ct_contigs5353, ct_contigs11363, ct_contigs11482, ct_contigs12899, ct_contigs13258, ct_contigs13259, ct_contigs13468, ct_contigs15347, ct_contigs16945, ct_contigs18091, ct_contigs18120, ct_contigs18121, ct_contigs18347, ct_contigs18348, ct_contigs18511, ct_contigs18521, ct_contigs18527, ct_contigs18726, ct_contigs18845, ct_contigs19356, ct_contigs19357, ct_contigs1…	cb_contig483, cb_contig772, cb_contig1351, cb_contig1495, cb_contig1496, cb_contig1498, cb_contig2115, cb_contig2341, cb_contig6623, cb_contig7649, cb_contig12730, cb_contig12806, cb_contig13837, cb_contig14322, cb_contig15598, cb_contig15823, cb_contig18785, cb_contig19528, cb_contig20227, cb_contig20268, cb_contig20291, cb_contig20406, cb_contig20414, cb_contig20467, cb_contig20548, cb_contig20…
Metabolism	Amino acid metabolism	Valine, leucine and isoleucine degradation	ko00280	29	29	30	31	33	0.702591	0.703803	0.801594	1	bg_contig1366, bg_contig1828, bg_contig2152, bg_contig3507, bg_contig4738, bg_contig6079, bg_contig11824, bg_contig12978, bg_contig16924, bg_contig18715, bg_contig19857, bg_contig20260, bg_contig20725, bg_contig23508, bg_contig25163, bg_contig25760, bg_contig27173, bg_contig27270, bg_contig27926, bg_contig28177, bg_contig30511, bg_contig40209, bg_contig41172, bg_contig42120, bg_contig43998, bg_co…	ko_contig1164, ko_contig2832, ko_contig8024, ko_contig8881, ko_contig8890, ko_contig10056, ko_contig16276, ko_contig16689, ko_contig17336, ko_contig17628, ko_contig18547, ko_contig18712, ko_contig19266, ko_contig21557, ko_contig22168, ko_contig23722, ko_contig24197, ko_contig25574, ko_contig25575, ko_contig25890, ko_contig25891, ko_contig25903, ko_contig28780, ko_contig41976, ko_contig43162, ko_c…	ra_contig28, ra_contig164, ra_contig177, ra_contig1289, ra_contig1801, ra_contig6184, ra_contig6206, ra_contig7742, ra_contig7906, ra_contig8623, ra_contig16163, ra_contig17344, ra_contig17651, ra_contig17889, ra_contig20746, ra_contig21930, ra_contig23257, ra_contig23587, ra_contig23588, ra_contig24882, ra_contig28536, ra_contig33858, ra_contig34035, ra_contig36136, ra_contig36137, ra_contig3613…	ct_contigs2587, ct_contigs3176, ct_contigs3739, ct_contigs5130, ct_contigs11261, ct_contigs12452, ct_contigs16181, ct_contigs18365, ct_contigs18973, ct_contigs19318, ct_contigs19319, ct_contigs19739, ct_contigs19866, ct_contigs20277, ct_contigs20844, ct_contigs23043, ct_contigs23066, ct_contigs23544, ct_contigs25005, ct_contigs32177, ct_contigs33115, ct_contigs33165, ct_contigs33614, ct_contigs33…	cb_contig483, cb_contig1351, cb_contig2060, cb_contig2089, cb_contig2550, cb_contig2603, cb_contig5943, cb_contig7404, cb_contig12078, cb_contig12544, cb_contig14322, cb_contig15050, cb_contig15818, cb_contig16177, cb_contig20242, cb_contig20624, cb_contig20695, cb_contig21633, cb_contig21730, cb_contig21801, cb_contig21972, cb_contig22038, cb_contig26480, cb_contig26602, cb_contig38993, cb_conti…
Metabolism	Metabolism of terpenoids and polyketides	Geraniol degradation	ko00281	3	1	1	1	2	0.685457	1	1	1	bg_contig4738, bg_contig25163, bg_contig42120	ko_contig18712	ra_contig17651	ct_contigs11261	cb_contig12078, cb_contig15050
Metabolism	Amino acid metabolism	Valine, leucine and isoleucine biosynthesis	ko00290	12	13	12	11	15	0.700691	0.850616	0.701287	0.557812	bg_contig2330, bg_contig17060, bg_contig17797, bg_contig19448, bg_contig20210, bg_contig27462, bg_contig41172, bg_contig42375, bg_contig42391, bg_contig42423, bg_contig42837, bg_contig43819	ko_contig148, ko_contig2618, ko_contig2929, ko_contig16677, ko_contig18877, ko_contig23810, ko_contig23999, ko_contig24000, ko_contig24629, ko_contig28780, ko_contig43028, ko_contig43162, ko_contig45631	ra_contig303, ra_contig6399, ra_contig8047, ra_contig14297, ra_contig15893, ra_contig16163, ra_contig17344, ra_contig22053, ra_contig23942, ra_contig24431, ra_contig33314, ra_contig35273	ct_contigs2992, ct_contigs3436, ct_contigs18761, ct_contigs18987, ct_contigs20528, ct_contigs32177, ct_contigs33582, ct_contigs34054, ct_contigs34332, ct_contigs34539, ct_contigs52265	cb_contig483, cb_contig1351, cb_contig5292, cb_contig7472, cb_contig15028, cb_contig15071, cb_contig21582, cb_contig21801, cb_contig22469, cb_contig22488, cb_contig23157, cb_contig26606, cb_contig36728, cb_contig39794, cb_contig43057
Metabolism	Amino acid metabolism	Lysine biosynthesis	ko00300	9	11	11	9	10	1	0.829616	0.829543	1	bg_contig106, bg_contig1187, bg_contig2689, bg_contig5429, bg_contig5890, bg_contig11366, bg_contig17392, bg_contig20725, bg_contig45372	ko_contig445, ko_contig2423, ko_contig3199, ko_contig8024, ko_contig10090, ko_contig18646, ko_contig18648, ko_contig18889, ko_contig30797, ko_contig48241, ko_contig56737	ra_contig177, ra_contig8162, ra_contig14159, ra_contig17156, ra_contig27251, ra_contig28420, ra_contig34274, ra_contig35859, ra_contig38201, ra_contig38202, ra_contig38204	ct_contigs11843, ct_contigs12126, ct_contigs23363, ct_contigs33232, ct_contigs33614, ct_contigs35078, ct_contigs35274, ct_contigs36274, ct_contigs36275	cb_contig772, cb_contig876, cb_contig1133, cb_contig3420, cb_contig5859, cb_contig12806, cb_contig14005, cb_contig14315, cb_contig14403, cb_contig21972
Metabolism	Amino acid metabolism	Lysine degradation	ko00310	23	18	22	17	17	0.3448	0.86624	0.423515	1	bg_contig534, bg_contig991, bg_contig4153, bg_contig6079, bg_contig7251, bg_contig11939, bg_contig16287, bg_contig19857, bg_contig20725, bg_contig23523, bg_contig23698, bg_contig23742, bg_contig25163, bg_contig25760, bg_contig27926, bg_contig28395, bg_contig28984, bg_contig30511, bg_contig41628, bg_contig41629, bg_contig42413, bg_contig44931, bg_contig53360	ko_contig4849, ko_contig8024, ko_contig18547, ko_contig21743, ko_contig21760, ko_contig23346, ko_contig23722, ko_contig24197, ko_contig25903, ko_contig27147, ko_contig27754, ko_contig29080, ko_contig29168, ko_contig30427, ko_contig30428, ko_contig41450, ko_contig57949, ko_contig58476	ra_contig177, ra_contig551, ra_contig873, ra_contig6184, ra_contig7906, ra_contig10261, ra_contig21533, ra_contig21972, ra_contig21973, ra_contig23299, ra_contig23587, ra_contig23588, ra_contig25021, ra_contig26341, ra_contig28128, ra_contig29222, ra_contig29223, ra_contig34691, ra_contig36136, ra_contig36137, ra_contig36138, ra_contig37303	ct_contigs4266, ct_contigs8938, ct_contigs10878, ct_contigs17278, ct_contigs17613, ct_contigs17614, ct_contigs19739, ct_contigs19866, ct_contigs20150, ct_contigs20277, ct_contigs21271, ct_contigs23013, ct_contigs23043, ct_contigs23373, ct_contigs33614, ct_contigs33662, ct_contigs46706	cb_contig702, cb_contig2550, cb_contig2603, cb_contig3510, cb_contig5550, cb_contig5558, cb_contig5636, cb_contig9170, cb_contig12908, cb_contig19645, cb_contig20624, cb_contig20695, cb_contig21972, cb_contig22853, cb_contig38576, cb_contig40080, cb_contig55570
Metabolism	Amino acid metabolism	Arginine and proline metabolism	ko00330	41	44	41	35	42	1	0.745954	1	0.567004	bg_contig1602, bg_contig2257, bg_contig2650, bg_contig3039, bg_contig3988, bg_contig4559, bg_contig5414, bg_contig5624, bg_contig5625, bg_contig5879, bg_contig6079, bg_contig9763, bg_contig10894, bg_contig11952, bg_contig12764, bg_contig16226, bg_contig19294, bg_contig19295, bg_contig19383, bg_contig19857, bg_contig19958, bg_contig20725, bg_contig25232, bg_contig25760, bg_contig26577, bg_contig28…	ko_contig1808, ko_contig1919, ko_contig2709, ko_contig3866, ko_contig5275, ko_contig5735, ko_contig8024, ko_contig8080, ko_contig8521, ko_contig8774, ko_contig9205, ko_contig9206, ko_contig9830, ko_contig11209, ko_contig11834, ko_contig16835, ko_contig16892, ko_contig16893, ko_contig16976, ko_contig17635, ko_contig17967, ko_contig18547, ko_contig22602, ko_contig22743, ko_contig23722, ko_contig238…	ra_contig177, ra_contig440, ra_contig1468, ra_contig1747, ra_contig1772, ra_contig6184, ra_contig6601, ra_contig6719, ra_contig7076, ra_contig7715, ra_contig7716, ra_contig7906, ra_contig7967, ra_contig8097, ra_contig8217, ra_contig8274, ra_contig15619, ra_contig16505, ra_contig16506, ra_contig16535, ra_contig16686, ra_contig17739, ra_contig20729, ra_contig20926, ra_contig22155, ra_contig22176, r…	ct_contigs2369, ct_contigs3294, ct_contigs4044, ct_contigs9369, ct_contigs10807, ct_contigs12386, ct_contigs12733, ct_contigs15964, ct_contigs16876, ct_contigs17087, ct_contigs17223, ct_contigs17415, ct_contigs18527, ct_contigs18726, ct_contigs19392, ct_contigs19722, ct_contigs19866, ct_contigs20277, ct_contigs20317, ct_contigs21332, ct_contigs21623, ct_contigs23043, ct_contigs24173, ct_contigs33…	cb_contig56, cb_contig57, cb_contig602, cb_contig675, cb_contig1010, cb_contig1496, cb_contig1498, cb_contig1702, cb_contig1909, cb_contig2603, cb_contig2849, cb_contig7430, cb_contig7872, cb_contig11894, cb_contig12417, cb_contig12730, cb_contig13837, cb_contig17956, cb_contig20624, cb_contig20695, cb_contig21017, cb_contig21451, cb_contig21514, cb_contig21972, cb_contig22168, cb_contig22169, cb…
Metabolism	Biosynthesis of other secondary metabolites	Carbapenem biosynthesis	ko00332	0	0	0	0	2	0.499946	0.500015	0.500023	0.500059					cb_contig41945, cb_contig41946
Metabolism	Amino acid metabolism	Histidine metabolism	ko00340	16	17	16	16	16	1	0.862414	1	1	bg_contig240, bg_contig241, bg_contig290, bg_contig540, bg_contig1414, bg_contig1978, bg_contig2027, bg_contig6079, bg_contig9556, bg_contig13572, bg_contig19857, bg_contig20725, bg_contig25760, bg_contig30511, bg_contig44931, bg_contig56639	ko_contig3965, ko_contig5595, ko_contig8024, ko_contig8352, ko_contig8594, ko_contig10001, ko_contig17648, ko_contig18547, ko_contig23624, ko_contig23722, ko_contig24197, ko_contig25903, ko_contig26759, ko_contig30284, ko_contig42944, ko_contig46108, ko_contig46292	ra_contig177, ra_contig700, ra_contig6184, ra_contig7906, ra_contig8271, ra_contig15958, ra_contig16535, ra_contig16985, ra_contig17386, ra_contig20455, ra_contig20609, ra_contig23466, ra_contig23587, ra_contig23588, ra_contig36126, ra_contig44035	ct_contigs2561, ct_contigs3219, ct_contigs3536, ct_contigs3537, ct_contigs7174, ct_contigs8675, ct_contigs9783, ct_contigs19392, ct_contigs19866, ct_contigs20156, ct_contigs20277, ct_contigs20591, ct_contigs23043, ct_contigs32984, ct_contigs33614, ct_contigs51236	cb_contig262, cb_contig2603, cb_contig2945, cb_contig3215, cb_contig3448, cb_contig14500, cb_contig20624, cb_contig20695, cb_contig21972, cb_contig25388, cb_contig39338, cb_contig40291, cb_contig40356, cb_contig40357, cb_contig51958, cb_contig54319
Metabolism	Amino acid metabolism	Tyrosine metabolism	ko00350	24	28	22	22	22	0.768896	0.395079	1	1	bg_contig1978, bg_contig2650, bg_contig3039, bg_contig3991, bg_contig4063, bg_contig5456, bg_contig5584, bg_contig9556, bg_contig11054, bg_contig16844, bg_contig18965, bg_contig25018, bg_contig25019, bg_contig25078, bg_contig25232, bg_contig25370, bg_contig26857, bg_contig29880, bg_contig31191, bg_contig41661, bg_contig42271, bg_contig43568, bg_contig44761, bg_contig46168	ko_contig1269, ko_contig1808, ko_contig2709, ko_contig2955, ko_contig3657, ko_contig4278, ko_contig4898, ko_contig5006, ko_contig10001, ko_contig10229, ko_contig10230, ko_contig10303, ko_contig11834, ko_contig14864, ko_contig15522, ko_contig16764, ko_contig17463, ko_contig24611, ko_contig24612, ko_contig25041, ko_contig29078, ko_contig29742, ko_contig30345, ko_contig41432, ko_contig42098, ko_cont…	ra_contig440, ra_contig447, ra_contig1463, ra_contig6829, ra_contig7314, ra_contig13864, ra_contig14969, ra_contig16535, ra_contig16686, ra_contig22155, ra_contig22334, ra_contig22583, ra_contig23396, ra_contig24327, ra_contig26742, ra_contig28970, ra_contig30229, ra_contig33292, ra_contig33807, ra_contig34903, ra_contig36126, ra_contig50002	ct_contigs2369, ct_contigs2561, ct_contigs3000, ct_contigs3267, ct_contigs3383, ct_contigs4044, ct_contigs4109, ct_contigs18139, ct_contigs18444, ct_contigs18521, ct_contigs18726, ct_contigs18857, ct_contigs19392, ct_contigs19904, ct_contigs20262, ct_contigs20343, ct_contigs23074, ct_contigs33263, ct_contigs34516, ct_contigs34517, ct_contigs35036, ct_contigs51170	cb_contig883, cb_contig937, cb_contig1135, cb_contig1484, cb_contig12730, cb_contig13837, cb_contig16270, cb_contig20548, cb_contig20549, cb_contig21478, cb_contig22050, cb_contig22118, cb_contig22593, cb_contig24550, cb_contig24669, cb_contig25726, cb_contig38319, cb_contig38650, cb_contig40707, cb_contig40887, cb_contig40935, cb_contig54319
Metabolism	Amino acid metabolism	Phenylalanine metabolism	ko00360	24	25	24	25	24	1	0.886301	1	0.886205	bg_contig512, bg_contig1978, bg_contig2321, bg_contig2499, bg_contig2650, bg_contig3039, bg_contig5584, bg_contig9556, bg_contig12764, bg_contig16844, bg_contig25065, bg_contig25232, bg_contig25370, bg_contig25587, bg_contig25588, bg_contig26501, bg_contig27042, bg_contig27190, bg_contig27427, bg_contig29880, bg_contig41661, bg_contig42271, bg_contig43568, bg_contig44761	ko_contig894, ko_contig1808, ko_contig2666, ko_contig2709, ko_contig2955, ko_contig2971, ko_contig3030, ko_contig4278, ko_contig4898, ko_contig8521, ko_contig9600, ko_contig10001, ko_contig11834, ko_contig14864, ko_contig15522, ko_contig16764, ko_contig23665, ko_contig23767, ko_contig25041, ko_contig25821, ko_contig29742, ko_contig42098, ko_contig42334, ko_contig43437, ko_contig44861	ra_contig440, ra_contig1463, ra_contig1864, ra_contig1865, ra_contig1994, ra_contig2044, ra_contig2120, ra_contig3283, ra_contig3439, ra_contig7314, ra_contig13864, ra_contig16535, ra_contig16686, ra_contig17112, ra_contig22155, ra_contig22583, ra_contig22926, ra_contig26742, ra_contig28970, ra_contig33807, ra_contig34903, ra_contig36126, ra_contig36158, ra_contig43494	ct_contigs2369, ct_contigs2561, ct_contigs3000, ct_contigs3294, ct_contigs4044, ct_contigs4109, ct_contigs17223, ct_contigs18139, ct_contigs18188, ct_contigs18521, ct_contigs18726, ct_contigs19392, ct_contigs20033, ct_contigs20148, ct_contigs20149, ct_contigs20262, ct_contigs20650, ct_contigs20651, ct_contigs20832, ct_contigs23529, ct_contigs32670, ct_contigs32811, ct_contigs32945, ct_contigs3451…	cb_contig183, cb_contig883, cb_contig1520, cb_contig6510, cb_contig6653, cb_contig7885, cb_contig12730, cb_contig13837, cb_contig20548, cb_contig20549, cb_contig21478, cb_contig21953, cb_contig22050, cb_contig22118, cb_contig22344, cb_contig32535, cb_contig38650, cb_contig39548, cb_contig40575, cb_contig40707, cb_contig40887, cb_contig43209, cb_contig54319, cb_contig54848
Metabolism	Xenobiotics biodegradation and metabolism	Chlorocyclohexane and chlorobenzene degradation	ko00361	3	1	1	1	2	0.685457	1	1	1	bg_contig41520, bg_contig41521, bg_contig41522	ko_contig24712	ra_contig22925	ct_contigs20294	cb_contig14042, cb_contig14043
Metabolism	Xenobiotics biodegradation and metabolism	Benzoate degradation	ko00362	3	1	4	2	2	0.685457	1	0.446651	1	bg_contig512, bg_contig25163, bg_contig27926	ko_contig9600	ra_contig3439, ra_contig36136, ra_contig36137, ra_contig36138	ct_contigs19739, ct_contigs32945	cb_contig2550, cb_contig39548
Metabolism	Xenobiotics biodegradation and metabolism	Bisphenol degradation	ko00363	7	5	11	9	10	0.628741	0.301866	0.829543	1	bg_contig16708, bg_contig19176, bg_contig20944, bg_contig23135, bg_contig26957, bg_contig26998, bg_contig45505	ko_contig16296, ko_contig16879, ko_contig23516, ko_contig41292, ko_contig46938	ra_contig1832, ra_contig3068, ra_contig3082, ra_contig6516, ra_contig13454, ra_contig14035, ra_contig15735, ra_contig16854, ra_contig24262, ra_contig27150, ra_contig33482	ct_contigs9280, ct_contigs11198, ct_contigs19930, ct_contigs23847, ct_contigs24310, ct_contigs34855, ct_contigs35635, ct_contigs37248, ct_contigs52407	cb_contig1603, cb_contig2172, cb_contig16278, cb_contig20574, cb_contig21982, cb_contig22411, cb_contig22587, cb_contig22588, cb_contig40404, cb_contig42793
Metabolism	Xenobiotics biodegradation and metabolism	Fluorobenzoate degradation	ko00364	3	1	1	1	2	0.685457	1	1	1	bg_contig41520, bg_contig41521, bg_contig41522	ko_contig24712	ra_contig22925	ct_contigs20294	cb_contig14042, cb_contig14043
Metabolism	Amino acid metabolism	Tryptophan metabolism	ko00380	17	13	19	21	16	0.863069	0.711192	0.613045	0.411028	bg_contig6079, bg_contig8032, bg_contig12764, bg_contig19857, bg_contig20725, bg_contig24202, bg_contig25163, bg_contig25760, bg_contig26091, bg_contig26942, bg_contig27926, bg_contig28088, bg_contig30511, bg_contig42413, bg_contig43365, bg_contig44348, bg_contig44931	ko_contig8024, ko_contig8521, ko_contig18547, ko_contig21173, ko_contig23346, ko_contig23722, ko_contig24197, ko_contig24226, ko_contig25156, ko_contig25903, ko_contig44861, ko_contig49490, ko_contig58542	ra_contig177, ra_contig6184, ra_contig7906, ra_contig13082, ra_contig16535, ra_contig21557, ra_contig22507, ra_contig22937, ra_contig23299, ra_contig23587, ra_contig23588, ra_contig23914, ra_contig24630, ra_contig29932, ra_contig36136, ra_contig36137, ra_contig36138, ra_contig36158, ra_contig43494	ct_contigs3178, ct_contigs3294, ct_contigs5477, ct_contigs17223, ct_contigs17705, ct_contigs17974, ct_contigs19385, ct_contigs19386, ct_contigs19392, ct_contigs19739, ct_contigs19866, ct_contigs19912, ct_contigs20112, ct_contigs20150, ct_contigs20277, ct_contigs20448, ct_contigs22219, ct_contigs23043, ct_contigs24953, ct_contigs32920, ct_contigs33614	cb_contig2550, cb_contig2603, cb_contig13183, cb_contig19784, cb_contig20604, cb_contig20624, cb_contig20634, cb_contig20695, cb_contig21242, cb_contig21972, cb_contig22853, cb_contig23208, cb_contig24762, cb_contig32535, cb_contig38576, cb_contig40575
Metabolism	Amino acid metabolism	Phenylalanine, tyrosine and tryptophan biosynthesis	ko00400	34	31	33	26	34	1	0.804507	1	0.368013	bg_contig529, bg_contig2181, bg_contig2509, bg_contig2510, bg_contig2650, bg_contig3039, bg_contig4375, bg_contig9556, bg_contig10921, bg_contig11920, bg_contig19497, bg_contig21040, bg_contig21041, bg_contig25232, bg_contig25370, bg_contig25946, bg_contig25947, bg_contig27580, bg_contig27763, bg_contig29124, bg_contig29880, bg_contig30045, bg_contig30581, bg_contig41661, bg_contig42192, bg_conti…	ko_contig586, ko_contig1705, ko_contig1808, ko_contig1886, ko_contig2697, ko_contig2709, ko_contig2735, ko_contig3839, ko_contig4084, ko_contig4898, ko_contig5093, ko_contig8784, ko_contig10001, ko_contig11834, ko_contig16764, ko_contig16918, ko_contig17884, ko_contig23706, ko_contig24880, ko_contig24895, ko_contig25041, ko_contig28559, ko_contig28938, ko_contig41942, ko_contig42334, ko_contig448…	ra_contig440, ra_contig740, ra_contig1080, ra_contig1173, ra_contig1463, ra_contig1696, ra_contig2468, ra_contig3384, ra_contig3626, ra_contig7314, ra_contig8037, ra_contig8038, ra_contig9319, ra_contig14362, ra_contig16686, ra_contig16758, ra_contig21469, ra_contig22155, ra_contig22242, ra_contig22243, ra_contig22583, ra_contig23813, ra_contig24554, ra_contig24555, ra_contig33584, ra_contig34398…	ct_contigs2369, ct_contigs2561, ct_contigs3271, ct_contigs4044, ct_contigs4185, ct_contigs4186, ct_contigs8570, ct_contigs13326, ct_contigs18139, ct_contigs18274, ct_contigs18521, ct_contigs18616, ct_contigs18726, ct_contigs18760, ct_contigs18855, ct_contigs19061, ct_contigs20126, ct_contigs21273, ct_contigs24401, ct_contigs33013, ct_contigs33658, ct_contigs34484, ct_contigs49191, ct_contigs49349…	cb_contig883, cb_contig1156, cb_contig1346, cb_contig1951, cb_contig2742, cb_contig3039, cb_contig3040, cb_contig6859, cb_contig8083, cb_contig12730, cb_contig13801, cb_contig13837, cb_contig14125, cb_contig14613, cb_contig18573, cb_contig20548, cb_contig20549, cb_contig20772, cb_contig21478, cb_contig21602, cb_contig21718, cb_contig21799, cb_contig24949, cb_contig25008, cb_contig35458, cb_contig…
Metabolism	Biosynthesis of other secondary metabolites	Novobiocin biosynthesis	ko00401	5	3	3	2	4	0.752243	1	1	0.687611	bg_contig2650, bg_contig3039, bg_contig9556, bg_contig25370, bg_contig42325	ko_contig4898, ko_contig10001, ko_contig16764	ra_contig1463, ra_contig7314, ra_contig36126	ct_contigs2561, ct_contigs18521	cb_contig20548, cb_contig20549, cb_contig21478, cb_contig54319
Metabolism	Metabolism of other amino acids	beta-Alanine metabolism	ko00410	33	33	29	21	25	0.293031	0.291526	0.58528	0.65962	bg_contig1828, bg_contig1978, bg_contig2882, bg_contig5584, bg_contig5624, bg_contig5625, bg_contig6079, bg_contig9763, bg_contig10894, bg_contig16844, bg_contig18715, bg_contig19294, bg_contig19295, bg_contig19857, bg_contig20260, bg_contig20725, bg_contig25163, bg_contig25760, bg_contig26094, bg_contig27270, bg_contig30511, bg_contig43842, bg_contig43843, bg_contig44410, bg_contig44761, bg_cont…	ko_contig697, ko_contig2720, ko_contig2955, ko_contig4686, ko_contig5275, ko_contig8024, ko_contig8881, ko_contig8890, ko_contig9205, ko_contig9206, ko_contig12715, ko_contig14864, ko_contig15522, ko_contig16835, ko_contig16892, ko_contig16893, ko_contig17336, ko_contig17883, ko_contig18547, ko_contig23722, ko_contig24197, ko_contig24405, ko_contig24406, ko_contig25574, ko_contig25575, ko_contig2…	ra_contig177, ra_contig1801, ra_contig2329, ra_contig2369, ra_contig6184, ra_contig6601, ra_contig7906, ra_contig7967, ra_contig13864, ra_contig16505, ra_contig16506, ra_contig20746, ra_contig21930, ra_contig23587, ra_contig23588, ra_contig23769, ra_contig24452, ra_contig24453, ra_contig24455, ra_contig25626, ra_contig26742, ra_contig28970, ra_contig33492, ra_contig33807, ra_contig33858, ra_conti…	ct_contigs3000, ct_contigs3739, ct_contigs4109, ct_contigs11542, ct_contigs12386, ct_contigs12452, ct_contigs13232, ct_contigs18119, ct_contigs18365, ct_contigs18527, ct_contigs19866, ct_contigs20241, ct_contigs20262, ct_contigs20277, ct_contigs21332, ct_contigs23043, ct_contigs33614, ct_contigs33809, ct_contigs38821, ct_contigs47020, ct_contigs51632	cb_contig675, cb_contig2060, cb_contig2603, cb_contig3421, cb_contig5943, cb_contig6185, cb_contig11526, cb_contig16471, cb_contig20242, cb_contig20624, cb_contig20695, cb_contig21017, cb_contig21969, cb_contig21970, cb_contig21972, cb_contig22038, cb_contig22118, cb_contig22235, cb_contig22236, cb_contig39816, cb_contig40707, cb_contig42927, cb_contig44954, cb_contig50993, cb_contig52360
Metabolism	Metabolism of other amino acids	Taurine and hypotaurine metabolism	ko00430	6	6	9	7	7	1	1	0.624311	1	bg_contig10094, bg_contig11362, bg_contig17843, bg_contig17997, bg_contig26094, bg_contig31633	ko_contig3472, ko_contig8280, ko_contig17569, ko_contig17571, ko_contig19024, ko_contig25673	ra_contig607, ra_contig1093, ra_contig14664, ra_contig20802, ra_contig23243, ra_contig23471, ra_contig24452, ra_contig24453, ra_contig24455	ct_contigs12839, ct_contigs13361, ct_contigs18119, ct_contigs22252, ct_contigs22253, ct_contigs36764, ct_contigs48580	cb_contig5683, cb_contig21969, cb_contig21970, cb_contig26152, cb_contig41538, cb_contig41539, cb_contig47851
Metabolism	Metabolism of other amino acids	Phosphonate and phosphinate metabolism	ko00440	6	5	5	3	6	1	1	1	0.508045	bg_contig10927, bg_contig10928, bg_contig17483, bg_contig42783, bg_contig42784, bg_contig43765	ko_contig1442, ko_contig1443, ko_contig4314, ko_contig9295, ko_contig44408	ra_contig65, ra_contig1295, ra_contig14436, ra_contig16687, ra_contig35941	ct_contigs10915, ct_contigs50101, ct_contigs50933	cb_contig226, cb_contig6703, cb_contig6704, cb_contig16075, cb_contig16076, cb_contig21688
Metabolism	Metabolism of other amino acids	Selenocompound metabolism	ko00450	14	14	12	17	11	0.554155	0.552017	0.836652	0.257852	bg_contig1601, bg_contig2348, bg_contig3052, bg_contig3405, bg_contig3576, bg_contig6390, bg_contig6436, bg_contig17953, bg_contig20173, bg_contig25235, bg_contig31171, bg_contig42202, bg_contig42203, bg_contig42789	ko_contig1727, ko_contig2475, ko_contig2562, ko_contig3161, ko_contig3553, ko_contig9871, ko_contig15694, ko_contig18939, ko_contig25869, ko_contig28198, ko_contig30467, ko_contig43720, ko_contig46203, ko_contig55836	ra_contig354, ra_contig7368, ra_contig8684, ra_contig12807, ra_contig23097, ra_contig23154, ra_contig23155, ra_contig33658, ra_contig33700, ra_contig34872, ra_contig34886, ra_contig37842	ct_contigs2256, ct_contigs3363, ct_contigs12899, ct_contigs15347, ct_contigs18347, ct_contigs18348, ct_contigs18932, ct_contigs19411, ct_contigs19412, ct_contigs19673, ct_contigs24681, ct_contigs34367, ct_contigs36862, ct_contigs36863, ct_contigs48699, ct_contigs49384, ct_contigs50624	cb_contig1044, cb_contig2115, cb_contig6623, cb_contig14897, cb_contig16295, cb_contig20753, cb_contig20974, cb_contig23196, cb_contig26119, cb_contig38689, cb_contig38881
Metabolism	Metabolism of other amino acids	Cyanoamino acid metabolism	ko00460	20	18	20	19	19	0.873575	1	0.872986	1	bg_contig985, bg_contig1731, bg_contig3109, bg_contig3110, bg_contig3138, bg_contig3213, bg_contig5556, bg_contig5701, bg_contig10134, bg_contig17843, bg_contig20039, bg_contig25708, bg_contig25709, bg_contig26044, bg_contig26045, bg_contig26264, bg_contig26313, bg_contig26526, bg_contig29163, bg_contig43192	ko_contig304, ko_contig793, ko_contig2744, ko_contig2895, ko_contig3069, ko_contig4072, ko_contig8280, ko_contig9084, ko_contig9573, ko_contig14978, ko_contig17829, ko_contig23658, ko_contig23762, ko_contig23763, ko_contig24556, ko_contig25467, ko_contig26442, ko_contig42604	ra_contig94, ra_contig1108, ra_contig1815, ra_contig1824, ra_contig1995, ra_contig15910, ra_contig15912, ra_contig16612, ra_contig17091, ra_contig17460, ra_contig22140, ra_contig22598, ra_contig22945, ra_contig23243, ra_contig23264, ra_contig23547, ra_contig24923, ra_contig34446, ra_contig36757, ra_contig36758	ct_contigs3230, ct_contigs12701, ct_contigs12839, ct_contigs16497, ct_contigs17390, ct_contigs17965, ct_contigs18187, ct_contigs18845, ct_contigs19017, ct_contigs19018, ct_contigs19211, ct_contigs32217, ct_contigs49099, ct_contigs49591, ct_contigs49964, ct_contigs51720, ct_contigs51915, ct_contigs52055, ct_contigs52062	cb_contig1136, cb_contig1695, cb_contig2459, cb_contig5683, cb_contig7216, cb_contig11594, cb_contig21150, cb_contig21625, cb_contig21667, cb_contig22017, cb_contig22862, cb_contig23051, cb_contig38075, cb_contig38521, cb_contig38722, cb_contig39164, cb_contig41236, cb_contig41472, cb_contig47851
Metabolism	Metabolism of other amino acids	D-Glutamine and D-glutamate metabolism	ko00471	2	2	5	3	3	1	1	0.501789	1	bg_contig5671, bg_contig7362	ko_contig2035, ko_contig30191	ra_contig7986, ra_contig27077, ra_contig27357, ra_contig28957, ra_contig34333	ct_contigs13328, ct_contigs17130, ct_contigs35992	cb_contig41015, cb_contig41038, cb_contig42189
Metabolism	Metabolism of other amino acids	D-Alanine metabolism	ko00473	0	0	0	0	1	1	1	1	1					cb_contig19402
Metabolism	Metabolism of other amino acids	Glutathione metabolism	ko00480	47	47	41	35	42	0.594317	0.523736	1	0.567004	bg_contig257, bg_contig2542, bg_contig3040, bg_contig3130, bg_contig3215, bg_contig3779, bg_contig4208, bg_contig4311, bg_contig4312, bg_contig5333, bg_contig10961, bg_contig16005, bg_contig16306, bg_contig16589, bg_contig17843, bg_contig19294, bg_contig19295, bg_contig20127, bg_contig20917, bg_contig20940, bg_contig24066, bg_contig25040, bg_contig25041, bg_contig25274, bg_contig25380, bg_contig2…	ko_contig136, ko_contig1697, ko_contig1890, ko_contig2021, ko_contig2345, ko_contig2444, ko_contig2445, ko_contig2716, ko_contig4239, ko_contig5133, ko_contig8280, ko_contig8439, ko_contig8725, ko_contig9079, ko_contig9622, ko_contig14374, ko_contig15660, ko_contig16892, ko_contig16893, ko_contig17118, ko_contig19291, ko_contig23282, ko_contig23593, ko_contig23814, ko_contig24261, ko_contig24405,…	ra_contig894, ra_contig1401, ra_contig2815, ra_contig6601, ra_contig6949, ra_contig7740, ra_contig7967, ra_contig9818, ra_contig16048, ra_contig17132, ra_contig21583, ra_contig22080, ra_contig22232, ra_contig22352, ra_contig22838, ra_contig22846, ra_contig23054, ra_contig23168, ra_contig23243, ra_contig23249, ra_contig23370, ra_contig23645, ra_contig23769, ra_contig24133, ra_contig24134, ra_conti…	ct_contigs2189, ct_contigs2557, ct_contigs8557, ct_contigs9204, ct_contigs9261, ct_contigs11314, ct_contigs12839, ct_contigs13258, ct_contigs13259, ct_contigs18141, ct_contigs18177, ct_contigs18310, ct_contigs18527, ct_contigs18877, ct_contigs18889, ct_contigs18970, ct_contigs19010, ct_contigs19482, ct_contigs19483, ct_contigs19653, ct_contigs20072, ct_contigs20641, ct_contigs20767, ct_contigs319…	cb_contig2891, cb_contig3199, cb_contig5524, cb_contig5683, cb_contig6224, cb_contig6556, cb_contig7342, cb_contig12371, cb_contig12910, cb_contig14334, cb_contig15495, cb_contig20185, cb_contig20535, cb_contig20585, cb_contig20681, cb_contig21017, cb_contig21087, cb_contig21306, cb_contig21325, cb_contig21358, cb_contig21709, cb_contig21985, cb_contig22738, cb_contig22902, cb_contig23014, cb_con…
Metabolism	Carbohydrate metabolism	Starch and sucrose metabolism	ko00500	103	91	95	85	95	0.516955	0.940788	0.883063	0.597917	bg_contig181, bg_contig326, bg_contig327, bg_contig366, bg_contig543, bg_contig571, bg_contig748, bg_contig781, bg_contig985, bg_contig2320, bg_contig2436, bg_contig2437, bg_contig3077, bg_contig3078, bg_contig3090, bg_contig3091, bg_contig3109, bg_contig3110, bg_contig3138, bg_contig3191, bg_contig3213, bg_contig3271, bg_contig3390, bg_contig3415, bg_contig3427, bg_contig3428, bg_contig3471, bg_…	ko_contig304, ko_contig312, ko_contig793, ko_contig886, ko_contig1841, ko_contig2034, ko_contig2077, ko_contig2079, ko_contig2481, ko_contig2494, ko_contig2528, ko_contig2744, ko_contig2937, ko_contig2953, ko_contig2975, ko_contig3076, ko_contig3131, ko_contig3596, ko_contig4072, ko_contig4439, ko_contig4599, ko_contig5139, ko_contig5910, ko_contig8257, ko_contig8687, ko_contig8994, ko_contig9076…	ra_contig54, ra_contig94, ra_contig262, ra_contig388, ra_contig487, ra_contig760, ra_contig993, ra_contig1049, ra_contig1297, ra_contig1434, ra_contig1705, ra_contig1738, ra_contig1778, ra_contig1858, ra_contig2701, ra_contig2853, ra_contig2862, ra_contig3319, ra_contig6070, ra_contig6195, ra_contig6207, ra_contig6442, ra_contig7730, ra_contig7877, ra_contig8427, ra_contig13361, ra_contig13838, r…	ct_contigs1916, ct_contigs2121, ct_contigs2487, ct_contigs2868, ct_contigs3096, ct_contigs3123, ct_contigs3366, ct_contigs4300, ct_contigs8516, ct_contigs8580, ct_contigs8831, ct_contigs8832, ct_contigs8922, ct_contigs9034, ct_contigs9225, ct_contigs9844, ct_contigs10457, ct_contigs10767, ct_contigs11085, ct_contigs11153, ct_contigs11313, ct_contigs11510, ct_contigs12157, ct_contigs12482, ct_cont…	cb_contig350, cb_contig1136, cb_contig1186, cb_contig1251, cb_contig1828, cb_contig2459, cb_contig2601, cb_contig2624, cb_contig2774, cb_contig3466, cb_contig5385, cb_contig5658, cb_contig5659, cb_contig5664, cb_contig6518, cb_contig6926, cb_contig7548, cb_contig11594, cb_contig12252, cb_contig12292, cb_contig12772, cb_contig13274, cb_contig13533, cb_contig14809, cb_contig14943, cb_contig15171, c…
Metabolism	Glycan biosynthesis and metabolism	N-Glycan biosynthesis	ko00510	44	43	41	40	38	0.505843	0.504813	0.652643	0.733645	bg_contig948, bg_contig1325, bg_contig2540, bg_contig2684, bg_contig2685, bg_contig2773, bg_contig2830, bg_contig3272, bg_contig3733, bg_contig4535, bg_contig4992, bg_contig5158, bg_contig5159, bg_contig5432, bg_contig9665, bg_contig9666, bg_contig9717, bg_contig10578, bg_contig10755, bg_contig16834, bg_contig17029, bg_contig19409, bg_contig19575, bg_contig19591, bg_contig20948, bg_contig23210, b…	ko_contig94, ko_contig143, ko_contig562, ko_contig779, ko_contig977, ko_contig2260, ko_contig2680, ko_contig3545, ko_contig4329, ko_contig4330, ko_contig4886, ko_contig5763, ko_contig5764, ko_contig9208, ko_contig9749, ko_contig9998, ko_contig10711, ko_contig15347, ko_contig15348, ko_contig18388, ko_contig18940, ko_contig19068, ko_contig19070, ko_contig21715, ko_contig25773, ko_contig26571, ko_co…	ra_contig1547, ra_contig2847, ra_contig2874, ra_contig3164, ra_contig3597, ra_contig6736, ra_contig6967, ra_contig8278, ra_contig12811, ra_contig13208, ra_contig13295, ra_contig14113, ra_contig14862, ra_contig17310, ra_contig17436, ra_contig17598, ra_contig20593, ra_contig20829, ra_contig21346, ra_contig22150, ra_contig22333, ra_contig23179, ra_contig26055, ra_contig28666, ra_contig34167, ra_cont…	ct_contigs2078, ct_contigs2311, ct_contigs4039, ct_contigs4563, ct_contigs5223, ct_contigs6454, ct_contigs10917, ct_contigs16131, ct_contigs16202, ct_contigs17983, ct_contigs19176, ct_contigs19212, ct_contigs20186, ct_contigs20648, ct_contigs20649, ct_contigs22521, ct_contigs22867, ct_contigs22868, ct_contigs23979, ct_contigs32595, ct_contigs32624, ct_contigs33810, ct_contigs35033, ct_contigs3565…	cb_contig153, cb_contig175, cb_contig247, cb_contig280, cb_contig284, cb_contig425, cb_contig677, cb_contig823, cb_contig2964, cb_contig5545, cb_contig6192, cb_contig6406, cb_contig6705, cb_contig6960, cb_contig9062, cb_contig11597, cb_contig12303, cb_contig12304, cb_contig13569, cb_contig14037, cb_contig16309, cb_contig16708, cb_contig17475, cb_contig18768, cb_contig23039, cb_contig23345, cb_con…
Metabolism	Glycan biosynthesis and metabolism	Other glycan degradation	ko00511	13	13	12	15	14	1	1	0.845112	0.853411	bg_contig367, bg_contig612, bg_contig2350, bg_contig5358, bg_contig5997, bg_contig9704, bg_contig17249, bg_contig19239, bg_contig28035, bg_contig30309, bg_contig32135, bg_contig43883, bg_contig53288	ko_contig1290, ko_contig1624, ko_contig4075, ko_contig8342, ko_contig17913, ko_contig19040, ko_contig21774, ko_contig21781, ko_contig26846, ko_contig27701, ko_contig29365, ko_contig46188, ko_contig57481	ra_contig188, ra_contig901, ra_contig1299, ra_contig2348, ra_contig8059, ra_contig8167, ra_contig13820, ra_contig13990, ra_contig16750, ra_contig17183, ra_contig36053, ra_contig47393	ct_contigs10411, ct_contigs11269, ct_contigs12121, ct_contigs12614, ct_contigs21773, ct_contigs24743, ct_contigs32316, ct_contigs32795, ct_contigs36431, ct_contigs44485, ct_contigs44615, ct_contigs50227, ct_contigs50762, ct_contigs51298, ct_contigs51758	cb_contig1342, cb_contig2166, cb_contig5905, cb_contig14007, cb_contig14084, cb_contig14085, cb_contig15337, cb_contig15338, cb_contig18220, cb_contig23915, cb_contig24446, cb_contig39169, cb_contig41108, cb_contig43294
Metabolism	Glycan biosynthesis and metabolism	Various types of N-glycan biosynthesis	ko00513	32	27	26	27	26	0.430641	0.890559	1	0.890486	bg_contig1325, bg_contig2540, bg_contig2684, bg_contig2685, bg_contig3733, bg_contig4535, bg_contig5158, bg_contig5159, bg_contig5432, bg_contig6423, bg_contig6424, bg_contig10755, bg_contig16834, bg_contig19409, bg_contig19575, bg_contig19591, bg_contig20948, bg_contig23210, bg_contig26947, bg_contig27238, bg_contig28905, bg_contig29299, bg_contig29551, bg_contig30814, bg_contig30815, bg_contig4…	ko_contig94, ko_contig143, ko_contig562, ko_contig2260, ko_contig2680, ko_contig3545, ko_contig4329, ko_contig4330, ko_contig4886, ko_contig9208, ko_contig9749, ko_contig9921, ko_contig9998, ko_contig18388, ko_contig18940, ko_contig25773, ko_contig26571, ko_contig27853, ko_contig41935, ko_contig41981, ko_contig44721, ko_contig45713, ko_contig47008, ko_contig53599, ko_contig55010, ko_contig56337, …	ra_contig1547, ra_contig2847, ra_contig2874, ra_contig3164, ra_contig3597, ra_contig6736, ra_contig6967, ra_contig8278, ra_contig13295, ra_contig14113, ra_contig14492, ra_contig17310, ra_contig22150, ra_contig22333, ra_contig23179, ra_contig28666, ra_contig34200, ra_contig35339, ra_contig35340, ra_contig36391, ra_contig37088, ra_contig37941, ra_contig37975, ra_contig38200, ra_contig38593, ra_cont…	ct_contigs2078, ct_contigs4563, ct_contigs9255, ct_contigs10917, ct_contigs17983, ct_contigs19176, ct_contigs19212, ct_contigs20186, ct_contigs20648, ct_contigs20649, ct_contigs23979, ct_contigs24294, ct_contigs32595, ct_contigs32624, ct_contigs33810, ct_contigs35033, ct_contigs35655, ct_contigs36517, ct_contigs36752, ct_contigs37247, ct_contigs47232, ct_contigs50541, ct_contigs50613, ct_contigs5…	cb_contig153, cb_contig280, cb_contig677, cb_contig1721, cb_contig5545, cb_contig6192, cb_contig6705, cb_contig6960, cb_contig11597, cb_contig12303, cb_contig12304, cb_contig13146, cb_contig13642, cb_contig16309, cb_contig17475, cb_contig23345, cb_contig25613, cb_contig39019, cb_contig39664, cb_contig39984, cb_contig40217, cb_contig41448, cb_contig41736, cb_contig42579, cb_contig55368, cb_contig5…
Metabolism	Glycan biosynthesis and metabolism	Other types of O-glycan biosynthesis	ko00514	1	4	3	5	4	0.374866	1	1	0.750002	bg_contig18305	ko_contig184, ko_contig18041, ko_contig42103, ko_contig42104	ra_contig3246, ra_contig15080, ra_contig45937	ct_contigs3495, ct_contigs3496, ct_contigs33727, ct_contigs50438, ct_contigs51583	cb_contig13147, cb_contig14356, cb_contig16708, cb_contig21856
Metabolism	Carbohydrate metabolism	Amino sugar and nucleotide sugar metabolism	ko00520	83	76	74	71	71	0.32802	0.616948	0.675783	0.865566	bg_contig326, bg_contig327, bg_contig366, bg_contig571, bg_contig704, bg_contig1029, bg_contig1519, bg_contig1768, bg_contig2327, bg_contig2350, bg_contig2436, bg_contig2437, bg_contig2926, bg_contig3090, bg_contig3091, bg_contig3146, bg_contig3191, bg_contig3196, bg_contig3271, bg_contig3314, bg_contig3471, bg_contig3539, bg_contig3586, bg_contig3587, bg_contig5402, bg_contig5433, bg_contig5474,…	ko_contig313, ko_contig314, ko_contig979, ko_contig1206, ko_contig1778, ko_contig1841, ko_contig1992, ko_contig2077, ko_contig2079, ko_contig2481, ko_contig2494, ko_contig2953, ko_contig2975, ko_contig3033, ko_contig4599, ko_contig5061, ko_contig8687, ko_contig8999, ko_contig9711, ko_contig15308, ko_contig16378, ko_contig16767, ko_contig16881, ko_contig16882, ko_contig17243, ko_contig17760, ko_co…	ra_contig487, ra_contig1059, ra_contig1738, ra_contig1821, ra_contig1941, ra_contig1980, ra_contig2047, ra_contig2048, ra_contig2687, ra_contig2853, ra_contig2862, ra_contig3048, ra_contig3093, ra_contig3319, ra_contig6070, ra_contig6207, ra_contig6442, ra_contig7335, ra_contig7877, ra_contig8167, ra_contig8246, ra_contig8412, ra_contig13361, ra_contig13990, ra_contig15430, ra_contig15495, ra_con…	ct_contigs2121, ct_contigs3123, ct_contigs3569, ct_contigs6541, ct_contigs7376, ct_contigs8516, ct_contigs8580, ct_contigs9225, ct_contigs9844, ct_contigs10457, ct_contigs11085, ct_contigs11153, ct_contigs11313, ct_contigs11538, ct_contigs12275, ct_contigs12482, ct_contigs12603, ct_contigs13350, ct_contigs13409, ct_contigs15201, ct_contigs18163, ct_contigs18254, ct_contigs18397, ct_contigs18420, …	cb_contig1186, cb_contig1436, cb_contig2157, cb_contig2470, cb_contig2601, cb_contig2774, cb_contig5355, cb_contig8477, cb_contig12835, cb_contig14943, cb_contig15171, cb_contig15579, cb_contig15587, cb_contig15767, cb_contig15841, cb_contig16049, cb_contig16212, cb_contig17001, cb_contig18499, cb_contig19913, cb_contig20270, cb_contig20384, cb_contig20620, cb_contig21099, cb_contig21174, cb_cont…
Metabolism	Biosynthesis of other secondary metabolites	Streptomycin biosynthesis	ko00521	9	6	7	7	8	0.813195	0.790571	1	1	bg_contig326, bg_contig327, bg_contig26259, bg_contig27273, bg_contig27276, bg_contig29559, bg_contig41492, bg_contig43717, bg_contig44290	ko_contig2975, ko_contig4195, ko_contig4599, ko_contig24503, ko_contig38940, ko_contig42923	ra_contig95, ra_contig2862, ra_contig6442, ra_contig8678, ra_contig22843, ra_contig23408, ra_contig31442	ct_contigs3135, ct_contigs12482, ct_contigs13350, ct_contigs20287, ct_contigs20856, ct_contigs34246, ct_contigs50448	cb_contig878, cb_contig1186, cb_contig1553, cb_contig21526, cb_contig21527, cb_contig23922, cb_contig40729, cb_contig40730
Metabolism	Metabolism of terpenoids and polyketides	Polyketide sugar unit biosynthesis	ko00523	2	1	2	3	1	0.622589	1	0.619797	0.366924	bg_contig28066, bg_contig28067	ko_contig24251	ra_contig8678, ra_contig23348	ct_contigs19791, ct_contigs19792, ct_contigs34246	cb_contig39648
Metabolism	Biosynthesis of other secondary metabolites	Neomycin, kanamycin and gentamicin biosynthesis	ko00524	4	2	2	2	3	0.724745	1	1	1	bg_contig326, bg_contig327, bg_contig29559, bg_contig43717	ko_contig2975, ko_contig38940	ra_contig2862, ra_contig6442	ct_contigs13350, ct_contigs50448	cb_contig23922, cb_contig40729, cb_contig40730
Metabolism	Biosynthesis of other secondary metabolites	Acarbose and validamycin biosynthesis	ko00525	0	0	1	1	0	0	0	0.493041	0.491837			ra_contig8678	ct_contigs34246
Metabolism	Glycan biosynthesis and metabolism	Glycosaminoglycan degradation	ko00531	5	5	6	6	5	1	1	0.771322	0.770861	bg_contig2350, bg_contig4099, bg_contig9704, bg_contig30309, bg_contig32135	ko_contig1290, ko_contig3369, ko_contig15620, ko_contig17913, ko_contig57481	ra_contig3532, ra_contig6098, ra_contig8167, ra_contig13990, ra_contig37945, ra_contig47393	ct_contigs21773, ct_contigs33166, ct_contigs43944, ct_contigs44485, ct_contigs44615, ct_contigs50227	cb_contig2722, cb_contig14729, cb_contig18220, cb_contig24446, cb_contig39169
Metabolism	Glycan biosynthesis and metabolism	Glycosaminoglycan biosynthesis - chondroitin sulfate / dermatan sulfate	ko00532	3	3	1	2	2	0.685457	0.683354	1	1	bg_contig16239, bg_contig31200, bg_contig57406	ko_contig16732, ko_contig23054, ko_contig45900	ra_contig27119	ct_contigs17576, ct_contigs33967	cb_contig18804, cb_contig40959
Metabolism	Glycan biosynthesis and metabolism	Glycosaminoglycan biosynthesis - heparan sulfate / heparin	ko00534	5	4	1	2	3	0.504881	0.722942	0.625034	1	bg_contig297, bg_contig16239, bg_contig30820, bg_contig31200, bg_contig57406	ko_contig16732, ko_contig23054, ko_contig45900, ko_contig48066	ra_contig27119	ct_contigs17576, ct_contigs33967	cb_contig7321, cb_contig18804, cb_contig40959
Metabolism	Glycan biosynthesis and metabolism	Lipopolysaccharide biosynthesis	ko00540	9	8	9	10	11	0.823614	0.6477	0.823884	1	bg_contig3932, bg_contig4529, bg_contig6966, bg_contig7157, bg_contig10287, bg_contig14412, bg_contig30316, bg_contig42064, bg_contig54663	ko_contig632, ko_contig2830, ko_contig11513, ko_contig22988, ko_contig29294, ko_contig45305, ko_contig57300, ko_contig57690	ra_contig2250, ra_contig10234, ra_contig13529, ra_contig21106, ra_contig29145, ra_contig35528, ra_contig39657, ra_contig45255, ra_contig46714	ct_contigs1665, ct_contigs10484, ct_contigs11681, ct_contigs13022, ct_contigs13456, ct_contigs13457, ct_contigs20290, ct_contigs46699, ct_contigs50393, ct_contigs50771	cb_contig1474, cb_contig2333, cb_contig2386, cb_contig3300, cb_contig5290, cb_contig5291, cb_contig13677, cb_contig13678, cb_contig19684, cb_contig52921, cb_contig54153
Metabolism	Glycan biosynthesis and metabolism	Peptidoglycan biosynthesis	ko00550	1	1	2	2	3	0.62492	0.625022	1	1	bg_contig40812	ko_contig48241	ra_contig46605, ra_contig46853	ct_contigs701, ct_contigs45582	cb_contig18667, cb_contig19402, cb_contig51200
Metabolism	Lipid metabolism	Glycerolipid metabolism	ko00561	36	33	44	39	39	0.816827	0.556431	0.509526	0.909701	bg_contig2230, bg_contig4587, bg_contig6079, bg_contig6206, bg_contig9384, bg_contig9423, bg_contig12525, bg_contig12688, bg_contig16748, bg_contig17933, bg_contig18489, bg_contig19329, bg_contig19415, bg_contig19857, bg_contig20725, bg_contig25760, bg_contig29130, bg_contig30511, bg_contig31357, bg_contig31915, bg_contig32276, bg_contig42175, bg_contig42690, bg_contig42768, bg_contig42898, bg_co…	ko_contig95, ko_contig1526, ko_contig2030, ko_contig2501, ko_contig3273, ko_contig3706, ko_contig4808, ko_contig8024, ko_contig8411, ko_contig9374, ko_contig9426, ko_contig9571, ko_contig10022, ko_contig10357, ko_contig15958, ko_contig17149, ko_contig18438, ko_contig18547, ko_contig22035, ko_contig23722, ko_contig24197, ko_contig25192, ko_contig25903, ko_contig26751, ko_contig27548, ko_contig2757…	ra_contig166, ra_contig167, ra_contig176, ra_contig177, ra_contig369, ra_contig880, ra_contig1161, ra_contig1523, ra_contig3387, ra_contig6184, ra_contig7466, ra_contig7906, ra_contig8367, ra_contig8660, ra_contig14715, ra_contig14717, ra_contig14854, ra_contig14925, ra_contig15430, ra_contig16587, ra_contig16588, ra_contig17361, ra_contig17571, ra_contig20783, ra_contig23587, ra_contig23588, ra_…	ct_contigs2621, ct_contigs2622, ct_contigs3099, ct_contigs3100, ct_contigs9203, ct_contigs10401, ct_contigs11525, ct_contigs12010, ct_contigs12011, ct_contigs12406, ct_contigs13382, ct_contigs13727, ct_contigs16540, ct_contigs17533, ct_contigs19866, ct_contigs20277, ct_contigs21233, ct_contigs21234, ct_contigs23043, ct_contigs23185, ct_contigs23501, ct_contigs24279, ct_contigs31733, ct_contigs324…	cb_contig2515, cb_contig2603, cb_contig2833, cb_contig5288, cb_contig7469, cb_contig7816, cb_contig8362, cb_contig11541, cb_contig12209, cb_contig13581, cb_contig14454, cb_contig14795, cb_contig14861, cb_contig14998, cb_contig15102, cb_contig15828, cb_contig15833, cb_contig20624, cb_contig20640, cb_contig20695, cb_contig21216, cb_contig21254, cb_contig21972, cb_contig23073, cb_contig24752, cb_con…
Metabolism	Carbohydrate metabolism	Inositol phosphate metabolism	ko00562	29	41	35	34	38	0.326688	0.652827	0.906418	0.812902	bg_contig503, bg_contig634, bg_contig2706, bg_contig3319, bg_contig3790, bg_contig4805, bg_contig4994, bg_contig5198, bg_contig5458, bg_contig5776, bg_contig6105, bg_contig11808, bg_contig13572, bg_contig18464, bg_contig19506, bg_contig20108, bg_contig20260, bg_contig20598, bg_contig20852, bg_contig20853, bg_contig26259, bg_contig27338, bg_contig28140, bg_contig30977, bg_contig41492, bg_contig423…	ko_contig1051, ko_contig1690, ko_contig1973, ko_contig2044, ko_contig2070, ko_contig2719, ko_contig3705, ko_contig4195, ko_contig4240, ko_contig4241, ko_contig4741, ko_contig4967, ko_contig7937, ko_contig8794, ko_contig9146, ko_contig9184, ko_contig9193, ko_contig9889, ko_contig14464, ko_contig16921, ko_contig17336, ko_contig17386, ko_contig18323, ko_contig18636, ko_contig23526, ko_contig23663, k…	ra_contig95, ra_contig1457, ra_contig1462, ra_contig1912, ra_contig3146, ra_contig3251, ra_contig6413, ra_contig10162, ra_contig13930, ra_contig14325, ra_contig15499, ra_contig16517, ra_contig17676, ra_contig20455, ra_contig21930, ra_contig22083, ra_contig22084, ra_contig22881, ra_contig23305, ra_contig23408, ra_contig24460, ra_contig25091, ra_contig25786, ra_contig31442, ra_contig34460, ra_conti…	ct_contigs2009, ct_contigs2603, ct_contigs2604, ct_contigs3135, ct_contigs3970, ct_contigs4635, ct_contigs10229, ct_contigs11136, ct_contigs13010, ct_contigs18283, ct_contigs18284, ct_contigs18809, ct_contigs19120, ct_contigs20287, ct_contigs23539, ct_contigs24256, ct_contigs24898, ct_contigs24939, ct_contigs31805, ct_contigs32413, ct_contigs33134, ct_contigs33286, ct_contigs33287, ct_contigs3352…	cb_contig567, cb_contig878, cb_contig1553, cb_contig1872, cb_contig1933, cb_contig2032, cb_contig2489, cb_contig2490, cb_contig2801, cb_contig2991, cb_contig3215, cb_contig5329, cb_contig5464, cb_contig6343, cb_contig6482, cb_contig6990, cb_contig7902, cb_contig8959, cb_contig14451, cb_contig15402, cb_contig20242, cb_contig20905, cb_contig20906, cb_contig21236, cb_contig21237, cb_contig21285, cb_…
Metabolism	Glycan biosynthesis and metabolism	Glycosylphosphatidylinositol(GPI)-anchor biosynthesis	ko00563	24	23	27	22	23	0.88442	1	0.570914	1	bg_contig817, bg_contig2830, bg_contig3964, bg_contig5420, bg_contig6165, bg_contig6522, bg_contig6787, bg_contig15173, bg_contig15804, bg_contig16028, bg_contig16355, bg_contig17202, bg_contig17542, bg_contig17759, bg_contig18091, bg_contig28734, bg_contig30241, bg_contig30336, bg_contig37952, bg_contig40089, bg_contig52874, bg_contig53699, bg_contig55845, bg_contig58078	ko_contig994, ko_contig3140, ko_contig3300, ko_contig3442, ko_contig3473, ko_contig5193, ko_contig6178, ko_contig10657, ko_contig10711, ko_contig14790, ko_contig14980, ko_contig22803, ko_contig26848, ko_contig27700, ko_contig28496, ko_contig28677, ko_contig28689, ko_contig30826, ko_contig39874, ko_contig44813, ko_contig45572, ko_contig55219, ko_contig56648	ra_contig1684, ra_contig2681, ra_contig3348, ra_contig7775, ra_contig9389, ra_contig9438, ra_contig10405, ra_contig11704, ra_contig13837, ra_contig13923, ra_contig14747, ra_contig15066, ra_contig20411, ra_contig21135, ra_contig21495, ra_contig26985, ra_contig27431, ra_contig27715, ra_contig28058, ra_contig35321, ra_contig36462, ra_contig37229, ra_contig37333, ra_contig45207, ra_contig47023, ra_co…	ct_contigs3742, ct_contigs3849, ct_contigs3850, ct_contigs4039, ct_contigs4458, ct_contigs9626, ct_contigs9795, ct_contigs12118, ct_contigs12692, ct_contigs16754, ct_contigs17237, ct_contigs23576, ct_contigs36391, ct_contigs37185, ct_contigs38025, ct_contigs38472, ct_contigs49795, ct_contigs49866, ct_contigs49867, ct_contigs50391, ct_contigs51080, ct_contigs51325	cb_contig1889, cb_contig6406, cb_contig9003, cb_contig11510, cb_contig11573, cb_contig15099, cb_contig15572, cb_contig22849, cb_contig23728, cb_contig23975, cb_contig25170, cb_contig25677, cb_contig26201, cb_contig26309, cb_contig26581, cb_contig28295, cb_contig32099, cb_contig34675, cb_contig35865, cb_contig36123, cb_contig48250, cb_contig49826, cb_contig54926
Metabolism	Lipid metabolism	Glycerophospholipid metabolism	ko00564	58	59	59	57	64	0.648809	0.785331	0.785417	0.647943	bg_contig555, bg_contig821, bg_contig1936, bg_contig2641, bg_contig3540, bg_contig3862, bg_contig4587, bg_contig4748, bg_contig4823, bg_contig5417, bg_contig5544, bg_contig5586, bg_contig5776, bg_contig6143, bg_contig6206, bg_contig6268, bg_contig9384, bg_contig9423, bg_contig10308, bg_contig10927, bg_contig10928, bg_contig12525, bg_contig12688, bg_contig13279, bg_contig15318, bg_contig16801, bg_…	ko_contig95, ko_contig229, ko_contig875, ko_contig1051, ko_contig1265, ko_contig1442, ko_contig1443, ko_contig1550, ko_contig1552, ko_contig1901, ko_contig2030, ko_contig2070, ko_contig3273, ko_contig3607, ko_contig4314, ko_contig4808, ko_contig5070, ko_contig5542, ko_contig5928, ko_contig8411, ko_contig9146, ko_contig9294, ko_contig9295, ko_contig9889, ko_contig10357, ko_contig14558, ko_contig15…	ra_contig65, ra_contig166, ra_contig167, ra_contig176, ra_contig1295, ra_contig1523, ra_contig1912, ra_contig2208, ra_contig2586, ra_contig3273, ra_contig3593, ra_contig6103, ra_contig6729, ra_contig8212, ra_contig8551, ra_contig13240, ra_contig13241, ra_contig13573, ra_contig13574, ra_contig13869, ra_contig14325, ra_contig14436, ra_contig14729, ra_contig14854, ra_contig14861, ra_contig14949, ra_…	ct_contigs2009, ct_contigs2055, ct_contigs2056, ct_contigs3970, ct_contigs4061, ct_contigs4493, ct_contigs6119, ct_contigs10229, ct_contigs10401, ct_contigs10520, ct_contigs10915, ct_contigs11525, ct_contigs13382, ct_contigs13455, ct_contigs13727, ct_contigs18455, ct_contigs19719, ct_contigs21233, ct_contigs21234, ct_contigs21345, ct_contigs22919, ct_contigs22995, ct_contigs23185, ct_contigs23468…	cb_contig226, cb_contig1601, cb_contig2878, cb_contig3225, cb_contig3401, cb_contig5288, cb_contig6343, cb_contig6703, cb_contig6704, cb_contig6802, cb_contig6869, cb_contig7301, cb_contig7376, cb_contig7449, cb_contig7516, cb_contig7816, cb_contig7977, cb_contig8283, cb_contig8362, cb_contig9553, cb_contig10787, cb_contig11753, cb_contig12209, cb_contig13581, cb_contig13972, cb_contig14861, cb_c…
Metabolism	Lipid metabolism	Ether lipid metabolism	ko00565	16	18	19	16	19	0.735397	1	1	0.736413	bg_contig821, bg_contig3540, bg_contig3862, bg_contig5544, bg_contig5586, bg_contig5776, bg_contig9423, bg_contig10308, bg_contig10927, bg_contig10928, bg_contig16801, bg_contig20108, bg_contig42361, bg_contig43765, bg_contig45369, bg_contig57275	ko_contig229, ko_contig1051, ko_contig1442, ko_contig1443, ko_contig1550, ko_contig2070, ko_contig3607, ko_contig9146, ko_contig16007, ko_contig19287, ko_contig24381, ko_contig25371, ko_contig27548, ko_contig41328, ko_contig44083, ko_contig45993, ko_contig58202, ko_contig58409	ra_contig2459, ra_contig2586, ra_contig6729, ra_contig8212, ra_contig13240, ra_contig13241, ra_contig14325, ra_contig14436, ra_contig16587, ra_contig16588, ra_contig20479, ra_contig20783, ra_contig20885, ra_contig28615, ra_contig28616, ra_contig28617, ra_contig28618, ra_contig33934, ra_contig35431	ct_contigs2055, ct_contigs2056, ct_contigs3970, ct_contigs4061, ct_contigs10229, ct_contigs10401, ct_contigs18455, ct_contigs22919, ct_contigs22995, ct_contigs23468, ct_contigs32468, ct_contigs49675, ct_contigs50070, ct_contigs50101, ct_contigs50224, ct_contigs50676	cb_contig6703, cb_contig6704, cb_contig6802, cb_contig7301, cb_contig7816, cb_contig7977, cb_contig10787, cb_contig11753, cb_contig14998, cb_contig21279, cb_contig21285, cb_contig21693, cb_contig25529, cb_contig33435, cb_contig35759, cb_contig41696, cb_contig50450, cb_contig51131, cb_contig55479
Metabolism	Lipid metabolism	Arachidonic acid metabolism	ko00590	13	12	13	10	13	1	1	1	0.67806	bg_contig687, bg_contig3040, bg_contig3215, bg_contig7212, bg_contig9423, bg_contig10308, bg_contig16005, bg_contig17843, bg_contig18248, bg_contig20940, bg_contig25739, bg_contig27788, bg_contig43601	ko_contig1550, ko_contig3607, ko_contig8280, ko_contig8725, ko_contig9079, ko_contig10089, ko_contig23814, ko_contig24666, ko_contig26686, ko_contig27548, ko_contig28758, ko_contig41947	ra_contig1401, ra_contig6729, ra_contig9818, ra_contig13380, ra_contig16587, ra_contig16588, ra_contig17132, ra_contig20783, ra_contig22846, ra_contig23243, ra_contig24908, ra_contig28268, ra_contig37459	ct_contigs3698, ct_contigs3895, ct_contigs10401, ct_contigs11314, ct_contigs12839, ct_contigs16780, ct_contigs18889, ct_contigs20072, ct_contigs34559, ct_contigs50224	cb_contig5683, cb_contig7816, cb_contig7977, cb_contig11753, cb_contig14334, cb_contig19278, cb_contig23014, cb_contig25906, cb_contig33435, cb_contig39746, cb_contig42550, cb_contig42805, cb_contig47851
Metabolism	Lipid metabolism	Linoleic acid metabolism	ko00591	7	5	7	3	11	0.480253	0.210222	0.480866	0.0575749	bg_contig3570, bg_contig3572, bg_contig9423, bg_contig10308, bg_contig26339, bg_contig28680, bg_contig42191	ko_contig1550, ko_contig3607, ko_contig18830, ko_contig24557, ko_contig27548	ra_contig6729, ra_contig16587, ra_contig16588, ra_contig17591, ra_contig20783, ra_contig25455, ra_contig33392	ct_contigs3993, ct_contigs10401, ct_contigs50224	cb_contig7816, cb_contig7977, cb_contig11753, cb_contig16260, cb_contig20391, cb_contig20604, cb_contig21789, cb_contig21790, cb_contig33435, cb_contig38536, cb_contig43318
Metabolism	Lipid metabolism	alpha-Linolenic acid metabolism	ko00592	21	21	21	21	26	0.559069	0.560343	0.560494	0.56117	bg_contig278, bg_contig2103, bg_contig3495, bg_contig3496, bg_contig3570, bg_contig3572, bg_contig3780, bg_contig9423, bg_contig10308, bg_contig17703, bg_contig18784, bg_contig19535, bg_contig25078, bg_contig25162, bg_contig25207, bg_contig26339, bg_contig26584, bg_contig26599, bg_contig28113, bg_contig42191, bg_contig43136	ko_contig1550, ko_contig2014, ko_contig2832, ko_contig3607, ko_contig9597, ko_contig10205, ko_contig10206, ko_contig23788, ko_contig24260, ko_contig24557, ko_contig24611, ko_contig24612, ko_contig25048, ko_contig25262, ko_contig27548, ko_contig42083, ko_contig42297, ko_contig43571, ko_contig43593, ko_contig43689, ko_contig54819	ra_contig6729, ra_contig14285, ra_contig14969, ra_contig15784, ra_contig16587, ra_contig16588, ra_contig17591, ra_contig20783, ra_contig21877, ra_contig22257, ra_contig23257, ra_contig23285, ra_contig23541, ra_contig23777, ra_contig23875, ra_contig24481, ra_contig33392, ra_contig34745, ra_contig34814, ra_contig34835, ra_contig35538	ct_contigs3022, ct_contigs3560, ct_contigs3993, ct_contigs8998, ct_contigs10401, ct_contigs11189, ct_contigs16708, ct_contigs17842, ct_contigs18133, ct_contigs18195, ct_contigs19318, ct_contigs19319, ct_contigs20681, ct_contigs21229, ct_contigs23074, ct_contigs32069, ct_contigs33176, ct_contigs33370, ct_contigs34231, ct_contigs50224, ct_contigs50422	cb_contig7142, cb_contig7816, cb_contig7977, cb_contig10377, cb_contig11753, cb_contig13975, cb_contig15270, cb_contig15271, cb_contig15476, cb_contig15874, cb_contig20266, cb_contig20391, cb_contig20439, cb_contig21730, cb_contig21789, cb_contig21790, cb_contig21859, cb_contig21860, cb_contig25726, cb_contig33435, cb_contig38433, cb_contig38536, cb_contig40138, cb_contig40738, cb_contig40826, cb…
Metabolism	Lipid metabolism	Sphingolipid metabolism	ko00600	20	19	22	23	21	1	0.874704	0.878839	0.762828	bg_contig147, bg_contig367, bg_contig591, bg_contig612, bg_contig1116, bg_contig5259, bg_contig5358, bg_contig17807, bg_contig18040, bg_contig24579, bg_contig26956, bg_contig27912, bg_contig28887, bg_contig30309, bg_contig32135, bg_contig42763, bg_contig42768, bg_contig45044, bg_contig45045, bg_contig53780	ko_contig77, ko_contig257, ko_contig273, ko_contig1290, ko_contig1624, ko_contig1816, ko_contig2603, ko_contig3384, ko_contig4075, ko_contig10341, ko_contig10343, ko_contig10500, ko_contig21774, ko_contig42725, ko_contig43606, ko_contig45993, ko_contig57702, ko_contig58304, ko_contig58305	ra_contig188, ra_contig1299, ra_contig2459, ra_contig3254, ra_contig6061, ra_contig8660, ra_contig10014, ra_contig11261, ra_contig16050, ra_contig16051, ra_contig16750, ra_contig17183, ra_contig23755, ra_contig25808, ra_contig29138, ra_contig34455, ra_contig35057, ra_contig36156, ra_contig37202, ra_contig38644, ra_contig46559, ra_contig47393	ct_contigs3099, ct_contigs3100, ct_contigs6076, ct_contigs9729, ct_contigs9730, ct_contigs10479, ct_contigs11269, ct_contigs11895, ct_contigs12614, ct_contigs12841, ct_contigs17636, ct_contigs20505, ct_contigs21773, ct_contigs33355, ct_contigs36431, ct_contigs36443, ct_contigs44383, ct_contigs44485, ct_contigs44831, ct_contigs49947, ct_contigs50320, ct_contigs50762, ct_contigs51520	cb_contig699, cb_contig2883, cb_contig3015, cb_contig5905, cb_contig13804, cb_contig13805, cb_contig14007, cb_contig14084, cb_contig14085, cb_contig14454, cb_contig14795, cb_contig14925, cb_contig14926, cb_contig18220, cb_contig21254, cb_contig24286, cb_contig38147, cb_contig39878, cb_contig40181, cb_contig41017, cb_contig51131
Metabolism	Glycan biosynthesis and metabolism	Glycosphingolipid biosynthesis - lacto and neolacto series	ko00601	1	0	0	0	1	1	1	1	1	bg_contig31129				cb_contig13147
Metabolism	Glycan biosynthesis and metabolism	Glycosphingolipid biosynthesis - globo series	ko00603	5	6	6	7	6	1	1	1	0.787253	bg_contig2350, bg_contig9704, bg_contig42768, bg_contig53780, bg_contig54859	ko_contig10886, ko_contig17913, ko_contig28066, ko_contig29745, ko_contig57481, ko_contig57702	ra_contig6531, ra_contig8167, ra_contig8660, ra_contig13990, ra_contig29300, ra_contig38644	ct_contigs3099, ct_contigs3100, ct_contigs4155, ct_contigs44383, ct_contigs44615, ct_contigs49609, ct_contigs50227	cb_contig13406, cb_contig14454, cb_contig14795, cb_contig21254, cb_contig24446, cb_contig39169
Metabolism	Glycan biosynthesis and metabolism	Glycosphingolipid biosynthesis - ganglio series	ko00604	4	3	3	4	3	0.724745	1	1	0.722193	bg_contig2350, bg_contig9704, bg_contig30309, bg_contig32135	ko_contig1290, ko_contig17913, ko_contig57481	ra_contig8167, ra_contig13990, ra_contig47393	ct_contigs21773, ct_contigs44485, ct_contigs44615, ct_contigs50227	cb_contig18220, cb_contig24446, cb_contig39169
Metabolism	Carbohydrate metabolism	Pyruvate metabolism	ko00620	55	65	61	61	61	0.640582	0.653229	0.927269	0.855666	bg_contig739, bg_contig1128, bg_contig1508, bg_contig1795, bg_contig2093, bg_contig3095, bg_contig3096, bg_contig3097, bg_contig3157, bg_contig3202, bg_contig3257, bg_contig3265, bg_contig3342, bg_contig3498, bg_contig3507, bg_contig5034, bg_contig5183, bg_contig5415, bg_contig6079, bg_contig9489, bg_contig9974, bg_contig11785, bg_contig12072, bg_contig18274, bg_contig19857, bg_contig19988, bg_co…	ko_contig1416, ko_contig1822, ko_contig2656, ko_contig2714, ko_contig2748, ko_contig3652, ko_contig4338, ko_contig4541, ko_contig4705, ko_contig4706, ko_contig4707, ko_contig8024, ko_contig8302, ko_contig8358, ko_contig8359, ko_contig9665, ko_contig9996, ko_contig10125, ko_contig17262, ko_contig18265, ko_contig18361, ko_contig18472, ko_contig18547, ko_contig18718, ko_contig18877, ko_contig18911, …	ra_contig177, ra_contig371, ra_contig1479, ra_contig1480, ra_contig1787, ra_contig1788, ra_contig1817, ra_contig1893, ra_contig1894, ra_contig2012, ra_contig3649, ra_contig6184, ra_contig7267, ra_contig7445, ra_contig7792, ra_contig7906, ra_contig7945, ra_contig8137, ra_contig8335, ra_contig8623, ra_contig13870, ra_contig15520, ra_contig15924, ra_contig16894, ra_contig17152, ra_contig22874, ra_co…	ct_contigs6280, ct_contigs12255, ct_contigs12256, ct_contigs12322, ct_contigs12835, ct_contigs13468, ct_contigs13538, ct_contigs17425, ct_contigs17872, ct_contigs17937, ct_contigs17943, ct_contigs17944, ct_contigs17947, ct_contigs18120, ct_contigs18121, ct_contigs18127, ct_contigs18156, ct_contigs18171, ct_contigs18172, ct_contigs18653, ct_contigs19692, ct_contigs19739, ct_contigs19789, ct_contig…	cb_contig230, cb_contig231, cb_contig1176, cb_contig1519, cb_contig2550, cb_contig2603, cb_contig2612, cb_contig6316, cb_contig7297, cb_contig7649, cb_contig10085, cb_contig14246, cb_contig14313, cb_contig14954, cb_contig15549, cb_contig15870, cb_contig15965, cb_contig16397, cb_contig16398, cb_contig16491, cb_contig19601, cb_contig20291, cb_contig20348, cb_contig20467, cb_contig20624, cb_contig20…
Metabolism	Xenobiotics biodegradation and metabolism	Toluene degradation	ko00623	3	1	1	1	2	0.685457	1	1	1	bg_contig41520, bg_contig41521, bg_contig41522	ko_contig24712	ra_contig22925	ct_contigs20294	cb_contig14042, cb_contig14043
Metabolism	Xenobiotics biodegradation and metabolism	Polycyclic aromatic hydrocarbon degradation	ko00624	7	5	11	9	10	0.628741	0.301866	0.829543	1	bg_contig16708, bg_contig19176, bg_contig20944, bg_contig23135, bg_contig26957, bg_contig26998, bg_contig45505	ko_contig16296, ko_contig16879, ko_contig23516, ko_contig41292, ko_contig46938	ra_contig1832, ra_contig3068, ra_contig3082, ra_contig6516, ra_contig13454, ra_contig14035, ra_contig15735, ra_contig16854, ra_contig24262, ra_contig27150, ra_contig33482	ct_contigs9280, ct_contigs11198, ct_contigs19930, ct_contigs23847, ct_contigs24310, ct_contigs34855, ct_contigs35635, ct_contigs37248, ct_contigs52407	cb_contig1603, cb_contig2172, cb_contig16278, cb_contig20574, cb_contig21982, cb_contig22411, cb_contig22587, cb_contig22588, cb_contig40404, cb_contig42793
Metabolism	Xenobiotics biodegradation and metabolism	Chloroalkane and chloroalkene degradation	ko00625	7	10	7	6	6	0.789066	0.325896	0.787665	1	bg_contig4063, bg_contig5456, bg_contig6079, bg_contig19857, bg_contig25760, bg_contig30511, bg_contig44931	ko_contig1269, ko_contig3657, ko_contig5006, ko_contig17463, ko_contig18547, ko_contig23722, ko_contig24197, ko_contig25903, ko_contig30345, ko_contig45725	ra_contig6184, ra_contig6829, ra_contig7906, ra_contig22334, ra_contig23587, ra_contig23588, ra_contig50002	ct_contigs18444, ct_contigs18857, ct_contigs19866, ct_contigs20277, ct_contigs23043, ct_contigs51170	cb_contig1135, cb_contig2603, cb_contig20624, cb_contig20695, cb_contig24669, cb_contig40935
Metabolism	Xenobiotics biodegradation and metabolism	Naphthalene degradation	ko00626	2	6	3	3	3	1	0.337249	1	1	bg_contig4063, bg_contig5456	ko_contig1269, ko_contig3657, ko_contig5006, ko_contig17463, ko_contig30345, ko_contig45725	ra_contig6829, ra_contig22334, ra_contig50002	ct_contigs18444, ct_contigs18857, ct_contigs51170	cb_contig1135, cb_contig24669, cb_contig40935
Metabolism	Xenobiotics biodegradation and metabolism	Aminobenzoate degradation	ko00627	9	12	14	16	13	0.522971	1	0.848557	0.57909	bg_contig11785, bg_contig12764, bg_contig16708, bg_contig19176, bg_contig20944, bg_contig23135, bg_contig26957, bg_contig26998, bg_contig45505	ko_contig8521, ko_contig16296, ko_contig16879, ko_contig18792, ko_contig23516, ko_contig31060, ko_contig41292, ko_contig42981, ko_contig42982, ko_contig44861, ko_contig46938, ko_contig52678	ra_contig1832, ra_contig3068, ra_contig3082, ra_contig6516, ra_contig9809, ra_contig13454, ra_contig14035, ra_contig15735, ra_contig15924, ra_contig16854, ra_contig24262, ra_contig27150, ra_contig33482, ra_contig36158	ct_contigs3294, ct_contigs9280, ct_contigs11198, ct_contigs12932, ct_contigs13538, ct_contigs17223, ct_contigs19930, ct_contigs22219, ct_contigs23847, ct_contigs24310, ct_contigs32920, ct_contigs33264, ct_contigs34855, ct_contigs35635, ct_contigs37248, ct_contigs52407	cb_contig1603, cb_contig2172, cb_contig16278, cb_contig20574, cb_contig21863, cb_contig21982, cb_contig22411, cb_contig22587, cb_contig22588, cb_contig40404, cb_contig40575, cb_contig42793, cb_contig53986
Metabolism	Carbohydrate metabolism	Glyoxylate and dicarboxylate metabolism	ko00630	48	49	54	53	47	0.917844	0.758569	0.423408	0.481056	bg_contig1731, bg_contig1795, bg_contig3292, bg_contig3423, bg_contig3507, bg_contig3542, bg_contig3709, bg_contig3711, bg_contig16668, bg_contig18274, bg_contig18527, bg_contig19415, bg_contig19760, bg_contig20039, bg_contig20114, bg_contig20152, bg_contig24420, bg_contig25399, bg_contig25640, bg_contig25641, bg_contig25708, bg_contig25709, bg_contig26044, bg_contig26045, bg_contig26254, bg_cont…	ko_contig2515, ko_contig2583, ko_contig2831, ko_contig2859, ko_contig2895, ko_contig3006, ko_contig3036, ko_contig3038, ko_contig3463, ko_contig4642, ko_contig5002, ko_contig5633, ko_contig8358, ko_contig8359, ko_contig8801, ko_contig9066, ko_contig9084, ko_contig10022, ko_contig13074, ko_contig14978, ko_contig18184, ko_contig18546, ko_contig23690, ko_contig23961, ko_contig24112, ko_contig24226, …	ra_contig369, ra_contig1108, ra_contig1824, ra_contig1893, ra_contig1894, ra_contig1995, ra_contig1998, ra_contig2102, ra_contig2114, ra_contig2434, ra_contig2996, ra_contig8623, ra_contig9886, ra_contig10243, ra_contig15520, ra_contig16916, ra_contig17091, ra_contig18183, ra_contig22182, ra_contig22461, ra_contig22488, ra_contig22598, ra_contig22652, ra_contig22770, ra_contig22847, ra_contig2287…	ct_contigs4158, ct_contigs11037, ct_contigs11948, ct_contigs11949, ct_contigs12073, ct_contigs12701, ct_contigs13069, ct_contigs13200, ct_contigs17533, ct_contigs18041, ct_contigs18120, ct_contigs18121, ct_contigs18137, ct_contigs18187, ct_contigs18707, ct_contigs18894, ct_contigs19017, ct_contigs19018, ct_contigs19152, ct_contigs19305, ct_contigs19325, ct_contigs19326, ct_contigs19706, ct_contig…	cb_contig737, cb_contig1050, cb_contig1514, cb_contig1695, cb_contig2550, cb_contig2858, cb_contig7216, cb_contig12035, cb_contig14978, cb_contig15026, cb_contig15794, cb_contig17424, cb_contig20232, cb_contig20280, cb_contig20291, cb_contig20393, cb_contig20394, cb_contig20467, cb_contig20631, cb_contig20632, cb_contig20634, cb_contig20655, cb_contig20919, cb_contig21046, cb_contig21216, cb_cont…
Metabolism	Xenobiotics biodegradation and metabolism	Nitrotoluene degradation	ko00633	1	1	0	0	0	0.496841	0.493341	0	0	bg_contig12538	ko_contig23090
Metabolism	Carbohydrate metabolism	Propanoate metabolism	ko00640	24	25	26	23	29	0.582054	0.683734	0.787973	0.48981	bg_contig1508, bg_contig1828, bg_contig2882, bg_contig3257, bg_contig3342, bg_contig3507, bg_contig18715, bg_contig19988, bg_contig20260, bg_contig20945, bg_contig23508, bg_contig25163, bg_contig25196, bg_contig25704, bg_contig26350, bg_contig27173, bg_contig27270, bg_contig27926, bg_contig42477, bg_contig43823, bg_contig44856, bg_contig45849, bg_contig45851, bg_contig46855	ko_contig697, ko_contig1164, ko_contig1614, ko_contig4541, ko_contig8302, ko_contig8881, ko_contig8890, ko_contig9665, ko_contig9996, ko_contig17336, ko_contig22168, ko_contig23329, ko_contig23546, ko_contig25574, ko_contig25575, ko_contig25890, ko_contig25891, ko_contig41976, ko_contig43582, ko_contig43698, ko_contig43699, ko_contig43700, ko_contig44052, ko_contig44251, ko_contig44252	ra_contig28, ra_contig1801, ra_contig2012, ra_contig2369, ra_contig8137, ra_contig8623, ra_contig16263, ra_contig16894, ra_contig17152, ra_contig17889, ra_contig20746, ra_contig21930, ra_contig22191, ra_contig24426, ra_contig24882, ra_contig24988, ra_contig28536, ra_contig33614, ra_contig33858, ra_contig33957, ra_contig34605, ra_contig35386, ra_contig35387, ra_contig36136, ra_contig36137, ra_cont…	ct_contigs3176, ct_contigs3739, ct_contigs5130, ct_contigs12322, ct_contigs12452, ct_contigs13468, ct_contigs17937, ct_contigs18344, ct_contigs18365, ct_contigs19739, ct_contigs20844, ct_contigs31848, ct_contigs33165, ct_contigs33373, ct_contigs33590, ct_contigs33591, ct_contigs33809, ct_contigs34454, ct_contigs36725, ct_contigs38821, ct_contigs47020, ct_contigs48213, ct_contigs50658	cb_contig2060, cb_contig2550, cb_contig2612, cb_contig3421, cb_contig5943, cb_contig7237, cb_contig7297, cb_contig7649, cb_contig10085, cb_contig12544, cb_contig14052, cb_contig14313, cb_contig16177, cb_contig19601, cb_contig20242, cb_contig21633, cb_contig22038, cb_contig22983, cb_contig29502, cb_contig38732, cb_contig38733, cb_contig38993, cb_contig38996, cb_contig39894, cb_contig40578, cb_cont…
Metabolism	Xenobiotics biodegradation and metabolism	Styrene degradation	ko00643	7	5	4	6	5	0.578378	1	1	0.770861	bg_contig3991, bg_contig11054, bg_contig12764, bg_contig25018, bg_contig25019, bg_contig26857, bg_contig46168	ko_contig8521, ko_contig10303, ko_contig41432, ko_contig43430, ko_contig44861	ra_contig447, ra_contig23396, ra_contig24327, ra_contig36158	ct_contigs3294, ct_contigs17223, ct_contigs19904, ct_contigs20343, ct_contigs33263, ct_contigs35036	cb_contig1484, cb_contig22593, cb_contig24550, cb_contig38319, cb_contig40575
Metabolism	Carbohydrate metabolism	Butanoate metabolism	ko00650	16	11	15	11	17	1	0.34513	0.860153	0.345735	bg_contig512, bg_contig2152, bg_contig2330, bg_contig4738, bg_contig18527, bg_contig19448, bg_contig25163, bg_contig26094, bg_contig26564, bg_contig27926, bg_contig42120, bg_contig42391, bg_contig43825, bg_contig46521, bg_contig46522, bg_contig52298	ko_contig148, ko_contig2859, ko_contig5002, ko_contig9600, ko_contig16677, ko_contig18712, ko_contig19266, ko_contig24629, ko_contig25673, ko_contig37544, ko_contig44237	ra_contig1157, ra_contig3439, ra_contig6399, ra_contig14297, ra_contig17651, ra_contig24431, ra_contig24452, ra_contig24453, ra_contig24455, ra_contig34035, ra_contig34141, ra_contig36136, ra_contig36137, ra_contig36138, ra_contig36306	ct_contigs2992, ct_contigs6820, ct_contigs11261, ct_contigs18119, ct_contigs18973, ct_contigs19707, ct_contigs19739, ct_contigs20528, ct_contigs20922, ct_contigs32945, ct_contigs33113	cb_contig275, cb_contig2089, cb_contig2550, cb_contig5292, cb_contig6929, cb_contig12035, cb_contig12078, cb_contig15050, cb_contig21072, cb_contig21969, cb_contig21970, cb_contig22469, cb_contig26480, cb_contig26606, cb_contig39523, cb_contig39548, cb_contig52360
Metabolism	Carbohydrate metabolism	C5-Branched dibasic acid metabolism	ko00660	6	6	7	5	6	1	1	0.787665	1	bg_contig2330, bg_contig17797, bg_contig19448, bg_contig42375, bg_contig42391, bg_contig42837	ko_contig148, ko_contig2618, ko_contig16677, ko_contig23810, ko_contig24629, ko_contig43028	ra_contig303, ra_contig6399, ra_contig14297, ra_contig15893, ra_contig23942, ra_contig24426, ra_contig24431	ct_contigs2992, ct_contigs18761, ct_contigs20528, ct_contigs34539, ct_contigs52265	cb_contig5292, cb_contig15028, cb_contig22469, cb_contig22488, cb_contig23157, cb_contig26606
Metabolism	Metabolism of cofactors and vitamins	One carbon pool by folate	ko00670	21	17	19	18	16	0.413811	0.862414	0.613045	0.732181	bg_contig1731, bg_contig1745, bg_contig2676, bg_contig2789, bg_contig4175, bg_contig5627, bg_contig13693, bg_contig16024, bg_contig16668, bg_contig24420, bg_contig25626, bg_contig25708, bg_contig25709, bg_contig26044, bg_contig26045, bg_contig26264, bg_contig27337, bg_contig44656, bg_contig45702, bg_contig45864, bg_contig45867	ko_contig2895, ko_contig3006, ko_contig3106, ko_contig3463, ko_contig9084, ko_contig9141, ko_contig9142, ko_contig10899, ko_contig14872, ko_contig14978, ko_contig24556, ko_contig24926, ko_contig29827, ko_contig42148, ko_contig42604, ko_contig42860, ko_contig44588	ra_contig786, ra_contig1108, ra_contig1995, ra_contig2434, ra_contig8998, ra_contig17091, ra_contig20273, ra_contig21339, ra_contig22113, ra_contig22945, ra_contig23264, ra_contig23559, ra_contig25790, ra_contig29052, ra_contig35711, ra_contig37199, ra_contig37200, ra_contig37354, ra_contig38081	ct_contigs3780, ct_contigs6115, ct_contigs7174, ct_contigs12701, ct_contigs12903, ct_contigs17121, ct_contigs18187, ct_contigs18894, ct_contigs19017, ct_contigs19018, ct_contigs19830, ct_contigs21873, ct_contigs36259, ct_contigs49099, ct_contigs49915, ct_contigs51092, ct_contigs51200, ct_contigs51207	cb_contig5771, cb_contig7216, cb_contig12197, cb_contig14985, cb_contig15794, cb_contig15824, cb_contig21224, cb_contig22862, cb_contig22911, cb_contig23051, cb_contig25733, cb_contig40291, cb_contig40695, cb_contig41236, cb_contig41873, cb_contig42696
Metabolism	Energy metabolism	Methane metabolism	ko00680	47	41	42	38	40	0.450755	0.824136	0.740191	1	bg_contig1731, bg_contig3148, bg_contig3306, bg_contig3342, bg_contig4063, bg_contig5183, bg_contig5456, bg_contig5728, bg_contig6024, bg_contig12072, bg_contig12538, bg_contig13389, bg_contig16748, bg_contig17171, bg_contig17199, bg_contig17618, bg_contig17981, bg_contig20024, bg_contig20114, bg_contig20936, bg_contig23670, bg_contig25394, bg_contig25395, bg_contig25424, bg_contig25708, bg_conti…	ko_contig1827, ko_contig2656, ko_contig2895, ko_contig3657, ko_contig4541, ko_contig5006, ko_contig8314, ko_contig8358, ko_contig8359, ko_contig9084, ko_contig9322, ko_contig10174, ko_contig14361, ko_contig14978, ko_contig15477, ko_contig17463, ko_contig18450, ko_contig18848, ko_contig18849, ko_contig23090, ko_contig23519, ko_contig23558, ko_contig23559, ko_contig24383, ko_contig24392, ko_contig2…	ra_contig925, ra_contig1108, ra_contig1694, ra_contig1695, ra_contig1995, ra_contig2489, ra_contig2996, ra_contig3649, ra_contig6829, ra_contig7466, ra_contig13777, ra_contig14438, ra_contig14865, ra_contig15754, ra_contig15840, ra_contig15888, ra_contig16959, ra_contig17018, ra_contig17091, ra_contig17576, ra_contig22088, ra_contig22089, ra_contig22334, ra_contig22725, ra_contig22786, ra_contig2…	ct_contigs9551, ct_contigs11684, ct_contigs12011, ct_contigs12255, ct_contigs12256, ct_contigs12629, ct_contigs12701, ct_contigs13249, ct_contigs13546, ct_contigs17499, ct_contigs18070, ct_contigs18187, ct_contigs18444, ct_contigs18665, ct_contigs18857, ct_contigs18909, ct_contigs19017, ct_contigs19018, ct_contigs19789, ct_contigs19933, ct_contigs20129, ct_contigs20327, ct_contigs20639, ct_contig…	cb_contig1135, cb_contig2388, cb_contig2833, cb_contig5859, cb_contig5871, cb_contig6934, cb_contig6964, cb_contig6965, cb_contig7216, cb_contig7297, cb_contig7683, cb_contig7812, cb_contig10085, cb_contig13282, cb_contig13433, cb_contig13871, cb_contig15449, cb_contig16383, cb_contig20280, cb_contig20534, cb_contig20637, cb_contig20682, cb_contig20919, cb_contig21350, cb_contig21991, cb_contig22…
Metabolism	Energy metabolism	Carbon fixation in photosynthetic organisms	ko00710	49	55	54	58	48	0.918673	0.427962	0.485769	0.281553	bg_contig1128, bg_contig1795, bg_contig3095, bg_contig3096, bg_contig3097, bg_contig3148, bg_contig3265, bg_contig3306, bg_contig3319, bg_contig3498, bg_contig3516, bg_contig3615, bg_contig5183, bg_contig11228, bg_contig11229, bg_contig11816, bg_contig12072, bg_contig13389, bg_contig17199, bg_contig18274, bg_contig25424, bg_contig25775, bg_contig25882, bg_contig26242, bg_contig26293, bg_contig263…	ko_contig1676, ko_contig1808, ko_contig2086, ko_contig2461, ko_contig2613, ko_contig2656, ko_contig2742, ko_contig2847, ko_contig3537, ko_contig4208, ko_contig5181, ko_contig8358, ko_contig8359, ko_contig11834, ko_contig17702, ko_contig18184, ko_contig18361, ko_contig18546, ko_contig18848, ko_contig18849, ko_contig23467, ko_contig23487, ko_contig23645, ko_contig23663, ko_contig23690, ko_contig241…	ra_contig440, ra_contig1758, ra_contig1787, ra_contig1788, ra_contig1893, ra_contig1894, ra_contig1959, ra_contig1960, ra_contig2236, ra_contig7792, ra_contig9886, ra_contig14993, ra_contig15520, ra_contig15640, ra_contig15641, ra_contig22083, ra_contig22084, ra_contig22155, ra_contig22182, ra_contig22339, ra_contig22590, ra_contig22625, ra_contig22725, ra_contig22786, ra_contig22874, ra_contig22…	ct_contigs2369, ct_contigs6280, ct_contigs9551, ct_contigs11948, ct_contigs11949, ct_contigs12073, ct_contigs12255, ct_contigs12256, ct_contigs13546, ct_contigs17908, ct_contigs18120, ct_contigs18121, ct_contigs18156, ct_contigs18473, ct_contigs18524, ct_contigs18525, ct_contigs18665, ct_contigs18726, ct_contigs18809, ct_contigs18903, ct_contigs19065, ct_contigs19152, ct_contigs19305, ct_contigs1…	cb_contig690, cb_contig6730, cb_contig12730, cb_contig13837, cb_contig14635, cb_contig16491, cb_contig20291, cb_contig20316, cb_contig20355, cb_contig20356, cb_contig20382, cb_contig20402, cb_contig20403, cb_contig20467, cb_contig20534, cb_contig20631, cb_contig20632, cb_contig20682, cb_contig20683, cb_contig20905, cb_contig20906, cb_contig20997, cb_contig21196, cb_contig21350, cb_contig21466, cb…
Metabolism	Energy metabolism	Carbon fixation pathways in prokaryotes	ko00720	26	25	27	21	23	0.669027	0.772658	0.570914	0.880709	bg_contig1128, bg_contig1508, bg_contig2073, bg_contig3199, bg_contig3342, bg_contig3542, bg_contig3558, bg_contig5183, bg_contig5627, bg_contig12072, bg_contig12538, bg_contig16306, bg_contig19988, bg_contig20945, bg_contig25274, bg_contig25626, bg_contig25704, bg_contig25757, bg_contig26350, bg_contig26742, bg_contig26946, bg_contig27926, bg_contig28685, bg_contig41952, bg_contig42385, bg_conti…	ko_contig2345, ko_contig2656, ko_contig4541, ko_contig8302, ko_contig8358, ko_contig8359, ko_contig9665, ko_contig9996, ko_contig23090, ko_contig23329, ko_contig23826, ko_contig24715, ko_contig24926, ko_contig26435, ko_contig26472, ko_contig41589, ko_contig43698, ko_contig43699, ko_contig43700, ko_contig44409, ko_contig44410, ko_contig44411, ko_contig44588, ko_contig45002, ko_contig45910	ra_contig1479, ra_contig1480, ra_contig3649, ra_contig7792, ra_contig8137, ra_contig16894, ra_contig17152, ra_contig18183, ra_contig22113, ra_contig23594, ra_contig23595, ra_contig23981, ra_contig24182, ra_contig24426, ra_contig24737, ra_contig24752, ra_contig24988, ra_contig27859, ra_contig33614, ra_contig33957, ra_contig34640, ra_contig34922, ra_contig35711, ra_contig36136, ra_contig36137, ra_c…	ct_contigs6280, ct_contigs12255, ct_contigs12256, ct_contigs12322, ct_contigs12835, ct_contigs12903, ct_contigs17875, ct_contigs17937, ct_contigs19010, ct_contigs19739, ct_contigs19789, ct_contigs19830, ct_contigs20735, ct_contigs33373, ct_contigs37932, ct_contigs46626, ct_contigs48213, ct_contigs50468, ct_contigs50805, ct_contigs51043, ct_contigs51907	cb_contig230, cb_contig231, cb_contig2550, cb_contig2572, cb_contig5524, cb_contig7297, cb_contig10085, cb_contig14313, cb_contig16491, cb_contig17424, cb_contig19601, cb_contig21350, cb_contig21709, cb_contig22244, cb_contig22911, cb_contig22983, cb_contig22988, cb_contig38732, cb_contig38733, cb_contig39181, cb_contig39894, cb_contig40695, cb_contig41283
Metabolism	Metabolism of cofactors and vitamins	Thiamine metabolism	ko00730	9	9	10	10	12	0.663263	0.663724	0.831897	0.832031	bg_contig248, bg_contig1502, bg_contig11784, bg_contig17989, bg_contig18931, bg_contig24156, bg_contig25050, bg_contig25146, bg_contig44296	ko_contig4796, ko_contig9766, ko_contig15108, ko_contig15576, ko_contig24735, ko_contig25772, ko_contig26399, ko_contig29348, ko_contig43567	ra_contig1227, ra_contig1628, ra_contig1903, ra_contig17709, ra_contig24120, ra_contig25432, ra_contig27016, ra_contig33288, ra_contig34802, ra_contig35414	ct_contigs9434, ct_contigs10532, ct_contigs19328, ct_contigs19685, ct_contigs20610, ct_contigs36830, ct_contigs40551, ct_contigs47818, ct_contigs47902, ct_contigs49902	cb_contig12874, cb_contig14895, cb_contig14896, cb_contig15447, cb_contig19315, cb_contig20725, cb_contig21997, cb_contig23007, cb_contig23125, cb_contig23126, cb_contig39809, cb_contig49338
Metabolism	Metabolism of cofactors and vitamins	Riboflavin metabolism	ko00740	10	7	8	9	8	0.645186	1	1	0.811673	bg_contig2209, bg_contig3560, bg_contig3970, bg_contig4390, bg_contig11219, bg_contig11220, bg_contig23171, bg_contig28792, bg_contig29126, bg_contig45970	ko_contig658, ko_contig1052, ko_contig12698, ko_contig18891, ko_contig29578, ko_contig29903, ko_contig43113	ra_contig1651, ra_contig2152, ra_contig2161, ra_contig15595, ra_contig15741, ra_contig16928, ra_contig20825, ra_contig37538	ct_contigs4555, ct_contigs19579, ct_contigs21308, ct_contigs35376, ct_contigs35377, ct_contigs36143, ct_contigs50556, ct_contigs50557, ct_contigs51046	cb_contig1250, cb_contig2200, cb_contig5503, cb_contig6388, cb_contig7794, cb_contig22882, cb_contig42143, cb_contig43224
Metabolism	Metabolism of cofactors and vitamins	Vitamin B6 metabolism	ko00750	12	11	13	10	9	0.52035	0.659437	0.398486	0.82111	bg_contig341, bg_contig10149, bg_contig11487, bg_contig13054, bg_contig16257, bg_contig17724, bg_contig19444, bg_contig31339, bg_contig41422, bg_contig43255, bg_contig43256, bg_contig43911	ko_contig241, ko_contig2270, ko_contig3477, ko_contig4402, ko_contig14747, ko_contig16544, ko_contig18352, ko_contig23558, ko_contig23559, ko_contig42341, ko_contig44503	ra_contig212, ra_contig336, ra_contig337, ra_contig1694, ra_contig1695, ra_contig1989, ra_contig3201, ra_contig6066, ra_contig6968, ra_contig14553, ra_contig24276, ra_contig26898, ra_contig49976	ct_contigs2846, ct_contigs3216, ct_contigs6231, ct_contigs11213, ct_contigs12458, ct_contigs16116, ct_contigs19652, ct_contigs20327, ct_contigs24978, ct_contigs51478	cb_contig61, cb_contig5818, cb_contig5916, cb_contig7683, cb_contig8832, cb_contig13131, cb_contig21118, cb_contig25428, cb_contig38965
Metabolism	Metabolism of cofactors and vitamins	Nicotinate and nicotinamide metabolism	ko00760	17	14	20	15	14	0.593665	1	0.30409	0.853411	bg_contig424, bg_contig537, bg_contig2309, bg_contig2310, bg_contig5368, bg_contig9726, bg_contig9727, bg_contig11110, bg_contig11111, bg_contig16597, bg_contig17526, bg_contig20447, bg_contig24905, bg_contig28342, bg_contig45968, bg_contig52368, bg_contig53366	ko_contig489, ko_contig1199, ko_contig8752, ko_contig9287, ko_contig15591, ko_contig17917, ko_contig19290, ko_contig36775, ko_contig42017, ko_contig42806, ko_contig45184, ko_contig45185, ko_contig45782, ko_contig49704	ra_contig162, ra_contig2680, ra_contig3361, ra_contig6491, ra_contig6492, ra_contig8736, ra_contig13113, ra_contig13530, ra_contig16536, ra_contig16835, ra_contig16836, ra_contig16837, ra_contig16838, ra_contig16840, ra_contig17107, ra_contig27163, ra_contig33547, ra_contig35432, ra_contig35433, ra_contig35724	ct_contigs4938, ct_contigs5693, ct_contigs9311, ct_contigs9923, ct_contigs16407, ct_contigs23214, ct_contigs23906, ct_contigs32236, ct_contigs32237, ct_contigs32602, ct_contigs43493, ct_contigs51120, ct_contigs51745, ct_contigs51833, ct_contigs51882	cb_contig2389, cb_contig5331, cb_contig6968, cb_contig9080, cb_contig21621, cb_contig22439, cb_contig22450, cb_contig38363, cb_contig38379, cb_contig39493, cb_contig39524, cb_contig40176, cb_contig41831, cb_contig44450
Metabolism	Metabolism of cofactors and vitamins	Pantothenate and CoA biosynthesis	ko00770	21	21	18	18	23	0.880113	0.880475	0.5331	0.533715	bg_contig897, bg_contig2083, bg_contig2238, bg_contig2330, bg_contig2639, bg_contig4242, bg_contig13716, bg_contig16466, bg_contig17060, bg_contig19448, bg_contig23011, bg_contig23711, bg_contig27462, bg_contig41172, bg_contig42391, bg_contig43819, bg_contig44410, bg_contig44957, bg_contig46633, bg_contig55138, bg_contig56026	ko_contig148, ko_contig2720, ko_contig4686, ko_contig12715, ko_contig14271, ko_contig16677, ko_contig17883, ko_contig23195, ko_contig23999, ko_contig24000, ko_contig24629, ko_contig28780, ko_contig39574, ko_contig41530, ko_contig43162, ko_contig45631, ko_contig45814, ko_contig46972, ko_contig47914, ko_contig55627, ko_contig57655	ra_contig2329, ra_contig2373, ra_contig2550, ra_contig2729, ra_contig6399, ra_contig8047, ra_contig13988, ra_contig14297, ra_contig14461, ra_contig16163, ra_contig17344, ra_contig22053, ra_contig24431, ra_contig27816, ra_contig33367, ra_contig33492, ra_contig34420, ra_contig36813	ct_contigs2688, ct_contigs2992, ct_contigs3436, ct_contigs4055, ct_contigs11542, ct_contigs13232, ct_contigs18987, ct_contigs20241, ct_contigs20528, ct_contigs22150, ct_contigs24971, ct_contigs32177, ct_contigs34054, ct_contigs35108, ct_contigs48031, ct_contigs51604, ct_contigs51612, ct_contigs51632	cb_contig483, cb_contig832, cb_contig1351, cb_contig5292, cb_contig5432, cb_contig5872, cb_contig6185, cb_contig7472, cb_contig11526, cb_contig15071, cb_contig16173, cb_contig16471, cb_contig19326, cb_contig21582, cb_contig21801, cb_contig22469, cb_contig26606, cb_contig36728, cb_contig39570, cb_contig39816, cb_contig43057, cb_contig44032, cb_contig54880
Metabolism	Metabolism of cofactors and vitamins	Biotin metabolism	ko00780	13	15	13	15	11	0.687783	0.43609	0.686043	0.435219	bg_contig2560, bg_contig4752, bg_contig5587, bg_contig13195, bg_contig13316, bg_contig25870, bg_contig25871, bg_contig27242, bg_contig28196, bg_contig29225, bg_contig37423, bg_contig41603, bg_contig57318	ko_contig1438, ko_contig1439, ko_contig4511, ko_contig4512, ko_contig5688, ko_contig11153, ko_contig11780, ko_contig16128, ko_contig17609, ko_contig30178, ko_contig41501, ko_contig41502, ko_contig45320, ko_contig45361, ko_contig55117	ra_contig1054, ra_contig2928, ra_contig6628, ra_contig9392, ra_contig17648, ra_contig24196, ra_contig24197, ra_contig27939, ra_contig34008, ra_contig34124, ra_contig37600, ra_contig37601, ra_contig38335	ct_contigs643, ct_contigs5679, ct_contigs11640, ct_contigs11641, ct_contigs11642, ct_contigs11643, ct_contigs13201, ct_contigs13385, ct_contigs22089, ct_contigs32145, ct_contigs32146, ct_contigs33344, ct_contigs33679, ct_contigs47186, ct_contigs49459	cb_contig5105, cb_contig12780, cb_contig13052, cb_contig19092, cb_contig21394, cb_contig39175, cb_contig39585, cb_contig41499, cb_contig41500, cb_contig41786, cb_contig42138
Metabolism	Metabolism of cofactors and vitamins	Lipoic acid metabolism	ko00785	5	4	4	3	3	0.504881	0.722942	0.722792	1	bg_contig3602, bg_contig3603, bg_contig31297, bg_contig45620, bg_contig54711	ko_contig103, ko_contig14714, ko_contig24526, ko_contig37018	ra_contig311, ra_contig2406, ra_contig24286, ra_contig31883	ct_contigs19432, ct_contigs23233, ct_contigs51740	cb_contig20815, cb_contig22508, cb_contig22931
Metabolism	Metabolism of cofactors and vitamins	Folate biosynthesis	ko00790	19	18	21	18	19	1	1	0.752105	1	bg_contig2723, bg_contig6579, bg_contig12385, bg_contig16241, bg_contig18057, bg_contig28780, bg_contig28781, bg_contig30368, bg_contig30371, bg_contig39930, bg_contig42314, bg_contig42671, bg_contig45656, bg_contig45864, bg_contig45867, bg_contig46595, bg_contig47517, bg_contig49861, bg_contig57617	ko_contig1186, ko_contig2275, ko_contig4932, ko_contig9141, ko_contig9142, ko_contig9726, ko_contig14972, ko_contig15232, ko_contig15233, ko_contig16099, ko_contig17457, ko_contig21401, ko_contig22278, ko_contig22726, ko_contig31060, ko_contig43054, ko_contig47781, ko_contig52678	ra_contig747, ra_contig3414, ra_contig7518, ra_contig8458, ra_contig9809, ra_contig15232, ra_contig15514, ra_contig15515, ra_contig20680, ra_contig21339, ra_contig27917, ra_contig28048, ra_contig28848, ra_contig36547, ra_contig37151, ra_contig37199, ra_contig37200, ra_contig47912, ra_contig48916, ra_contig50121, ra_contig50275	ct_contigs4346, ct_contigs5745, ct_contigs9754, ct_contigs10098, ct_contigs10725, ct_contigs12932, ct_contigs17803, ct_contigs21619, ct_contigs23877, ct_contigs23948, ct_contigs24389, ct_contigs36259, ct_contigs44571, ct_contigs44953, ct_contigs47405, ct_contigs49040, ct_contigs49822, ct_contigs51488	cb_contig593, cb_contig1420, cb_contig2504, cb_contig2988, cb_contig5540, cb_contig6908, cb_contig6909, cb_contig12050, cb_contig15999, cb_contig16007, cb_contig16008, cb_contig19323, cb_contig19345, cb_contig34922, cb_contig41873, cb_contig42118, cb_contig42661, cb_contig42871, cb_contig53986
Metabolism	Xenobiotics biodegradation and metabolism	Atrazine degradation	ko00791	1	1	1	2	3	0.62492	0.625022	0.625034	1	bg_contig29010	ko_contig234	ra_contig32485	ct_contigs48180, ct_contigs51231	cb_contig42481, cb_contig48115, cb_contig54554
Metabolism	Metabolism of cofactors and vitamins	Retinol metabolism	ko00830	14	17	20	15	19	0.486073	0.86801	0.872986	0.608323	bg_contig4063, bg_contig5456, bg_contig6672, bg_contig18278, bg_contig27052, bg_contig27069, bg_contig30750, bg_contig31357, bg_contig42249, bg_contig44152, bg_contig46864, bg_contig52660, bg_contig55678, bg_contig57623	ko_contig1269, ko_contig2937, ko_contig3657, ko_contig5006, ko_contig8994, ko_contig9076, ko_contig17463, ko_contig18493, ko_contig18596, ko_contig23757, ko_contig25656, ko_contig28129, ko_contig30345, ko_contig39868, ko_contig45725, ko_contig50580, ko_contig52988	ra_contig54, ra_contig1049, ra_contig1434, ra_contig1778, ra_contig3387, ra_contig6829, ra_contig15255, ra_contig15487, ra_contig15488, ra_contig22302, ra_contig22334, ra_contig23914, ra_contig24495, ra_contig26878, ra_contig35222, ra_contig37831, ra_contig37832, ra_contig40263, ra_contig48531, ra_contig50002	ct_contigs3178, ct_contigs13294, ct_contigs13756, ct_contigs13916, ct_contigs13917, ct_contigs16303, ct_contigs16540, ct_contigs18444, ct_contigs18857, ct_contigs20276, ct_contigs21841, ct_contigs22930, ct_contigs24617, ct_contigs32702, ct_contigs51170	cb_contig1135, cb_contig2624, cb_contig5664, cb_contig6518, cb_contig13274, cb_contig20604, cb_contig24669, cb_contig27378, cb_contig31233, cb_contig38694, cb_contig39619, cb_contig40935, cb_contig42204, cb_contig44734, cb_contig47445, cb_contig48609, cb_contig49364, cb_contig52574, cb_contig53730
Metabolism	Metabolism of cofactors and vitamins	Porphyrin and chlorophyll metabolism	ko00860	46	48	54	46	53	0.54457	0.763888	0.845749	0.613573	bg_contig78, bg_contig638, bg_contig753, bg_contig1511, bg_contig2823, bg_contig3424, bg_contig3472, bg_contig3741, bg_contig3791, bg_contig3896, bg_contig4176, bg_contig6045, bg_contig6672, bg_contig9764, bg_contig10303, bg_contig10382, bg_contig11419, bg_contig18278, bg_contig19897, bg_contig20683, bg_contig25472, bg_contig25642, bg_contig25926, bg_contig26758, bg_contig27052, bg_contig27069, b…	ko_contig402, ko_contig942, ko_contig1485, ko_contig1956, ko_contig2872, ko_contig2937, ko_contig3434, ko_contig4420, ko_contig5043, ko_contig5514, ko_contig7983, ko_contig8721, ko_contig8800, ko_contig8994, ko_contig9076, ko_contig9450, ko_contig9693, ko_contig10168, ko_contig14571, ko_contig15436, ko_contig15637, ko_contig16916, ko_contig16958, ko_contig18596, ko_contig21642, ko_contig23554, ko…	ra_contig54, ra_contig335, ra_contig768, ra_contig1049, ra_contig1434, ra_contig1467, ra_contig1559, ra_contig1778, ra_contig2229, ra_contig2840, ra_contig3014, ra_contig6182, ra_contig6183, ra_contig6411, ra_contig6545, ra_contig13619, ra_contig13765, ra_contig15487, ra_contig15488, ra_contig15583, ra_contig15778, ra_contig16121, ra_contig16647, ra_contig16888, ra_contig17005, ra_contig20968, ra…	ct_contigs2035, ct_contigs2569, ct_contigs3744, ct_contigs3745, ct_contigs4356, ct_contigs4978, ct_contigs8546, ct_contigs8794, ct_contigs8795, ct_contigs11318, ct_contigs11529, ct_contigs12059, ct_contigs12086, ct_contigs12450, ct_contigs12668, ct_contigs12973, ct_contigs13294, ct_contigs13756, ct_contigs13784, ct_contigs13916, ct_contigs13917, ct_contigs15108, ct_contigs16029, ct_contigs16303, …	cb_contig97, cb_contig953, cb_contig1216, cb_contig1950, cb_contig2461, cb_contig2553, cb_contig2624, cb_contig5664, cb_contig6518, cb_contig13196, cb_contig13274, cb_contig14109, cb_contig14667, cb_contig15644, cb_contig16138, cb_contig17853, cb_contig19072, cb_contig20309, cb_contig20430, cb_contig20551, cb_contig20752, cb_contig21272, cb_contig21327, cb_contig21696, cb_contig21742, cb_contig22…
Metabolism	Metabolism of terpenoids and polyketides	Terpenoid backbone biosynthesis	ko00900	35	32	39	36	38	0.814405	0.550837	0.819822	1	bg_contig636, bg_contig732, bg_contig733, bg_contig1402, bg_contig1502, bg_contig2152, bg_contig2993, bg_contig3308, bg_contig3424, bg_contig3760, bg_contig5064, bg_contig5538, bg_contig10777, bg_contig11444, bg_contig11700, bg_contig11784, bg_contig11849, bg_contig17025, bg_contig19340, bg_contig19400, bg_contig19401, bg_contig20287, bg_contig24394, bg_contig25067, bg_contig26758, bg_contig27150…	ko_contig170, ko_contig347, ko_contig2154, ko_contig2872, ko_contig4361, ko_contig4854, ko_contig8072, ko_contig9272, ko_contig9537, ko_contig9636, ko_contig13862, ko_contig15943, ko_contig17350, ko_contig17351, ko_contig19266, ko_contig22862, ko_contig23105, ko_contig23257, ko_contig24015, ko_contig24179, ko_contig24485, ko_contig24864, ko_contig24925, ko_contig26071, ko_contig26083, ko_contig28…	ra_contig1137, ra_contig1138, ra_contig1707, ra_contig1716, ra_contig2840, ra_contig2887, ra_contig6824, ra_contig7595, ra_contig7663, ra_contig8284, ra_contig8518, ra_contig8520, ra_contig13480, ra_contig14815, ra_contig16739, ra_contig17709, ra_contig21405, ra_contig21842, ra_contig22387, ra_contig22661, ra_contig23432, ra_contig23433, ra_contig23616, ra_contig23617, ra_contig23837, ra_contig24…	ct_contigs2664, ct_contigs2676, ct_contigs3338, ct_contigs3996, ct_contigs4636, ct_contigs5132, ct_contigs9162, ct_contigs9434, ct_contigs10070, ct_contigs10532, ct_contigs10597, ct_contigs17100, ct_contigs17229, ct_contigs17430, ct_contigs18408, ct_contigs18520, ct_contigs18973, ct_contigs19036, ct_contigs19077, ct_contigs19179, ct_contigs19739, ct_contigs20240, ct_contigs20790, ct_contigs21392,…	cb_contig1620, cb_contig1705, cb_contig2089, cb_contig2550, cb_contig2555, cb_contig3198, cb_contig3413, cb_contig6175, cb_contig7103, cb_contig10009, cb_contig13180, cb_contig14621, cb_contig15095, cb_contig15096, cb_contig15250, cb_contig15752, cb_contig21121, cb_contig21554, cb_contig21573, cb_contig21686, cb_contig21835, cb_contig22256, cb_contig22901, cb_contig23033, cb_contig23041, cb_conti…
Metabolism	Metabolism of terpenoids and polyketides	Monoterpenoid biosynthesis	ko00902	2	2	2	2	3	1	1	1	1	bg_contig1852, bg_contig42989	ko_contig24823, ko_contig41948	ra_contig7872, ra_contig23583	ct_contigs33677, ct_contigs33678	cb_contig20917, cb_contig22192, cb_contig27291
Metabolism	Metabolism of terpenoids and polyketides	Limonene and pinene degradation	ko00903	13	9	15	12	13	1	0.523604	0.707349	1	bg_contig6079, bg_contig16708, bg_contig19176, bg_contig19857, bg_contig20944, bg_contig23135, bg_contig25163, bg_contig25760, bg_contig26957, bg_contig26998, bg_contig30511, bg_contig44931, bg_contig45505	ko_contig16296, ko_contig16879, ko_contig18547, ko_contig23516, ko_contig23722, ko_contig24197, ko_contig25903, ko_contig41292, ko_contig46938	ra_contig1832, ra_contig3068, ra_contig3082, ra_contig6184, ra_contig6516, ra_contig7906, ra_contig13454, ra_contig14035, ra_contig15735, ra_contig16854, ra_contig23587, ra_contig23588, ra_contig24262, ra_contig27150, ra_contig33482	ct_contigs9280, ct_contigs11198, ct_contigs19866, ct_contigs19930, ct_contigs20277, ct_contigs23043, ct_contigs23847, ct_contigs24310, ct_contigs34855, ct_contigs35635, ct_contigs37248, ct_contigs52407	cb_contig1603, cb_contig2172, cb_contig2603, cb_contig16278, cb_contig20574, cb_contig20624, cb_contig20695, cb_contig21982, cb_contig22411, cb_contig22587, cb_contig22588, cb_contig40404, cb_contig42793
Metabolism	Metabolism of terpenoids and polyketides	Diterpenoid biosynthesis	ko00904	8	7	7	7	8	1	1	1	1	bg_contig5376, bg_contig10990, bg_contig13398, bg_contig28683, bg_contig42775, bg_contig47453, bg_contig55155, bg_contig55734	ko_contig982, ko_contig2319, ko_contig3783, ko_contig5277, ko_contig15851, ko_contig31131, ko_contig36965	ra_contig10179, ra_contig15866, ra_contig22343, ra_contig22642, ra_contig28544, ra_contig34222, ra_contig36544	ct_contigs3629, ct_contigs4008, ct_contigs10528, ct_contigs17431, ct_contigs31374, ct_contigs45934, ct_contigs49510	cb_contig7447, cb_contig9509, cb_contig12375, cb_contig12376, cb_contig22075, cb_contig23535, cb_contig54686, cb_contig54778
Metabolism	Metabolism of terpenoids and polyketides	Brassinosteroid biosynthesis	ko00905	5	8	6	5	3	0.504881	0.140689	0.336985	0.500847	bg_contig4076, bg_contig42233, bg_contig42234, bg_contig53328, bg_contig57440	ko_contig5263, ko_contig5264, ko_contig5265, ko_contig7532, ko_contig29286, ko_contig48523, ko_contig55625, ko_contig55672	ra_contig16112, ra_contig16113, ra_contig27754, ra_contig28608, ra_contig35234, ra_contig47311	ct_contigs16870, ct_contigs31547, ct_contigs43320, ct_contigs44851, ct_contigs49461	cb_contig2483, cb_contig24302, cb_contig41679
Metabolism	Metabolism of terpenoids and polyketides	Carotenoid biosynthesis	ko00906	17	20	19	18	19	0.867684	0.873023	1	1	bg_contig490, bg_contig1391, bg_contig1434, bg_contig3477, bg_contig4634, bg_contig6211, bg_contig6480, bg_contig6584, bg_contig8355, bg_contig10211, bg_contig21013, bg_contig24861, bg_contig42599, bg_contig44037, bg_contig44062, bg_contig46161, bg_contig46665	ko_contig1460, ko_contig3738, ko_contig5176, ko_contig5258, ko_contig9257, ko_contig12361, ko_contig16330, ko_contig16906, ko_contig16907, ko_contig17327, ko_contig17367, ko_contig17368, ko_contig23267, ko_contig23756, ko_contig24135, ko_contig28603, ko_contig44120, ko_contig44244, ko_contig46690, ko_contig58154	ra_contig457, ra_contig1106, ra_contig3038, ra_contig3530, ra_contig6686, ra_contig6688, ra_contig9183, ra_contig13110, ra_contig13249, ra_contig13343, ra_contig15287, ra_contig21969, ra_contig22383, ra_contig22765, ra_contig27800, ra_contig28990, ra_contig34764, ra_contig38974, ra_contig48806	ct_contigs3766, ct_contigs5155, ct_contigs8680, ct_contigs11960, ct_contigs13572, ct_contigs13633, ct_contigs13634, ct_contigs21774, ct_contigs24007, ct_contigs24335, ct_contigs29616, ct_contigs36694, ct_contigs37054, ct_contigs44532, ct_contigs45790, ct_contigs46188, ct_contigs46210, ct_contigs50455	cb_contig1085, cb_contig1213, cb_contig7448, cb_contig12020, cb_contig12834, cb_contig15365, cb_contig15366, cb_contig19572, cb_contig20362, cb_contig21283, cb_contig21795, cb_contig22295, cb_contig23763, cb_contig33667, cb_contig37167, cb_contig38240, cb_contig39896, cb_contig40406, cb_contig40912
Metabolism	Metabolism of terpenoids and polyketides	Zeatin biosynthesis	ko00908	5	9	5	6	6	1	0.448481	1	1	bg_contig1636, bg_contig3024, bg_contig6812, bg_contig13369, bg_contig53090	ko_contig3158, ko_contig15623, ko_contig15979, ko_contig17469, ko_contig21304, ko_contig49852, ko_contig52761, ko_contig53519, ko_contig55135	ra_contig4497, ra_contig11898, ra_contig27888, ra_contig31662, ra_contig35003	ct_contigs10242, ct_contigs10301, ct_contigs11659, ct_contigs11660, ct_contigs45930, ct_contigs48266	cb_contig1780, cb_contig3294, cb_contig41583, cb_contig44970, cb_contig50172, cb_contig50295
Metabolism	Metabolism of terpenoids and polyketides	Sesquiterpenoid and triterpenoid biosynthesis	ko00909	4	6	5	4	5	1	0.771439	1	1	bg_contig2993, bg_contig5162, bg_contig20151, bg_contig27026	ko_contig4854, ko_contig22892, ko_contig24087, ko_contig24754, ko_contig25972, ko_contig27872	ra_contig1071, ra_contig6099, ra_contig7595, ra_contig35671, ra_contig36518	ct_contigs13469, ct_contigs17100, ct_contigs20444, ct_contigs31939	cb_contig6419, cb_contig18813, cb_contig20914, cb_contig26051, cb_contig39148
Metabolism	Energy metabolism	Nitrogen metabolism	ko00910	20	23	23	25	22	0.877338	0.881506	0.881478	0.66115	bg_contig1499, bg_contig3709, bg_contig5257, bg_contig5671, bg_contig5754, bg_contig7362, bg_contig10600, bg_contig11404, bg_contig17749, bg_contig17997, bg_contig19760, bg_contig20039, bg_contig20843, bg_contig25399, bg_contig25582, bg_contig25721, bg_contig27315, bg_contig29317, bg_contig31739, bg_contig43276	ko_contig2035, ko_contig2515, ko_contig2583, ko_contig2958, ko_contig2959, ko_contig3036, ko_contig3262, ko_contig4545, ko_contig5255, ko_contig9760, ko_contig14546, ko_contig19214, ko_contig22905, ko_contig23717, ko_contig24257, ko_contig24258, ko_contig24259, ko_contig25052, ko_contig25467, ko_contig30191, ko_contig43789, ko_contig45825, ko_contig46646	ra_contig1824, ra_contig2102, ra_contig2863, ra_contig14556, ra_contig15464, ra_contig20811, ra_contig22461, ra_contig22598, ra_contig22652, ra_contig22847, ra_contig23198, ra_contig24883, ra_contig24884, ra_contig27357, ra_contig27536, ra_contig27537, ra_contig28957, ra_contig33457, ra_contig33566, ra_contig34333, ra_contig38386, ra_contig48565, ra_contig48730	ct_contigs1895, ct_contigs1896, ct_contigs1897, ct_contigs3795, ct_contigs4191, ct_contigs12824, ct_contigs13328, ct_contigs13850, ct_contigs17130, ct_contigs18041, ct_contigs18137, ct_contigs18688, ct_contigs18707, ct_contigs19549, ct_contigs20433, ct_contigs22541, ct_contigs31522, ct_contigs31618, ct_contigs32484, ct_contigs34804, ct_contigs37366, ct_contigs37367, ct_contigs37368, ct_contigs499…	cb_contig381, cb_contig1514, cb_contig1695, cb_contig15397, cb_contig20232, cb_contig20260, cb_contig20778, cb_contig21661, cb_contig21780, cb_contig22579, cb_contig23197, cb_contig23198, cb_contig25714, cb_contig27409, cb_contig34107, cb_contig35338, cb_contig39220, cb_contig40822, cb_contig41015, cb_contig41038, cb_contig48695, cb_contig53918
Metabolism	Energy metabolism	Sulfur metabolism	ko00920	21	24	25	24	23	0.880113	0.883978	0.77261	0.88387	bg_contig2348, bg_contig3405, bg_contig5003, bg_contig5701, bg_contig10537, bg_contig12928, bg_contig14385, bg_contig18729, bg_contig19506, bg_contig23417, bg_contig24996, bg_contig26166, bg_contig26507, bg_contig26513, bg_contig26858, bg_contig28022, bg_contig29930, bg_contig42782, bg_contig42789, bg_contig43824, bg_contig57841	ko_contig1727, ko_contig2653, ko_contig2803, ko_contig2804, ko_contig2812, ko_contig2997, ko_contig12167, ko_contig16724, ko_contig16921, ko_contig17704, ko_contig17829, ko_contig18047, ko_contig18048, ko_contig22540, ko_contig22993, ko_contig24822, ko_contig25724, ko_contig25869, ko_contig25984, ko_contig27079, ko_contig42391, ko_contig42485, ko_contig43720, ko_contig48511	ra_contig1815, ra_contig2104, ra_contig2116, ra_contig3251, ra_contig5336, ra_contig8684, ra_contig13703, ra_contig23019, ra_contig23097, ra_contig23585, ra_contig23908, ra_contig24563, ra_contig24564, ra_contig26669, ra_contig27493, ra_contig28172, ra_contig32847, ra_contig33700, ra_contig33856, ra_contig34412, ra_contig35567, ra_contig35950, ra_contig35951, ra_contig36577, ra_contig42001	ct_contigs5353, ct_contigs12930, ct_contigs18173, ct_contigs18511, ct_contigs18845, ct_contigs18863, ct_contigs18932, ct_contigs19214, ct_contigs19411, ct_contigs19412, ct_contigs19437, ct_contigs19734, ct_contigs20017, ct_contigs20807, ct_contigs22847, ct_contigs31739, ct_contigs33527, ct_contigs33783, ct_contigs36862, ct_contigs36863, ct_contigs45037, ct_contigs49944, ct_contigs51821, ct_contig…	cb_contig2819, cb_contig2991, cb_contig3457, cb_contig7208, cb_contig14244, cb_contig16295, cb_contig19528, cb_contig19577, cb_contig20406, cb_contig20810, cb_contig20811, cb_contig21625, cb_contig21651, cb_contig21924, cb_contig24728, cb_contig38630, cb_contig39348, cb_contig39978, cb_contig40877, cb_contig41650, cb_contig41966, cb_contig44368, cb_contig55036
Metabolism	Xenobiotics biodegradation and metabolism	Caprolactam degradation	ko00930	1	1	2	0	0	0.496841	0.493341	0.243053	0	bg_contig25163	ko_contig3706	ra_contig8367, ra_contig34669
Metabolism	Biosynthesis of other secondary metabolites	Phenylpropanoid biosynthesis	ko00940	57	50	49	49	50	0.495553	0.919981	1	1	bg_contig144, bg_contig985, bg_contig2321, bg_contig2499, bg_contig2812, bg_contig2875, bg_contig3047, bg_contig3109, bg_contig3110, bg_contig3138, bg_contig3165, bg_contig3213, bg_contig3287, bg_contig3288, bg_contig3345, bg_contig3380, bg_contig3417, bg_contig3604, bg_contig4727, bg_contig5072, bg_contig5556, bg_contig10134, bg_contig11468, bg_contig16555, bg_contig16596, bg_contig19609, bg_con…	ko_contig304, ko_contig793, ko_contig894, ko_contig1702, ko_contig2666, ko_contig2744, ko_contig2915, ko_contig2971, ko_contig2972, ko_contig3030, ko_contig4072, ko_contig8978, ko_contig9390, ko_contig9573, ko_contig10458, ko_contig16953, ko_contig18229, ko_contig23534, ko_contig23563, ko_contig23564, ko_contig23628, ko_contig23658, ko_contig23665, ko_contig23762, ko_contig23763, ko_contig23767, …	ra_contig94, ra_contig329, ra_contig1864, ra_contig1865, ra_contig1994, ra_contig2044, ra_contig2087, ra_contig2120, ra_contig2581, ra_contig3283, ra_contig15910, ra_contig15912, ra_contig16073, ra_contig16612, ra_contig16918, ra_contig17062, ra_contig17112, ra_contig17446, ra_contig17460, ra_contig22091, ra_contig22140, ra_contig22670, ra_contig22671, ra_contig22820, ra_contig22926, ra_contig229…	ct_contigs2271, ct_contigs3465, ct_contigs4268, ct_contigs10352, ct_contigs11608, ct_contigs12590, ct_contigs12822, ct_contigs16497, ct_contigs17390, ct_contigs17958, ct_contigs17965, ct_contigs18188, ct_contigs18190, ct_contigs18218, ct_contigs18541, ct_contigs18807, ct_contigs19009, ct_contigs19069, ct_contigs19304, ct_contigs19587, ct_contigs19631, ct_contigs19843, ct_contigs19973, ct_contigs1…	cb_contig183, cb_contig1136, cb_contig1520, cb_contig2391, cb_contig2459, cb_contig6323, cb_contig6510, cb_contig6653, cb_contig7570, cb_contig7885, cb_contig11594, cb_contig13384, cb_contig13414, cb_contig13964, cb_contig14630, cb_contig14791, cb_contig20912, cb_contig21137, cb_contig21138, cb_contig21150, cb_contig21158, cb_contig21389, cb_contig21667, cb_contig21953, cb_contig22017, cb_contig2…
Metabolism	Biosynthesis of other secondary metabolites	Flavonoid biosynthesis	ko00941	15	17	15	16	17	0.85981	1	0.860153	1	bg_contig2092, bg_contig2499, bg_contig25333, bg_contig25335, bg_contig25587, bg_contig25588, bg_contig26698, bg_contig26699, bg_contig26749, bg_contig26809, bg_contig27042, bg_contig27212, bg_contig27213, bg_contig27217, bg_contig27438	ko_contig2817, ko_contig4550, ko_contig14566, ko_contig18909, ko_contig23665, ko_contig23767, ko_contig23863, ko_contig23864, ko_contig23928, ko_contig23983, ko_contig24022, ko_contig24023, ko_contig25002, ko_contig41628, ko_contig43437, ko_contig44470, ko_contig44471	ra_contig1864, ra_contig1865, ra_contig1994, ra_contig2061, ra_contig2087, ra_contig7069, ra_contig15377, ra_contig21928, ra_contig22586, ra_contig22926, ra_contig23177, ra_contig23871, ra_contig24395, ra_contig33917, ra_contig35760	ct_contigs11434, ct_contigs17958, ct_contigs18188, ct_contigs18741, ct_contigs19631, ct_contigs19648, ct_contigs19821, ct_contigs20011, ct_contigs20033, ct_contigs20056, ct_contigs20057, ct_contigs20207, ct_contigs20777, ct_contigs32670, ct_contigs32811, ct_contigs50903	cb_contig5958, cb_contig7885, cb_contig11719, cb_contig12545, cb_contig13384, cb_contig14552, cb_contig20542, cb_contig21953, cb_contig22344, cb_contig23928, cb_contig24819, cb_contig38400, cb_contig38600, cb_contig39200, cb_contig41664, cb_contig41861, cb_contig54848
Metabolism	Biosynthesis of other secondary metabolites	Anthocyanin biosynthesis	ko00942	0	1	1	1	2	0.499946	1	1	1		ko_contig45752	ra_contig14667	ct_contigs9911	cb_contig18288, cb_contig41501
Metabolism	Biosynthesis of other secondary metabolites	Flavone and flavonol biosynthesis	ko00944	2	2	2	3	3	1	1	1	1	bg_contig425, bg_contig25333	ko_contig4550, ko_contig58059	ra_contig23871, ra_contig34578	ct_contigs5189, ct_contigs5190, ct_contigs19648	cb_contig992, cb_contig5958, cb_contig12545
Metabolism	Biosynthesis of other secondary metabolites	Stilbenoid, diarylheptanoid and gingerol biosynthesis	ko00945	12	11	17	15	16	0.571005	0.442253	0.862368	1	bg_contig2499, bg_contig16708, bg_contig19176, bg_contig20944, bg_contig23135, bg_contig25587, bg_contig25588, bg_contig26809, bg_contig26957, bg_contig26998, bg_contig27042, bg_contig45505	ko_contig16296, ko_contig16879, ko_contig23516, ko_contig23665, ko_contig23767, ko_contig23863, ko_contig23864, ko_contig25002, ko_contig41292, ko_contig43437, ko_contig46938	ra_contig1832, ra_contig1864, ra_contig1865, ra_contig1994, ra_contig2087, ra_contig3068, ra_contig3082, ra_contig6516, ra_contig13454, ra_contig14035, ra_contig15735, ra_contig16854, ra_contig22926, ra_contig24262, ra_contig27150, ra_contig33482, ra_contig33917	ct_contigs9280, ct_contigs11198, ct_contigs17958, ct_contigs18188, ct_contigs19631, ct_contigs19930, ct_contigs20033, ct_contigs23847, ct_contigs24310, ct_contigs32670, ct_contigs32811, ct_contigs34855, ct_contigs35635, ct_contigs37248, ct_contigs52407	cb_contig1603, cb_contig2172, cb_contig7885, cb_contig13384, cb_contig16278, cb_contig20574, cb_contig21953, cb_contig21982, cb_contig22344, cb_contig22411, cb_contig22587, cb_contig22588, cb_contig38400, cb_contig40404, cb_contig42793, cb_contig54848
Metabolism	Biosynthesis of other secondary metabolites	Isoquinoline alkaloid biosynthesis	ko00950	11	13	12	10	11	1	0.686165	0.836652	1	bg_contig2650, bg_contig3039, bg_contig5584, bg_contig16844, bg_contig25232, bg_contig25370, bg_contig29880, bg_contig31191, bg_contig41661, bg_contig42271, bg_contig44761	ko_contig1808, ko_contig2709, ko_contig2955, ko_contig4898, ko_contig11834, ko_contig14864, ko_contig15522, ko_contig16764, ko_contig25041, ko_contig29078, ko_contig29742, ko_contig42098, ko_contig42334	ra_contig440, ra_contig1463, ra_contig7314, ra_contig13864, ra_contig16535, ra_contig16686, ra_contig22155, ra_contig22583, ra_contig26742, ra_contig28970, ra_contig30229, ra_contig33807	ct_contigs2369, ct_contigs3000, ct_contigs3267, ct_contigs4044, ct_contigs4109, ct_contigs18139, ct_contigs18521, ct_contigs18726, ct_contigs19392, ct_contigs20262	cb_contig883, cb_contig937, cb_contig12730, cb_contig13837, cb_contig20548, cb_contig20549, cb_contig21478, cb_contig22118, cb_contig38650, cb_contig40707, cb_contig40887
Metabolism	Biosynthesis of other secondary metabolites	Tropane, piperidine and pyridine alkaloid biosynthesis	ko00960	15	17	14	11	14	0.854401	0.591829	1	0.690479	bg_contig991, bg_contig2650, bg_contig3039, bg_contig5126, bg_contig5584, bg_contig9556, bg_contig16844, bg_contig25232, bg_contig25370, bg_contig26100, bg_contig29880, bg_contig41661, bg_contig42271, bg_contig44218, bg_contig44761	ko_contig1808, ko_contig2709, ko_contig2955, ko_contig4898, ko_contig10001, ko_contig11834, ko_contig14864, ko_contig15522, ko_contig16764, ko_contig17066, ko_contig21760, ko_contig24560, ko_contig25041, ko_contig29742, ko_contig42098, ko_contig42334, ko_contig45589	ra_contig440, ra_contig1463, ra_contig7314, ra_contig10261, ra_contig13864, ra_contig16686, ra_contig22155, ra_contig22583, ra_contig26742, ra_contig28970, ra_contig33807, ra_contig34722, ra_contig35943, ra_contig36126	ct_contigs2369, ct_contigs2561, ct_contigs3000, ct_contigs4044, ct_contigs4109, ct_contigs18139, ct_contigs18521, ct_contigs18726, ct_contigs20262, ct_contigs31909, ct_contigs46706	cb_contig883, cb_contig2710, cb_contig3510, cb_contig12730, cb_contig13837, cb_contig20548, cb_contig20549, cb_contig21478, cb_contig22118, cb_contig22423, cb_contig38650, cb_contig40707, cb_contig40887, cb_contig54319
Metabolism	Biosynthesis of other secondary metabolites	Betalain biosynthesis	ko00965	1	1	1	1	1	1	1	1	1	bg_contig27311	ko_contig43402	ra_contig1857	ct_contigs18457	cb_contig647
Metabolism	Biosynthesis of other secondary metabolites	Glucosinolate biosynthesis	ko00966	2	2	2	3	2	1	1	1	0.68247	bg_contig26091, bg_contig26313	ko_contig3069, ko_contig25156	ra_contig21557, ra_contig24630	ct_contigs3230, ct_contigs19385, ct_contigs19386	cb_contig13183, cb_contig23208
Genetic Information Processing	Translation	Aminoacyl-tRNA biosynthesis	ko00970	48	48	49	49	54	0.618843	0.690206	0.766161	0.766467	bg_contig217, bg_contig228, bg_contig645, bg_contig1797, bg_contig1819, bg_contig2269, bg_contig2569, bg_contig2789, bg_contig2894, bg_contig3052, bg_contig3158, bg_contig3481, bg_contig3482, bg_contig3591, bg_contig3811, bg_contig3958, bg_contig5504, bg_contig5603, bg_contig6515, bg_contig6576, bg_contig7445, bg_contig9923, bg_contig10787, bg_contig10953, bg_contig11914, bg_contig12790, bg_conti…	ko_contig23, ko_contig53, ko_contig573, ko_contig1337, ko_contig1486, ko_contig1721, ko_contig1979, ko_contig3222, ko_contig3605, ko_contig4216, ko_contig4438, ko_contig4453, ko_contig4575, ko_contig5473, ko_contig8519, ko_contig8560, ko_contig8753, ko_contig9672, ko_contig9871, ko_contig10899, ko_contig14717, ko_contig15164, ko_contig15364, ko_contig15694, ko_contig16018, ko_contig16958, ko_cont…	ra_contig70, ra_contig728, ra_contig736, ra_contig1333, ra_contig1425, ra_contig1670, ra_contig3508, ra_contig3510, ra_contig6584, ra_contig6585, ra_contig7368, ra_contig7697, ra_contig9218, ra_contig12638, ra_contig12807, ra_contig13451, ra_contig14792, ra_contig15778, ra_contig16118, ra_contig16280, ra_contig16290, ra_contig17243, ra_contig17458, ra_contig20171, ra_contig21142, ra_contig21971, …	ct_contigs2256, ct_contigs2272, ct_contigs5100, ct_contigs6115, ct_contigs8114, ct_contigs8514, ct_contigs9059, ct_contigs10513, ct_contigs11977, ct_contigs12450, ct_contigs12754, ct_contigs13622, ct_contigs13720, ct_contigs13784, ct_contigs13831, ct_contigs18641, ct_contigs18812, ct_contigs18868, ct_contigs19045, ct_contigs19731, ct_contigs19909, ct_contigs19913, ct_contigs20687, ct_contigs21185…	cb_contig294, cb_contig1097, cb_contig1194, cb_contig1195, cb_contig1247, cb_contig1661, cb_contig1682, cb_contig2384, cb_contig2645, cb_contig2701, cb_contig2711, cb_contig3321, cb_contig5384, cb_contig5422, cb_contig6546, cb_contig7418, cb_contig7419, cb_contig7625, cb_contig7680, cb_contig11700, cb_contig12589, cb_contig12961, cb_contig14527, cb_contig14897, cb_contig15390, cb_contig16138, cb_…
Metabolism	Xenobiotics biodegradation and metabolism	Metabolism of xenobiotics by cytochrome P450	ko00980	26	26	28	23	29	0.78709	0.787879	1	0.48981	bg_contig1978, bg_contig3779, bg_contig4063, bg_contig5456, bg_contig6672, bg_contig16589, bg_contig18278, bg_contig20917, bg_contig26090, bg_contig26213, bg_contig26994, bg_contig27052, bg_contig27069, bg_contig28088, bg_contig28104, bg_contig30750, bg_contig41350, bg_contig42249, bg_contig42966, bg_contig43915, bg_contig44087, bg_contig46864, bg_contig52660, bg_contig55678, bg_contig56592, bg_c…	ko_contig136, ko_contig1269, ko_contig1697, ko_contig2444, ko_contig2445, ko_contig2937, ko_contig3657, ko_contig5006, ko_contig8439, ko_contig8994, ko_contig9076, ko_contig14374, ko_contig17463, ko_contig18596, ko_contig23593, ko_contig24440, ko_contig25656, ko_contig25913, ko_contig25960, ko_contig26483, ko_contig28129, ko_contig30345, ko_contig45725, ko_contig46936, ko_contig50580, ko_contig52…	ra_contig54, ra_contig1049, ra_contig1434, ra_contig1778, ra_contig2815, ra_contig6829, ra_contig6949, ra_contig15487, ra_contig15488, ra_contig22232, ra_contig22302, ra_contig22334, ra_contig23054, ra_contig23168, ra_contig23249, ra_contig23370, ra_contig23914, ra_contig24359, ra_contig24495, ra_contig26878, ra_contig33585, ra_contig35222, ra_contig37761, ra_contig37831, ra_contig37832, ra_conti…	ct_contigs2189, ct_contigs2557, ct_contigs3178, ct_contigs9204, ct_contigs13294, ct_contigs13756, ct_contigs13916, ct_contigs13917, ct_contigs16303, ct_contigs17974, ct_contigs18141, ct_contigs18444, ct_contigs18857, ct_contigs18877, ct_contigs18970, ct_contigs20276, ct_contigs20418, ct_contigs20641, ct_contigs20767, ct_contigs22930, ct_contigs24617, ct_contigs33049, ct_contigs51170	cb_contig1135, cb_contig2624, cb_contig5664, cb_contig6518, cb_contig7342, cb_contig13274, cb_contig20535, cb_contig20604, cb_contig20681, cb_contig21087, cb_contig21325, cb_contig23023, cb_contig23150, cb_contig24669, cb_contig27378, cb_contig31233, cb_contig38694, cb_contig39123, cb_contig39457, cb_contig40475, cb_contig40935, cb_contig42204, cb_contig44734, cb_contig47445, cb_contig48609, cb_c…
Metabolism	Metabolism of terpenoids and polyketides	Insect hormone biosynthesis	ko00981	1	1	0	1	1	1	1	1	1	bg_contig12086	ko_contig24549		ct_contigs48671	cb_contig10077
Metabolism	Xenobiotics biodegradation and metabolism	Drug metabolism - cytochrome P450	ko00982	25	26	28	21	30	0.588949	0.68913	0.895824	0.263887	bg_contig1978, bg_contig3779, bg_contig4063, bg_contig5456, bg_contig6672, bg_contig16589, bg_contig18278, bg_contig20917, bg_contig26213, bg_contig26994, bg_contig27052, bg_contig27069, bg_contig28104, bg_contig30750, bg_contig39288, bg_contig41350, bg_contig42249, bg_contig42966, bg_contig43915, bg_contig44087, bg_contig46864, bg_contig52660, bg_contig55678, bg_contig56592, bg_contig57623	ko_contig136, ko_contig1269, ko_contig1697, ko_contig2444, ko_contig2445, ko_contig2937, ko_contig3657, ko_contig5006, ko_contig8439, ko_contig8994, ko_contig9076, ko_contig14374, ko_contig17463, ko_contig18596, ko_contig23593, ko_contig24440, ko_contig25656, ko_contig25913, ko_contig25960, ko_contig26483, ko_contig28129, ko_contig30345, ko_contig45725, ko_contig46936, ko_contig50580, ko_contig52…	ra_contig54, ra_contig1049, ra_contig1434, ra_contig1778, ra_contig2815, ra_contig6829, ra_contig6949, ra_contig15487, ra_contig15488, ra_contig16535, ra_contig22232, ra_contig22302, ra_contig22334, ra_contig23054, ra_contig23168, ra_contig23249, ra_contig23370, ra_contig24359, ra_contig24495, ra_contig26878, ra_contig33585, ra_contig35222, ra_contig37761, ra_contig37831, ra_contig37832, ra_conti…	ct_contigs2189, ct_contigs2557, ct_contigs9204, ct_contigs13294, ct_contigs13756, ct_contigs13916, ct_contigs13917, ct_contigs16303, ct_contigs18141, ct_contigs18444, ct_contigs18857, ct_contigs18877, ct_contigs18970, ct_contigs19392, ct_contigs20276, ct_contigs20641, ct_contigs20767, ct_contigs22930, ct_contigs24617, ct_contigs33049, ct_contigs51170	cb_contig1135, cb_contig2624, cb_contig5664, cb_contig6518, cb_contig7342, cb_contig13274, cb_contig16676, cb_contig20535, cb_contig20604, cb_contig20681, cb_contig21087, cb_contig21325, cb_contig23023, cb_contig23150, cb_contig24669, cb_contig27378, cb_contig31233, cb_contig38694, cb_contig39123, cb_contig39457, cb_contig40475, cb_contig40935, cb_contig42204, cb_contig44734, cb_contig47445, cb_c…
Metabolism	Xenobiotics biodegradation and metabolism	Drug metabolism - other enzymes	ko00983	25	24	30	24	27	0.889576	0.779934	0.690292	0.780425	bg_contig2175, bg_contig2176, bg_contig5210, bg_contig5943, bg_contig6672, bg_contig12886, bg_contig18278, bg_contig23304, bg_contig27052, bg_contig27069, bg_contig27291, bg_contig29803, bg_contig30084, bg_contig30750, bg_contig32096, bg_contig42249, bg_contig44175, bg_contig44410, bg_contig44423, bg_contig44957, bg_contig46633, bg_contig46864, bg_contig52660, bg_contig55678, bg_contig57623	ko_contig2272, ko_contig2720, ko_contig2937, ko_contig4141, ko_contig4686, ko_contig8299, ko_contig8994, ko_contig9076, ko_contig16864, ko_contig17883, ko_contig18596, ko_contig19314, ko_contig24613, ko_contig24614, ko_contig25656, ko_contig25824, ko_contig26151, ko_contig27269, ko_contig28129, ko_contig37990, ko_contig48131, ko_contig49990, ko_contig50580, ko_contig52988	ra_contig54, ra_contig241, ra_contig1049, ra_contig1434, ra_contig1778, ra_contig3751, ra_contig6997, ra_contig12682, ra_contig13788, ra_contig15487, ra_contig15488, ra_contig20318, ra_contig20567, ra_contig22302, ra_contig22618, ra_contig22619, ra_contig23023, ra_contig23913, ra_contig24495, ra_contig26878, ra_contig33492, ra_contig34420, ra_contig35222, ra_contig35329, ra_contig36813, ra_contig…	ct_contigs2288, ct_contigs2526, ct_contigs2527, ct_contigs11542, ct_contigs11961, ct_contigs13232, ct_contigs13294, ct_contigs13756, ct_contigs13916, ct_contigs13917, ct_contigs16303, ct_contigs20016, ct_contigs20132, ct_contigs20133, ct_contigs20241, ct_contigs20276, ct_contigs22930, ct_contigs24586, ct_contigs24617, ct_contigs24634, ct_contigs47643, ct_contigs48270, ct_contigs49629, ct_contigs5…	cb_contig109, cb_contig161, cb_contig2624, cb_contig5664, cb_contig6518, cb_contig11526, cb_contig12195, cb_contig13274, cb_contig13370, cb_contig16453, cb_contig16471, cb_contig19247, cb_contig23726, cb_contig26396, cb_contig27378, cb_contig31233, cb_contig38694, cb_contig39816, cb_contig40397, cb_contig41413, cb_contig42204, cb_contig44734, cb_contig47445, cb_contig48609, cb_contig49364, cb_con…
Metabolism	Xenobiotics biodegradation and metabolism	Steroid degradation	ko00984	1	1	0	0	0	0.496841	0.493341	0	0	bg_contig48440	ko_contig2843
Metabolism	Lipid metabolism	Biosynthesis of unsaturated fatty acids	ko01040	17	19	19	19	16	0.863069	0.613159	0.613045	0.612632	bg_contig2103, bg_contig3113, bg_contig3114, bg_contig3522, bg_contig9499, bg_contig13316, bg_contig17023, bg_contig18784, bg_contig25163, bg_contig25870, bg_contig25871, bg_contig26584, bg_contig27578, bg_contig28196, bg_contig29225, bg_contig41427, bg_contig41428	ko_contig2832, ko_contig2837, ko_contig8016, ko_contig9597, ko_contig10205, ko_contig10206, ko_contig11153, ko_contig18410, ko_contig23788, ko_contig24790, ko_contig25048, ko_contig30178, ko_contig43405, ko_contig43406, ko_contig43689, ko_contig45073, ko_contig45320, ko_contig45370, ko_contig58023	ra_contig1264, ra_contig13114, ra_contig15187, ra_contig15407, ra_contig17648, ra_contig22105, ra_contig22109, ra_contig23257, ra_contig23285, ra_contig23505, ra_contig23777, ra_contig24196, ra_contig24197, ra_contig24685, ra_contig34124, ra_contig34835, ra_contig35538, ra_contig37887, ra_contig38335	ct_contigs3022, ct_contigs11189, ct_contigs13385, ct_contigs15993, ct_contigs18133, ct_contigs19318, ct_contigs19319, ct_contigs19670, ct_contigs20097, ct_contigs32061, ct_contigs33176, ct_contigs33276, ct_contigs33344, ct_contigs33370, ct_contigs34231, ct_contigs47186, ct_contigs50674, ct_contigs50904, ct_contigs52177	cb_contig761, cb_contig7142, cb_contig15476, cb_contig19092, cb_contig21394, cb_contig21730, cb_contig37496, cb_contig37886, cb_contig38433, cb_contig39775, cb_contig39776, cb_contig40738, cb_contig41856, cb_contig42138, cb_contig42529, cb_contig42530
Metabolism	Metabolism of terpenoids and polyketides	Biosynthesis of ansamycins	ko01051	1	3	2	1	2	1	0.683354	1	1	bg_contig3516	ko_contig2086, ko_contig2847, ko_contig25273	ra_contig22625, ra_contig36574	ct_contigs17908	cb_contig690, cb_contig20316
Metabolism	Metabolism of terpenoids and polyketides	Biosynthesis of siderophore group nonribosomal peptides	ko01053	2	1	1	1	1	0.622589	1	1	1	bg_contig859, bg_contig56257	ko_contig2362	ra_contig39760	ct_contigs46588	cb_contig26730
Metabolism	Metabolism of terpenoids and polyketides	Biosynthesis of vancomycin group antibiotics	ko01055	0	0	1	1	0	0	0	0.493041	0.491837			ra_contig8678	ct_contigs34246
Metabolism	Overview	Carbon metabolism	ko01200	183	181	187	173	178	0.705238	0.704235	0.451727	1	bg_contig326, bg_contig327, bg_contig611, bg_contig1128, bg_contig1508, bg_contig1731, bg_contig1795, bg_contig1828, bg_contig2073, bg_contig2093, bg_contig3095, bg_contig3096, bg_contig3097, bg_contig3148, bg_contig3202, bg_contig3265, bg_contig3292, bg_contig3306, bg_contig3319, bg_contig3342, bg_contig3423, bg_contig3498, bg_contig3507, bg_contig3516, bg_contig3542, bg_contig3615, bg_contig371…	ko_contig1416, ko_contig1505, ko_contig1614, ko_contig1676, ko_contig1808, ko_contig1822, ko_contig1827, ko_contig1890, ko_contig2035, ko_contig2077, ko_contig2086, ko_contig2345, ko_contig2461, ko_contig2464, ko_contig2613, ko_contig2656, ko_contig2714, ko_contig2742, ko_contig2748, ko_contig2831, ko_contig2847, ko_contig2859, ko_contig2895, ko_contig2929, ko_contig2975, ko_contig3006, ko_contig…	ra_contig369, ra_contig371, ra_contig440, ra_contig925, ra_contig1108, ra_contig1479, ra_contig1480, ra_contig1694, ra_contig1695, ra_contig1758, ra_contig1787, ra_contig1788, ra_contig1801, ra_contig1815, ra_contig1817, ra_contig1824, ra_contig1893, ra_contig1894, ra_contig1959, ra_contig1960, ra_contig1995, ra_contig1998, ra_contig2236, ra_contig2489, ra_contig2862, ra_contig2996, ra_contig3292…	ct_contigs2121, ct_contigs2369, ct_contigs3224, ct_contigs3739, ct_contigs4158, ct_contigs5353, ct_contigs6280, ct_contigs9551, ct_contigs10200, ct_contigs11037, ct_contigs11684, ct_contigs11948, ct_contigs11949, ct_contigs12011, ct_contigs12073, ct_contigs12255, ct_contigs12256, ct_contigs12322, ct_contigs12452, ct_contigs12629, ct_contigs12701, ct_contigs12724, ct_contigs12835, ct_contigs12903,…	cb_contig230, cb_contig231, cb_contig690, cb_contig1050, cb_contig1135, cb_contig1176, cb_contig1519, cb_contig1695, cb_contig2060, cb_contig2388, cb_contig2550, cb_contig2698, cb_contig2833, cb_contig2858, cb_contig5524, cb_contig5871, cb_contig5943, cb_contig6316, cb_contig6556, cb_contig6730, cb_contig6934, cb_contig6964, cb_contig6965, cb_contig7216, cb_contig7237, cb_contig7297, cb_contig768…
Metabolism	Overview	2-Oxocarboxylic acid metabolism	ko01210	39	39	39	39	43	0.739545	0.824309	0.82432	0.824419	bg_contig2330, bg_contig2417, bg_contig2650, bg_contig2689, bg_contig3039, bg_contig3542, bg_contig4253, bg_contig4436, bg_contig5991, bg_contig16306, bg_contig17060, bg_contig17392, bg_contig17797, bg_contig19448, bg_contig19725, bg_contig20152, bg_contig20768, bg_contig25232, bg_contig25274, bg_contig26091, bg_contig26313, bg_contig26854, bg_contig27462, bg_contig28685, bg_contig29739, bg_conti…	ko_contig148, ko_contig1505, ko_contig1808, ko_contig2345, ko_contig2423, ko_contig2618, ko_contig2676, ko_contig2677, ko_contig2678, ko_contig2679, ko_contig2709, ko_contig3069, ko_contig3199, ko_contig4642, ko_contig9023, ko_contig9066, ko_contig11834, ko_contig15433, ko_contig16677, ko_contig17358, ko_contig17940, ko_contig18877, ko_contig23810, ko_contig23999, ko_contig24000, ko_contig24629, …	ra_contig303, ra_contig440, ra_contig1773, ra_contig3642, ra_contig6080, ra_contig6399, ra_contig8047, ra_contig8634, ra_contig13049, ra_contig14297, ra_contig15132, ra_contig15893, ra_contig16163, ra_contig16686, ra_contig17344, ra_contig18183, ra_contig21557, ra_contig22053, ra_contig22155, ra_contig22182, ra_contig22770, ra_contig23291, ra_contig23325, ra_contig23594, ra_contig23595, ra_contig…	ct_contigs2369, ct_contigs2593, ct_contigs2992, ct_contigs3230, ct_contigs3436, ct_contigs4044, ct_contigs9349, ct_contigs9350, ct_contigs11948, ct_contigs11949, ct_contigs13045, ct_contigs13046, ct_contigs18726, ct_contigs18761, ct_contigs18987, ct_contigs19010, ct_contigs19385, ct_contigs19386, ct_contigs19899, ct_contigs20528, ct_contigs20735, ct_contigs21706, ct_contigs23363, ct_contigs31701,…	cb_contig483, cb_contig772, cb_contig1351, cb_contig5292, cb_contig5524, cb_contig5859, cb_contig7472, cb_contig12730, cb_contig12806, cb_contig13183, cb_contig13245, cb_contig13837, cb_contig14632, cb_contig15028, cb_contig15071, cb_contig15694, cb_contig16096, cb_contig17424, cb_contig20655, cb_contig20966, cb_contig21582, cb_contig21657, cb_contig21658, cb_contig21709, cb_contig21801, cb_conti…
Metabolism	Overview	Fatty acid metabolism	ko01212	47	49	48	52	46	0.916988	0.68041	0.756091	0.476741	bg_contig1508, bg_contig1828, bg_contig2090, bg_contig2103, bg_contig2560, bg_contig3113, bg_contig3114, bg_contig3257, bg_contig3522, bg_contig3640, bg_contig3767, bg_contig3983, bg_contig9499, bg_contig10421, bg_contig13316, bg_contig17023, bg_contig18784, bg_contig19535, bg_contig19801, bg_contig19988, bg_contig20533, bg_contig20945, bg_contig21704, bg_contig25162, bg_contig25163, bg_contig257…	ko_contig65, ko_contig487, ko_contig1438, ko_contig1439, ko_contig2832, ko_contig2837, ko_contig2845, ko_contig4201, ko_contig4511, ko_contig4512, ko_contig4605, ko_contig8302, ko_contig8881, ko_contig9597, ko_contig9665, ko_contig9931, ko_contig9996, ko_contig10205, ko_contig10206, ko_contig11153, ko_contig16128, ko_contig18410, ko_contig23003, ko_contig23329, ko_contig23788, ko_contig24790, ko_…	ra_contig15, ra_contig1264, ra_contig1801, ra_contig2504, ra_contig2928, ra_contig6628, ra_contig7549, ra_contig8137, ra_contig13114, ra_contig15187, ra_contig15810, ra_contig15852, ra_contig16894, ra_contig17152, ra_contig17648, ra_contig22105, ra_contig22109, ra_contig22257, ra_contig23257, ra_contig23285, ra_contig23505, ra_contig23541, ra_contig23777, ra_contig24196, ra_contig24197, ra_contig…	ct_contigs3022, ct_contigs3739, ct_contigs3741, ct_contigs5679, ct_contigs10421, ct_contigs10422, ct_contigs11189, ct_contigs11640, ct_contigs11641, ct_contigs11642, ct_contigs11643, ct_contigs12182, ct_contigs12322, ct_contigs13201, ct_contigs13385, ct_contigs15993, ct_contigs17937, ct_contigs18133, ct_contigs18195, ct_contigs18797, ct_contigs19318, ct_contigs19319, ct_contigs19670, ct_contigs19…	cb_contig137, cb_contig171, cb_contig285, cb_contig761, cb_contig2550, cb_contig2612, cb_contig6605, cb_contig7142, cb_contig9063, cb_contig11599, cb_contig13946, cb_contig14313, cb_contig14413, cb_contig15274, cb_contig15476, cb_contig19092, cb_contig19601, cb_contig20266, cb_contig20600, cb_contig21394, cb_contig21730, cb_contig22702, cb_contig22983, cb_contig29243, cb_contig37496, cb_contig378…
Metabolism	Overview	Degradation of aromatic compounds	ko01220	4	8	6	4	4	1	0.260481	0.543198	1	bg_contig4063, bg_contig5456, bg_contig25587, bg_contig25588	ko_contig1269, ko_contig3657, ko_contig3706, ko_contig5006, ko_contig17463, ko_contig23767, ko_contig30345, ko_contig45725	ra_contig1994, ra_contig6829, ra_contig8367, ra_contig22334, ra_contig34669, ra_contig50002	ct_contigs18444, ct_contigs18857, ct_contigs20033, ct_contigs51170	cb_contig1135, cb_contig22344, cb_contig24669, cb_contig40935
Metabolism	Overview	Biosynthesis of amino acids	ko01230	165	157	168	154	170	0.910792	0.650284	0.911151	0.569142	bg_contig106, bg_contig240, bg_contig241, bg_contig290, bg_contig529, bg_contig540, bg_contig611, bg_contig1187, bg_contig1414, bg_contig1601, bg_contig1731, bg_contig2093, bg_contig2181, bg_contig2257, bg_contig2330, bg_contig2417, bg_contig2509, bg_contig2510, bg_contig2650, bg_contig2689, bg_contig3039, bg_contig3306, bg_contig3319, bg_contig3405, bg_contig3514, bg_contig3516, bg_contig3542, b…	ko_contig148, ko_contig445, ko_contig586, ko_contig1505, ko_contig1676, ko_contig1705, ko_contig1808, ko_contig1827, ko_contig1886, ko_contig2086, ko_contig2345, ko_contig2423, ko_contig2515, ko_contig2562, ko_contig2618, ko_contig2676, ko_contig2677, ko_contig2678, ko_contig2679, ko_contig2697, ko_contig2709, ko_contig2714, ko_contig2735, ko_contig2742, ko_contig2748, ko_contig2847, ko_contig289…	ra_contig177, ra_contig212, ra_contig303, ra_contig440, ra_contig700, ra_contig740, ra_contig925, ra_contig1080, ra_contig1108, ra_contig1173, ra_contig1463, ra_contig1694, ra_contig1695, ra_contig1696, ra_contig1758, ra_contig1773, ra_contig1815, ra_contig1817, ra_contig1887, ra_contig1959, ra_contig1960, ra_contig1995, ra_contig2236, ra_contig2468, ra_contig2489, ra_contig3384, ra_contig3626, r…	ct_contigs2369, ct_contigs2561, ct_contigs2593, ct_contigs2992, ct_contigs3219, ct_contigs3271, ct_contigs3436, ct_contigs3536, ct_contigs3537, ct_contigs4044, ct_contigs4185, ct_contigs4186, ct_contigs4545, ct_contigs4546, ct_contigs5353, ct_contigs8570, ct_contigs8675, ct_contigs9349, ct_contigs9350, ct_contigs9783, ct_contigs11213, ct_contigs11684, ct_contigs11843, ct_contigs11948, ct_contigs1…	cb_contig61, cb_contig262, cb_contig483, cb_contig602, cb_contig690, cb_contig772, cb_contig876, cb_contig883, cb_contig884, cb_contig1133, cb_contig1156, cb_contig1346, cb_contig1351, cb_contig1514, cb_contig1951, cb_contig2115, cb_contig2388, cb_contig2742, cb_contig2849, cb_contig2945, cb_contig3039, cb_contig3040, cb_contig3215, cb_contig3420, cb_contig3448, cb_contig5292, cb_contig5524, cb_c…
Human Diseases	Antimicrobial resistance	Vancomycin resistance	ko01502	1	0	2	2	3	0.62492	0.250022	1	1	bg_contig40812		ra_contig46605, ra_contig46853	ct_contigs701, ct_contigs45582	cb_contig18667, cb_contig19402, cb_contig51200
Human Diseases	Antimicrobial resistance	Cationic antimicrobial peptide (CAMP) resistance	ko01503	1	1	1	0	1	1	1	1	1	bg_contig3932	ko_contig632	ra_contig2250		cb_contig52921
Human Diseases	Antineoplastic resistance	EGFR tyrosine kinase inhibitor resistance	ko01521	11	16	11	9	14	0.689639	0.716596	0.690209	0.405519	bg_contig634, bg_contig5530, bg_contig9434, bg_contig18504, bg_contig19181, bg_contig20674, bg_contig25407, bg_contig25575, bg_contig27211, bg_contig28917, bg_contig51995	ko_contig1690, ko_contig9184, ko_contig9306, ko_contig10304, ko_contig14588, ko_contig16883, ko_contig17399, ko_contig18597, ko_contig23334, ko_contig24459, ko_contig24460, ko_contig24783, ko_contig26173, ko_contig26438, ko_contig44163, ko_contig44165	ra_contig1252, ra_contig2524, ra_contig13504, ra_contig16178, ra_contig16893, ra_contig23305, ra_contig23854, ra_contig23873, ra_contig23986, ra_contig24238, ra_contig36014	ct_contigs9725, ct_contigs11136, ct_contigs18441, ct_contigs19120, ct_contigs20724, ct_contigs22285, ct_contigs32647, ct_contigs33907, ct_contigs47974	cb_contig567, cb_contig619, cb_contig828, cb_contig1933, cb_contig6482, cb_contig9172, cb_contig14287, cb_contig21481, cb_contig22129, cb_contig22349, cb_contig22800, cb_contig27205, cb_contig38584, cb_contig43207
Human Diseases	Antineoplastic resistance	Endocrine resistance	ko01522	7	8	8	9	10	0.628741	0.814579	0.814606	1	bg_contig5530, bg_contig6655, bg_contig9434, bg_contig11348, bg_contig19181, bg_contig28917, bg_contig29168	ko_contig4475, ko_contig9306, ko_contig10304, ko_contig14588, ko_contig15532, ko_contig17399, ko_contig48190, ko_contig52905	ra_contig1252, ra_contig2524, ra_contig13504, ra_contig16439, ra_contig28098, ra_contig28099, ra_contig49274, ra_contig49342	ct_contigs8632, ct_contigs8633, ct_contigs9725, ct_contigs22285, ct_contigs22471, ct_contigs32647, ct_contigs36944, ct_contigs37288, ct_contigs47974	cb_contig619, cb_contig828, cb_contig9172, cb_contig10496, cb_contig16012, cb_contig18269, cb_contig22349, cb_contig27205, cb_contig40528, cb_contig43207
Human Diseases	Antineoplastic resistance	Platinum drug resistance	ko01524	34	32	28	24	28	0.445569	0.604414	1	0.678758	bg_contig1166, bg_contig1948, bg_contig3779, bg_contig9670, bg_contig10327, bg_contig14009, bg_contig16589, bg_contig16824, bg_contig17803, bg_contig18729, bg_contig20917, bg_contig23454, bg_contig24651, bg_contig26213, bg_contig26513, bg_contig26994, bg_contig28104, bg_contig28292, bg_contig28917, bg_contig30869, bg_contig31967, bg_contig31969, bg_contig37706, bg_contig41350, bg_contig42966, bg_…	ko_contig136, ko_contig1304, ko_contig1697, ko_contig1911, ko_contig2444, ko_contig2445, ko_contig3276, ko_contig5757, ko_contig5829, ko_contig8439, ko_contig10304, ko_contig12780, ko_contig13292, ko_contig14374, ko_contig17704, ko_contig23593, ko_contig24440, ko_contig25913, ko_contig25960, ko_contig26483, ko_contig28027, ko_contig30249, ko_contig39394, ko_contig42135, ko_contig42278, ko_contig4…	ra_contig685, ra_contig2815, ra_contig5088, ra_contig6949, ra_contig7249, ra_contig12806, ra_contig13860, ra_contig14028, ra_contig21791, ra_contig22232, ra_contig23019, ra_contig23054, ra_contig23168, ra_contig23249, ra_contig23370, ra_contig23585, ra_contig23629, ra_contig24359, ra_contig25915, ra_contig31945, ra_contig33585, ra_contig36210, ra_contig37761, ra_contig37952, ra_contig40185, ra_co…	ct_contigs2189, ct_contigs2557, ct_contigs3291, ct_contigs8376, ct_contigs9204, ct_contigs10478, ct_contigs11704, ct_contigs18141, ct_contigs18877, ct_contigs18970, ct_contigs19734, ct_contigs20641, ct_contigs20767, ct_contigs31329, ct_contigs31647, ct_contigs31758, ct_contigs32605, ct_contigs33049, ct_contigs33783, ct_contigs34600, ct_contigs39537, ct_contigs49302, ct_contigs49972, ct_contigs510…	cb_contig3406, cb_contig3500, cb_contig7208, cb_contig7342, cb_contig9572, cb_contig11122, cb_contig14782, cb_contig15670, cb_contig20535, cb_contig20681, cb_contig21087, cb_contig21325, cb_contig23023, cb_contig23150, cb_contig23695, cb_contig23756, cb_contig26634, cb_contig27205, cb_contig34877, cb_contig38583, cb_contig39123, cb_contig39348, cb_contig39457, cb_contig40475, cb_contig41834, cb_c…
Environmental Information Processing	Membrane transport	ABC transporters	ko02010	10	8	7	14	7	0.477481	0.80104	1	0.127921	bg_contig1742, bg_contig7341, bg_contig11698, bg_contig20312, bg_contig20860, bg_contig28125, bg_contig45242, bg_contig45243, bg_contig46073, bg_contig54187	ko_contig1001, ko_contig1310, ko_contig3330, ko_contig4246, ko_contig4247, ko_contig4577, ko_contig26757, ko_contig46682	ra_contig891, ra_contig14921, ra_contig16988, ra_contig17138, ra_contig24125, ra_contig35052, ra_contig38018	ct_contigs11819, ct_contigs12368, ct_contigs18082, ct_contigs18083, ct_contigs23082, ct_contigs25272, ct_contigs32663, ct_contigs35373, ct_contigs49637, ct_contigs49819, ct_contigs51699, ct_contigs52057, ct_contigs52253, ct_contigs52481	cb_contig1803, cb_contig12957, cb_contig16073, cb_contig25829, cb_contig27012, cb_contig41593, cb_contig42833
Environmental Information Processing	Signal transduction	Two-component system	ko02020	14	19	20	19	22	0.242073	0.755375	0.877733	0.755812	bg_contig3270, bg_contig3726, bg_contig18482, bg_contig18729, bg_contig19760, bg_contig25399, bg_contig26513, bg_contig27315, bg_contig27431, bg_contig27926, bg_contig29367, bg_contig41194, bg_contig49481, bg_contig55375	ko_contig2515, ko_contig2961, ko_contig3036, ko_contig4640, ko_contig5762, ko_contig8436, ko_contig8480, ko_contig11892, ko_contig13778, ko_contig14773, ko_contig17704, ko_contig22044, ko_contig24076, ko_contig28085, ko_contig31060, ko_contig42391, ko_contig46646, ko_contig52678, ko_contig57183	ra_contig105, ra_contig299, ra_contig400, ra_contig1559, ra_contig7043, ra_contig9809, ra_contig22461, ra_contig22652, ra_contig22847, ra_contig23019, ra_contig23585, ra_contig23885, ra_contig24655, ra_contig28827, ra_contig36136, ra_contig36137, ra_contig36138, ra_contig42305, ra_contig45730, ra_contig49118	ct_contigs2654, ct_contigs4417, ct_contigs4418, ct_contigs12932, ct_contigs18041, ct_contigs18137, ct_contigs18343, ct_contigs18707, ct_contigs18723, ct_contigs19734, ct_contigs19739, ct_contigs23583, ct_contigs33783, ct_contigs34159, ct_contigs34160, ct_contigs37110, ct_contigs47010, ct_contigs47436, ct_contigs48201	cb_contig1514, cb_contig2416, cb_contig2550, cb_contig4818, cb_contig7208, cb_contig8522, cb_contig13196, cb_contig20720, cb_contig20797, cb_contig21780, cb_contig24753, cb_contig38320, cb_contig39348, cb_contig39823, cb_contig40379, cb_contig41418, cb_contig42202, cb_contig44368, cb_contig51647, cb_contig53918, cb_contig53986, cb_contig55806
Cellular Processes	Cellular community	Quorum sensing	ko02024	32	31	33	37	36	0.715304	0.625759	0.810251	0.814886	bg_contig239, bg_contig523, bg_contig2044, bg_contig2046, bg_contig3640, bg_contig3983, bg_contig5776, bg_contig10421, bg_contig10921, bg_contig19003, bg_contig19070, bg_contig20108, bg_contig20533, bg_contig23171, bg_contig25558, bg_contig25771, bg_contig26094, bg_contig26252, bg_contig26496, bg_contig26497, bg_contig27245, bg_contig29126, bg_contig30705, bg_contig42361, bg_contig42475, bg_conti…	ko_contig1051, ko_contig1440, ko_contig1886, ko_contig2070, ko_contig2735, ko_contig2845, ko_contig4201, ko_contig4605, ko_contig4882, ko_contig5618, ko_contig8914, ko_contig9146, ko_contig9931, ko_contig12698, ko_contig15270, ko_contig16714, ko_contig24880, ko_contig25673, ko_contig25769, ko_contig28559, ko_contig29631, ko_contig29903, ko_contig30002, ko_contig41520, ko_contig42885, ko_contig440…	ra_contig418, ra_contig1080, ra_contig1109, ra_contig1651, ra_contig2152, ra_contig3226, ra_contig3548, ra_contig3626, ra_contig7179, ra_contig7549, ra_contig8281, ra_contig13349, ra_contig13455, ra_contig13728, ra_contig14325, ra_contig14883, ra_contig15810, ra_contig15852, ra_contig16181, ra_contig20825, ra_contig21305, ra_contig24452, ra_contig24453, ra_contig24455, ra_contig24468, ra_contig24…	ct_contigs2041, ct_contigs2783, ct_contigs3741, ct_contigs3970, ct_contigs10229, ct_contigs10421, ct_contigs10422, ct_contigs11399, ct_contigs12182, ct_contigs18119, ct_contigs18760, ct_contigs18797, ct_contigs20126, ct_contigs20441, ct_contigs20442, ct_contigs20443, ct_contigs20702, ct_contigs20703, ct_contigs20704, ct_contigs22836, ct_contigs23329, ct_contigs24239, ct_contigs24525, ct_contigs32…	cb_contig137, cb_contig285, cb_contig661, cb_contig1156, cb_contig2200, cb_contig7266, cb_contig13716, cb_contig13946, cb_contig14157, cb_contig14413, cb_contig14432, cb_contig14613, cb_contig15563, cb_contig20600, cb_contig21181, cb_contig21285, cb_contig21569, cb_contig21693, cb_contig21718, cb_contig21799, cb_contig21969, cb_contig21970, cb_contig22449, cb_contig22702, cb_contig22810, cb_conti…
Cellular Processes	Cell motility	Bacterial chemotaxis	ko02030	0	0	0	0	1	1	1	1	1					cb_contig24753
Genetic Information Processing	Translation	Ribosome biogenesis in eukaryotes	ko03008	68	65	69	73	69	1	0.861861	0.931494	0.611495	bg_contig461, bg_contig505, bg_contig599, bg_contig647, bg_contig1359, bg_contig1388, bg_contig1475, bg_contig1999, bg_contig2000, bg_contig2190, bg_contig2902, bg_contig3029, bg_contig5084, bg_contig5214, bg_contig5792, bg_contig5855, bg_contig5872, bg_contig6385, bg_contig9685, bg_contig9998, bg_contig10198, bg_contig10391, bg_contig10697, bg_contig12297, bg_contig13283, bg_contig13676, bg_cont…	ko_contig44, ko_contig370, ko_contig812, ko_contig974, ko_contig2532, ko_contig3681, ko_contig4303, ko_contig4304, ko_contig4313, ko_contig4984, ko_contig5835, ko_contig8215, ko_contig8261, ko_contig8434, ko_contig8756, ko_contig9013, ko_contig9713, ko_contig10232, ko_contig10585, ko_contig10906, ko_contig14726, ko_contig15145, ko_contig15258, ko_contig15826, ko_contig15850, ko_contig16047, ko_co…	ra_contig682, ra_contig1608, ra_contig1643, ra_contig2304, ra_contig2326, ra_contig2383, ra_contig2549, ra_contig2558, ra_contig2961, ra_contig3040, ra_contig6087, ra_contig6514, ra_contig6794, ra_contig6847, ra_contig12702, ra_contig13621, ra_contig13631, ra_contig14004, ra_contig14388, ra_contig14698, ra_contig16037, ra_contig16199, ra_contig16275, ra_contig16300, ra_contig16408, ra_contig16592…	ct_contigs2126, ct_contigs2191, ct_contigs2886, ct_contigs2924, ct_contigs2973, ct_contigs3079, ct_contigs3446, ct_contigs3687, ct_contigs3690, ct_contigs4000, ct_contigs9641, ct_contigs9764, ct_contigs9812, ct_contigs9886, ct_contigs10037, ct_contigs10038, ct_contigs10458, ct_contigs10562, ct_contigs10664, ct_contigs11618, ct_contigs11760, ct_contigs12152, ct_contigs12153, ct_contigs12305, ct_co…	cb_contig34, cb_contig348, cb_contig368, cb_contig415, cb_contig1544, cb_contig1545, cb_contig1549, cb_contig2939, cb_contig3000, cb_contig5417, cb_contig5857, cb_contig6131, cb_contig6255, cb_contig6290, cb_contig6807, cb_contig6878, cb_contig7144, cb_contig8091, cb_contig8298, cb_contig8652, cb_contig9049, cb_contig9153, cb_contig11064, cb_contig11920, cb_contig13328, cb_contig14385, cb_contig1…
Genetic Information Processing	Translation	Ribosome	ko03010	238	224	227	216	232	0.702155	0.961326	0.961458	0.695693	bg_contig103, bg_contig560, bg_contig1239, bg_contig1477, bg_contig2434, bg_contig2551, bg_contig3131, bg_contig3186, bg_contig3234, bg_contig3282, bg_contig3378, bg_contig3412, bg_contig3479, bg_contig3484, bg_contig3509, bg_contig3683, bg_contig3700, bg_contig3708, bg_contig3718, bg_contig3761, bg_contig3762, bg_contig4469, bg_contig4470, bg_contig5130, bg_contig5199, bg_contig5311, bg_contig54…	ko_contig316, ko_contig413, ko_contig662, ko_contig2009, ko_contig2010, ko_contig2466, ko_contig2566, ko_contig2567, ko_contig2611, ko_contig2612, ko_contig2635, ko_contig2636, ko_contig2684, ko_contig2686, ko_contig2687, ko_contig2690, ko_contig2715, ko_contig2743, ko_contig2852, ko_contig2912, ko_contig2916, ko_contig3008, ko_contig3904, ko_contig4122, ko_contig4158, ko_contig4200, ko_contig421…	ra_contig154, ra_contig438, ra_contig988, ra_contig1706, ra_contig1734, ra_contig1779, ra_contig1780, ra_contig1784, ra_contig1785, ra_contig1920, ra_contig1921, ra_contig1996, ra_contig2017, ra_contig2018, ra_contig2054, ra_contig2063, ra_contig2068, ra_contig2481, ra_contig2930, ra_contig3180, ra_contig3244, ra_contig3436, ra_contig3625, ra_contig3663, ra_contig3701, ra_contig4096, ra_contig432…	ct_contigs2238, ct_contigs2281, ct_contigs2328, ct_contigs2348, ct_contigs2418, ct_contigs2895, ct_contigs3013, ct_contigs3419, ct_contigs3558, ct_contigs3577, ct_contigs4251, ct_contigs4253, ct_contigs4626, ct_contigs5816, ct_contigs9052, ct_contigs9823, ct_contigs10459, ct_contigs10928, ct_contigs11068, ct_contigs11090, ct_contigs11166, ct_contigs11567, ct_contigs11874, ct_contigs11902, ct_cont…	cb_contig207, cb_contig375, cb_contig596, cb_contig635, cb_contig985, cb_contig1540, cb_contig1541, cb_contig1645, cb_contig2221, cb_contig2425, cb_contig4061, cb_contig4332, cb_contig4333, cb_contig5296, cb_contig5330, cb_contig5374, cb_contig5735, cb_contig5751, cb_contig6128, cb_contig6227, cb_contig6310, cb_contig6311, cb_contig6351, cb_contig6352, cb_contig6503, cb_contig6650, cb_contig6651,…
Genetic Information Processing	Translation	RNA transport	ko03013	116	111	118	121	125	0.646428	0.507639	0.844687	1	bg_contig388, bg_contig1515, bg_contig1560, bg_contig1909, bg_contig2017, bg_contig2087, bg_contig2187, bg_contig2244, bg_contig2272, bg_contig2579, bg_contig2952, bg_contig3029, bg_contig3293, bg_contig3330, bg_contig3387, bg_contig3536, bg_contig3636, bg_contig4219, bg_contig4782, bg_contig5002, bg_contig5042, bg_contig5079, bg_contig5132, bg_contig5133, bg_contig5290, bg_contig5438, bg_contig5…	ko_contig42, ko_contig239, ko_contig334, ko_contig618, ko_contig949, ko_contig1379, ko_contig1507, ko_contig1751, ko_contig2334, ko_contig2336, ko_contig2625, ko_contig2626, ko_contig2724, ko_contig4178, ko_contig4203, ko_contig4510, ko_contig4991, ko_contig5004, ko_contig5602, ko_contig7896, ko_contig7998, ko_contig8508, ko_contig9167, ko_contig9602, ko_contig10481, ko_contig10585, ko_contig1146…	ra_contig1316, ra_contig1447, ra_contig1453, ra_contig1686, ra_contig1755, ra_contig1976, ra_contig1977, ra_contig2119, ra_contig2145, ra_contig2219, ra_contig2304, ra_contig2383, ra_contig2499, ra_contig2879, ra_contig3213, ra_contig3480, ra_contig3966, ra_contig4124, ra_contig6137, ra_contig6304, ra_contig6374, ra_contig6617, ra_contig6650, ra_contig6651, ra_contig6847, ra_contig7348, ra_contig…	ct_contigs2123, ct_contigs2671, ct_contigs3066, ct_contigs3554, ct_contigs3555, ct_contigs3658, ct_contigs4023, ct_contigs5030, ct_contigs6152, ct_contigs8614, ct_contigs8631, ct_contigs8950, ct_contigs9173, ct_contigs9338, ct_contigs9516, ct_contigs10326, ct_contigs10636, ct_contigs10916, ct_contigs11170, ct_contigs11223, ct_contigs11224, ct_contigs11598, ct_contigs11755, ct_contigs11816, ct_con…	cb_contig39, cb_contig105, cb_contig321, cb_contig439, cb_contig1066, cb_contig1630, cb_contig1917, cb_contig2046, cb_contig2385, cb_contig2594, cb_contig2690, cb_contig2828, cb_contig2831, cb_contig3007, cb_contig3060, cb_contig3424, cb_contig5369, cb_contig5855, cb_contig5912, cb_contig5974, cb_contig6509, cb_contig6955, cb_contig7057, cb_contig7277, cb_contig7642, cb_contig7832, cb_contig8872,…
Genetic Information Processing	Translation	mRNA surveillance pathway	ko03015	89	70	73	89	75	0.236999	0.801846	1	0.205865	bg_contig45, bg_contig56, bg_contig88, bg_contig467, bg_contig1560, bg_contig1909, bg_contig2087, bg_contig2244, bg_contig2319, bg_contig2345, bg_contig3293, bg_contig3456, bg_contig3536, bg_contig5132, bg_contig5133, bg_contig5385, bg_contig5596, bg_contig5618, bg_contig5619, bg_contig6002, bg_contig6003, bg_contig6151, bg_contig6152, bg_contig6496, bg_contig6660, bg_contig9550, bg_contig11625, …	ko_contig396, ko_contig614, ko_contig618, ko_contig1114, ko_contig1221, ko_contig1937, ko_contig2358, ko_contig2909, ko_contig3027, ko_contig3532, ko_contig4057, ko_contig4352, ko_contig4470, ko_contig8743, ko_contig9639, ko_contig10194, ko_contig10200, ko_contig10278, ko_contig11131, ko_contig11318, ko_contig11465, ko_contig14670, ko_contig15063, ko_contig15434, ko_contig17145, ko_contig17249, k…	ra_contig43, ra_contig226, ra_contig389, ra_contig579, ra_contig826, ra_contig898, ra_contig1385, ra_contig1976, ra_contig1977, ra_contig2371, ra_contig2951, ra_contig3213, ra_contig3525, ra_contig3641, ra_contig3710, ra_contig4124, ra_contig6374, ra_contig6461, ra_contig6617, ra_contig7234, ra_contig7348, ra_contig8267, ra_contig8656, ra_contig8669, ra_contig8671, ra_contig12717, ra_contig13353,…	ct_contigs1898, ct_contigs2123, ct_contigs2432, ct_contigs2670, ct_contigs2690, ct_contigs2923, ct_contigs3066, ct_contigs3179, ct_contigs3528, ct_contigs3529, ct_contigs3851, ct_contigs4453, ct_contigs5660, ct_contigs5885, ct_contigs9575, ct_contigs9594, ct_contigs9644, ct_contigs10310, ct_contigs10480, ct_contigs10753, ct_contigs10919, ct_contigs11086, ct_contigs11223, ct_contigs11224, ct_conti…	cb_contig63, cb_contig107, cb_contig365, cb_contig766, cb_contig1850, cb_contig2503, cb_contig2594, cb_contig2626, cb_contig2926, cb_contig5314, cb_contig5974, cb_contig6509, cb_contig6608, cb_contig6609, cb_contig6640, cb_contig6813, cb_contig6912, cb_contig6955, cb_contig7277, cb_contig7512, cb_contig12382, cb_contig14321, cb_contig14439, cb_contig14440, cb_contig14441, cb_contig14457, cb_conti…
Genetic Information Processing	Folding, sorting and degradation	RNA degradation	ko03018	88	80	70	83	79	0.434656	0.810262	0.61927	0.633446	bg_contig116, bg_contig387, bg_contig705, bg_contig1245, bg_contig1294, bg_contig1516, bg_contig1680, bg_contig2190, bg_contig2244, bg_contig2518, bg_contig3857, bg_contig4042, bg_contig4202, bg_contig4463, bg_contig4464, bg_contig4498, bg_contig4621, bg_contig5220, bg_contig5738, bg_contig6013, bg_contig7180, bg_contig7305, bg_contig9816, bg_contig10426, bg_contig10427, bg_contig10765, bg_contig…	ko_contig137, ko_contig499, ko_contig500, ko_contig1113, ko_contig1245, ko_contig1825, ko_contig1826, ko_contig1827, ko_contig3814, ko_contig4096, ko_contig4259, ko_contig4260, ko_contig4292, ko_contig4855, ko_contig4956, ko_contig5007, ko_contig5059, ko_contig5727, ko_contig5812, ko_contig5830, ko_contig7883, ko_contig8314, ko_contig8434, ko_contig9074, ko_contig9564, ko_contig9793, ko_contig979…	ra_contig74, ra_contig209, ra_contig217, ra_contig1976, ra_contig1977, ra_contig2011, ra_contig2946, ra_contig3089, ra_contig3360, ra_contig3504, ra_contig6617, ra_contig7128, ra_contig7796, ra_contig9457, ra_contig12822, ra_contig13845, ra_contig14865, ra_contig15343, ra_contig15754, ra_contig15888, ra_contig16917, ra_contig16959, ra_contig17254, ra_contig17551, ra_contig17618, ra_contig17646, r…	ct_contigs2064, ct_contigs2123, ct_contigs3636, ct_contigs3989, ct_contigs4967, ct_contigs5720, ct_contigs5731, ct_contigs8835, ct_contigs9797, ct_contigs11104, ct_contigs11684, ct_contigs11910, ct_contigs11936, ct_contigs11939, ct_contigs12305, ct_contigs12620, ct_contigs13249, ct_contigs13366, ct_contigs13573, ct_contigs14659, ct_contigs16130, ct_contigs16239, ct_contigs16759, ct_contigs18070, …	cb_contig563, cb_contig627, cb_contig686, cb_contig872, cb_contig1138, cb_contig1445, cb_contig1523, cb_contig2088, cb_contig2388, cb_contig2468, cb_contig2617, cb_contig2798, cb_contig6649, cb_contig6734, cb_contig6934, cb_contig7111, cb_contig7398, cb_contig7537, cb_contig7812, cb_contig9009, cb_contig9367, cb_contig9718, cb_contig9728, cb_contig11584, cb_contig11856, cb_contig11900, cb_contig1…
Genetic Information Processing	Transcription	RNA polymerase	ko03020	38	38	36	39	41	0.821398	0.909981	0.731194	1	bg_contig648, bg_contig741, bg_contig1357, bg_contig2886, bg_contig3723, bg_contig4638, bg_contig5343, bg_contig6044, bg_contig6053, bg_contig6198, bg_contig6474, bg_contig9979, bg_contig10121, bg_contig17334, bg_contig18500, bg_contig20095, bg_contig20807, bg_contig20960, bg_contig23145, bg_contig24547, bg_contig24587, bg_contig25159, bg_contig25277, bg_contig26999, bg_contig27844, bg_contig2908…	ko_contig2224, ko_contig2332, ko_contig3208, ko_contig3227, ko_contig3467, ko_contig3743, ko_contig3864, ko_contig4746, ko_contig5050, ko_contig5713, ko_contig8489, ko_contig9896, ko_contig10012, ko_contig10523, ko_contig14468, ko_contig15435, ko_contig16752, ko_contig17010, ko_contig18192, ko_contig18194, ko_contig18282, ko_contig18702, ko_contig22478, ko_contig22664, ko_contig23067, ko_contig23…	ra_contig471, ra_contig1524, ra_contig3624, ra_contig3667, ra_contig6115, ra_contig6270, ra_contig8475, ra_contig8591, ra_contig12699, ra_contig13533, ra_contig14560, ra_contig15593, ra_contig15620, ra_contig15708, ra_contig16975, ra_contig21867, ra_contig21925, ra_contig22884, ra_contig22885, ra_contig23093, ra_contig23135, ra_contig23480, ra_contig23482, ra_contig24954, ra_contig25317, ra_conti…	ct_contigs3454, ct_contigs4571, ct_contigs10068, ct_contigs10846, ct_contigs11015, ct_contigs12193, ct_contigs12468, ct_contigs12469, ct_contigs13552, ct_contigs17378, ct_contigs17580, ct_contigs17891, ct_contigs18350, ct_contigs18657, ct_contigs18888, ct_contigs19680, ct_contigs20693, ct_contigs22294, ct_contigs22795, ct_contigs23852, ct_contigs23889, ct_contigs24583, ct_contigs33100, ct_contigs…	cb_contig125, cb_contig476, cb_contig1786, cb_contig2556, cb_contig2775, cb_contig2841, cb_contig3082, cb_contig5497, cb_contig5637, cb_contig5638, cb_contig5904, cb_contig7115, cb_contig7459, cb_contig11562, cb_contig12140, cb_contig12967, cb_contig12968, cb_contig12988, cb_contig12989, cb_contig13065, cb_contig15141, cb_contig15339, cb_contig15866, cb_contig16044, cb_contig16365, cb_contig16366…
Genetic Information Processing	Transcription	Basal transcription factors	ko03022	40	38	36	34	45	0.6632	0.581057	0.434127	0.308611	bg_contig1851, bg_contig2049, bg_contig2690, bg_contig3434, bg_contig3888, bg_contig4447, bg_contig4526, bg_contig6032, bg_contig6460, bg_contig7443, bg_contig9601, bg_contig9606, bg_contig9698, bg_contig9699, bg_contig9846, bg_contig11195, bg_contig11411, bg_contig11412, bg_contig11519, bg_contig11627, bg_contig11629, bg_contig11875, bg_contig14389, bg_contig16632, bg_contig17063, bg_contig17298…	ko_contig303, ko_contig435, ko_contig1217, ko_contig1524, ko_contig1525, ko_contig2378, ko_contig3112, ko_contig3446, ko_contig3534, ko_contig4774, ko_contig5121, ko_contig7062, ko_contig8571, ko_contig8689, ko_contig9901, ko_contig10645, ko_contig11150, ko_contig14570, ko_contig17168, ko_contig17666, ko_contig17799, ko_contig18280, ko_contig21499, ko_contig23402, ko_contig23403, ko_contig29850, …	ra_contig121, ra_contig538, ra_contig2694, ra_contig2944, ra_contig3354, ra_contig3705, ra_contig6426, ra_contig6681, ra_contig6786, ra_contig6887, ra_contig7269, ra_contig7294, ra_contig7739, ra_contig7835, ra_contig8122, ra_contig9136, ra_contig9288, ra_contig13640, ra_contig14810, ra_contig15092, ra_contig20166, ra_contig25585, ra_contig25906, ra_contig27527, ra_contig27741, ra_contig33441, ra…	ct_contigs2755, ct_contigs2756, ct_contigs2970, ct_contigs3149, ct_contigs3422, ct_contigs9948, ct_contigs10541, ct_contigs11148, ct_contigs11512, ct_contigs12176, ct_contigs12177, ct_contigs12763, ct_contigs13379, ct_contigs13549, ct_contigs17343, ct_contigs21114, ct_contigs22548, ct_contigs31724, ct_contigs32188, ct_contigs34398, ct_contigs34540, ct_contigs35011, ct_contigs35372, ct_contigs3677…	cb_contig102, cb_contig204, cb_contig640, cb_contig1680, cb_contig2924, cb_contig5631, cb_contig5910, cb_contig7118, cb_contig7244, cb_contig11914, cb_contig12141, cb_contig12940, cb_contig13187, cb_contig13224, cb_contig13874, cb_contig13879, cb_contig13985, cb_contig13986, cb_contig15170, cb_contig15656, cb_contig15657, cb_contig15658, cb_contig16382, cb_contig19259, cb_contig20018, cb_contig23…
Genetic Information Processing	Replication and repair	DNA replication	ko03030	52	45	40	48	47	0.613165	1	0.589836	0.83655	bg_contig155, bg_contig247, bg_contig2692, bg_contig3951, bg_contig4126, bg_contig4234, bg_contig4326, bg_contig4740, bg_contig5565, bg_contig5566, bg_contig5612, bg_contig5613, bg_contig5916, bg_contig6043, bg_contig6447, bg_contig6990, bg_contig10385, bg_contig11529, bg_contig12298, bg_contig12434, bg_contig13516, bg_contig13651, bg_contig13821, bg_contig15933, bg_contig19563, bg_contig20324, b…	ko_contig844, ko_contig1565, ko_contig3517, ko_contig4448, ko_contig4609, ko_contig5467, ko_contig6277, ko_contig8432, ko_contig9486, ko_contig10258, ko_contig10569, ko_contig11296, ko_contig11389, ko_contig16211, ko_contig21462, ko_contig21623, ko_contig21641, ko_contig23220, ko_contig26617, ko_contig28590, ko_contig28714, ko_contig28808, ko_contig30254, ko_contig30762, ko_contig32207, ko_contig…	ra_contig753, ra_contig995, ra_contig2661, ra_contig3445, ra_contig3679, ra_contig4079, ra_contig5923, ra_contig6970, ra_contig8103, ra_contig8706, ra_contig9331, ra_contig10119, ra_contig10164, ra_contig10382, ra_contig11532, ra_contig13062, ra_contig18061, ra_contig19045, ra_contig19226, ra_contig23492, ra_contig23613, ra_contig23614, ra_contig25951, ra_contig26267, ra_contig26904, ra_contig327…	ct_contigs3084, ct_contigs3085, ct_contigs3676, ct_contigs4997, ct_contigs5270, ct_contigs6398, ct_contigs8118, ct_contigs8596, ct_contigs9498, ct_contigs9499, ct_contigs9866, ct_contigs10134, ct_contigs10202, ct_contigs10498, ct_contigs11976, ct_contigs13082, ct_contigs13304, ct_contigs16084, ct_contigs17889, ct_contigs18433, ct_contigs18561, ct_contigs18562, ct_contigs24332, ct_contigs25073, ct…	cb_contig518, cb_contig1839, cb_contig2692, cb_contig2921, cb_contig3270, cb_contig6961, cb_contig7937, cb_contig8970, cb_contig10331, cb_contig10694, cb_contig11102, cb_contig11302, cb_contig11612, cb_contig11941, cb_contig13385, cb_contig14063, cb_contig16170, cb_contig16171, cb_contig17234, cb_contig17654, cb_contig18061, cb_contig18112, cb_contig18860, cb_contig20027, cb_contig24313, cb_conti…
Genetic Information Processing	Transcription	Spliceosome	ko03040	143	144	145	138	148	0.857563	1	0.952448	0.762768	bg_contig337, bg_contig498, bg_contig698, bg_contig747, bg_contig1112, bg_contig1444, bg_contig1723, bg_contig1724, bg_contig1905, bg_contig2291, bg_contig3041, bg_contig3293, bg_contig3322, bg_contig3363, bg_contig3388, bg_contig3554, bg_contig3585, bg_contig3704, bg_contig3724, bg_contig4288, bg_contig4449, bg_contig4613, bg_contig4997, bg_contig5025, bg_contig5065, bg_contig5119, bg_contig5120…	ko_contig137, ko_contig261, ko_contig367, ko_contig566, ko_contig567, ko_contig617, ko_contig618, ko_contig922, ko_contig949, ko_contig1168, ko_contig1181, ko_contig1431, ko_contig1444, ko_contig2001, ko_contig2037, ko_contig2088, ko_contig2665, ko_contig3046, ko_contig3047, ko_contig3462, ko_contig4056, ko_contig4192, ko_contig4215, ko_contig4297, ko_contig4318, ko_contig4360, ko_contig4425, ko_…	ra_contig36, ra_contig225, ra_contig256, ra_contig1053, ra_contig1062, ra_contig1160, ra_contig1231, ra_contig1388, ra_contig1442, ra_contig1693, ra_contig1729, ra_contig1810, ra_contig1813, ra_contig1891, ra_contig1900, ra_contig2869, ra_contig2933, ra_contig3079, ra_contig3165, ra_contig3191, ra_contig3192, ra_contig3258, ra_contig3383, ra_contig3442, ra_contig3966, ra_contig6376, ra_contig6944…	ct_contigs2064, ct_contigs3078, ct_contigs3201, ct_contigs3635, ct_contigs3697, ct_contigs3807, ct_contigs3876, ct_contigs3924, ct_contigs4082, ct_contigs4190, ct_contigs4612, ct_contigs6353, ct_contigs9396, ct_contigs10045, ct_contigs11069, ct_contigs11075, ct_contigs11331, ct_contigs11751, ct_contigs11777, ct_contigs11922, ct_contigs12044, ct_contigs12211, ct_contigs12447, ct_contigs12620, ct_c…	cb_contig268, cb_contig383, cb_contig1279, cb_contig1361, cb_contig1523, cb_contig1544, cb_contig1545, cb_contig1622, cb_contig1812, cb_contig2357, cb_contig2431, cb_contig2594, cb_contig2617, cb_contig2683, cb_contig2948, cb_contig2949, cb_contig3048, cb_contig5317, cb_contig5543, cb_contig5754, cb_contig5793, cb_contig6093, cb_contig6130, cb_contig6362, cb_contig6395, cb_contig6396, cb_contig65…
Genetic Information Processing	Folding, sorting and degradation	Proteasome	ko03050	43	43	40	41	44	1	1	0.82637	0.913234	bg_contig641, bg_contig3088, bg_contig3104, bg_contig3105, bg_contig3351, bg_contig3383, bg_contig3642, bg_contig5364, bg_contig5503, bg_contig18320, bg_contig25069, bg_contig25109, bg_contig25819, bg_contig25897, bg_contig25898, bg_contig25960, bg_contig25961, bg_contig26046, bg_contig26121, bg_contig26122, bg_contig26260, bg_contig26546, bg_contig26547, bg_contig26812, bg_contig26848, bg_contig…	ko_contig2703, ko_contig2704, ko_contig2873, ko_contig3003, ko_contig3004, ko_contig3058, ko_contig4282, ko_contig4644, ko_contig4853, ko_contig18315, ko_contig18409, ko_contig18455, ko_contig23835, ko_contig23836, ko_contig24065, ko_contig24066, ko_contig24201, ko_contig24495, ko_contig24817, ko_contig25327, ko_contig25394, ko_contig25410, ko_contig25417, ko_contig26131, ko_contig26251, ko_conti…	ra_contig1704, ra_contig1799, ra_contig1866, ra_contig1867, ra_contig6423, ra_contig16829, ra_contig17698, ra_contig21923, ra_contig22165, ra_contig22480, ra_contig22761, ra_contig22806, ra_contig22873, ra_contig22918, ra_contig22992, ra_contig23111, ra_contig23273, ra_contig23626, ra_contig23659, ra_contig23846, ra_contig23883, ra_contig24096, ra_contig24097, ra_contig24114, ra_contig24218, ra_c…	ct_contigs11685, ct_contigs17845, ct_contigs17846, ct_contigs17857, ct_contigs17858, ct_contigs18358, ct_contigs18421, ct_contigs18422, ct_contigs18575, ct_contigs18659, ct_contigs18660, ct_contigs18712, ct_contigs18785, ct_contigs18901, ct_contigs18995, ct_contigs19024, ct_contigs19178, ct_contigs19476, ct_contigs19761, ct_contigs19952, ct_contigs20023, ct_contigs20055, ct_contigs20310, ct_conti…	cb_contig928, cb_contig929, cb_contig1538, cb_contig1542, cb_contig2387, cb_contig2403, cb_contig2404, cb_contig5522, cb_contig6958, cb_contig6959, cb_contig13887, cb_contig15434, cb_contig15677, cb_contig20465, cb_contig21194, cb_contig22076, cb_contig22453, cb_contig22454, cb_contig22464, cb_contig22543, cb_contig22645, cb_contig22720, cb_contig38289, cb_contig38532, cb_contig38651, cb_contig38…
Genetic Information Processing	Folding, sorting and degradation	Protein export	ko03060	36	42	39	38	39	0.816827	0.656667	0.909883	1	bg_contig38, bg_contig239, bg_contig523, bg_contig2044, bg_contig2046, bg_contig2890, bg_contig3359, bg_contig3918, bg_contig5515, bg_contig5901, bg_contig10940, bg_contig11097, bg_contig11384, bg_contig11385, bg_contig18243, bg_contig18394, bg_contig19003, bg_contig19969, bg_contig20268, bg_contig25530, bg_contig25558, bg_contig25771, bg_contig26286, bg_contig27245, bg_contig31495, bg_contig3149…	ko_contig385, ko_contig571, ko_contig572, ko_contig1440, ko_contig3125, ko_contig4184, ko_contig4546, ko_contig4882, ko_contig5618, ko_contig8914, ko_contig9375, ko_contig9394, ko_contig9664, ko_contig15270, ko_contig16236, ko_contig16714, ko_contig17147, ko_contig17148, ko_contig18130, ko_contig18223, ko_contig18237, ko_contig18238, ko_contig18239, ko_contig18768, ko_contig22163, ko_contig25769,…	ra_contig272, ra_contig418, ra_contig1109, ra_contig1121, ra_contig3226, ra_contig3548, ra_contig7179, ra_contig7581, ra_contig7879, ra_contig7880, ra_contig7997, ra_contig8281, ra_contig12987, ra_contig13161, ra_contig15378, ra_contig15633, ra_contig16181, ra_contig16221, ra_contig16543, ra_contig17366, ra_contig21305, ra_contig23410, ra_contig24073, ra_contig24468, ra_contig24525, ra_contig2491…	ct_contigs2041, ct_contigs2552, ct_contigs2553, ct_contigs2790, ct_contigs3430, ct_contigs4280, ct_contigs5592, ct_contigs9072, ct_contigs11399, ct_contigs18265, ct_contigs18884, ct_contigs19782, ct_contigs19822, ct_contigs19969, ct_contigs19980, ct_contigs20342, ct_contigs22836, ct_contigs24677, ct_contigs24678, ct_contigs31811, ct_contigs31950, ct_contigs32222, ct_contigs32245, ct_contigs32611,…	cb_contig625, cb_contig1638, cb_contig2120, cb_contig2121, cb_contig6443, cb_contig7087, cb_contig7266, cb_contig8144, cb_contig11657, cb_contig14157, cb_contig14432, cb_contig15070, cb_contig15484, cb_contig20372, cb_contig21181, cb_contig21569, cb_contig21765, cb_contig22315, cb_contig22449, cb_contig22810, cb_contig22811, cb_contig26829, cb_contig27057, cb_contig27209, cb_contig38300, cb_conti…
Environmental Information Processing	Membrane transport	Bacterial secretion system	ko03070	10	10	10	11	11	1	1	1	1	bg_contig38, bg_contig239, bg_contig2044, bg_contig2046, bg_contig11384, bg_contig11385, bg_contig19003, bg_contig25558, bg_contig25771, bg_contig42475	ko_contig1440, ko_contig5618, ko_contig8914, ko_contig15270, ko_contig16714, ko_contig25769, ko_contig26990, ko_contig28632, ko_contig41520, ko_contig46615	ra_contig418, ra_contig1109, ra_contig3226, ra_contig3548, ra_contig7179, ra_contig7581, ra_contig8281, ra_contig17366, ra_contig21305, ra_contig24468	ct_contigs2041, ct_contigs2552, ct_contigs2553, ct_contigs4280, ct_contigs11399, ct_contigs22836, ct_contigs32222, ct_contigs37029, ct_contigs49092, ct_contigs49479, ct_contigs49495	cb_contig7266, cb_contig14157, cb_contig14432, cb_contig15484, cb_contig20372, cb_contig21181, cb_contig21569, cb_contig22449, cb_contig27209, cb_contig39012, cb_contig55658
Organismal Systems	Endocrine system	PPAR signaling pathway	ko03320	15	18	15	22	16	1	0.732574	1	0.329907	bg_contig1828, bg_contig2103, bg_contig3640, bg_contig3983, bg_contig9670, bg_contig10421, bg_contig18784, bg_contig20533, bg_contig26496, bg_contig26497, bg_contig26584, bg_contig32276, bg_contig43413, bg_contig44201, bg_contig57470	ko_contig2832, ko_contig2845, ko_contig4201, ko_contig4605, ko_contig8881, ko_contig9597, ko_contig9931, ko_contig10205, ko_contig10206, ko_contig23788, ko_contig25014, ko_contig25048, ko_contig30002, ko_contig35909, ko_contig41824, ko_contig42278, ko_contig43689, ko_contig45070	ra_contig1801, ra_contig7249, ra_contig7549, ra_contig15810, ra_contig15852, ra_contig17571, ra_contig23257, ra_contig23285, ra_contig23777, ra_contig24560, ra_contig24601, ra_contig34835, ra_contig35391, ra_contig35538, ra_contig36090	ct_contigs3022, ct_contigs3739, ct_contigs3741, ct_contigs10421, ct_contigs10422, ct_contigs11189, ct_contigs12182, ct_contigs12406, ct_contigs18133, ct_contigs18446, ct_contigs18797, ct_contigs19318, ct_contigs19319, ct_contigs20702, ct_contigs20703, ct_contigs20704, ct_contigs24525, ct_contigs31758, ct_contigs33176, ct_contigs33370, ct_contigs34231, ct_contigs51045	cb_contig137, cb_contig285, cb_contig7142, cb_contig13946, cb_contig14413, cb_contig14782, cb_contig15476, cb_contig15828, cb_contig20600, cb_contig21730, cb_contig22674, cb_contig22702, cb_contig38433, cb_contig40738, cb_contig42442, cb_contig42927
Genetic Information Processing	Replication and repair	Base excision repair	ko03410	37	38	35	39	31	0.465919	0.397119	0.621063	0.281882	bg_contig2391, bg_contig3030, bg_contig4234, bg_contig4366, bg_contig5439, bg_contig5916, bg_contig9165, bg_contig10385, bg_contig12298, bg_contig15933, bg_contig19563, bg_contig19845, bg_contig20324, bg_contig23134, bg_contig23174, bg_contig23285, bg_contig24340, bg_contig26404, bg_contig29034, bg_contig29041, bg_contig30036, bg_contig30357, bg_contig30843, bg_contig31407, bg_contig31876, bg_con…	ko_contig1083, ko_contig1173, ko_contig1496, ko_contig3517, ko_contig5467, ko_contig6277, ko_contig9486, ko_contig11389, ko_contig11471, ko_contig11777, ko_contig15633, ko_contig16211, ko_contig17035, ko_contig17438, ko_contig21462, ko_contig23220, ko_contig26617, ko_contig26828, ko_contig26830, ko_contig27664, ko_contig28590, ko_contig28808, ko_contig30254, ko_contig30588, ko_contig31330, ko_con…	ra_contig763, ra_contig995, ra_contig1079, ra_contig1692, ra_contig2374, ra_contig2661, ra_contig3365, ra_contig3483, ra_contig6970, ra_contig8937, ra_contig10164, ra_contig10382, ra_contig10524, ra_contig13062, ra_contig13267, ra_contig13921, ra_contig15617, ra_contig15986, ra_contig19432, ra_contig21619, ra_contig21621, ra_contig22920, ra_contig25296, ra_contig25951, ra_contig26065, ra_contig26…	ct_contigs2088, ct_contigs2089, ct_contigs3256, ct_contigs3719, ct_contigs4021, ct_contigs4022, ct_contigs4367, ct_contigs6088, ct_contigs8118, ct_contigs11630, ct_contigs11976, ct_contigs13082, ct_contigs13751, ct_contigs16084, ct_contigs17889, ct_contigs19530, ct_contigs19531, ct_contigs22233, ct_contigs22811, ct_contigs24098, ct_contigs24314, ct_contigs25073, ct_contigs25258, ct_contigs25443, …	cb_contig160, cb_contig518, cb_contig2018, cb_contig2302, cb_contig2921, cb_contig5274, cb_contig5537, cb_contig5538, cb_contig6156, cb_contig6961, cb_contig8970, cb_contig10331, cb_contig11941, cb_contig13385, cb_contig14063, cb_contig14962, cb_contig17234, cb_contig19125, cb_contig20027, cb_contig22313, cb_contig24313, cb_contig26182, cb_contig26595, cb_contig27168, cb_contig29409, cb_contig456…
Genetic Information Processing	Replication and repair	Nucleotide excision repair	ko03420	60	50	52	52	58	0.852787	0.561088	0.701126	0.701583	bg_contig247, bg_contig1833, bg_contig2028, bg_contig3286, bg_contig3888, bg_contig3951, bg_contig4326, bg_contig4447, bg_contig4448, bg_contig4740, bg_contig5565, bg_contig5566, bg_contig5612, bg_contig5613, bg_contig5916, bg_contig6032, bg_contig6043, bg_contig6460, bg_contig10385, bg_contig11411, bg_contig11412, bg_contig11519, bg_contig12298, bg_contig13516, bg_contig13651, bg_contig13821, bg…	ko_contig2378, ko_contig2835, ko_contig2836, ko_contig3443, ko_contig3446, ko_contig4448, ko_contig4609, ko_contig5467, ko_contig6277, ko_contig8432, ko_contig8844, ko_contig9486, ko_contig10258, ko_contig10569, ko_contig11150, ko_contig11296, ko_contig11389, ko_contig15971, ko_contig16211, ko_contig16241, ko_contig17168, ko_contig17799, ko_contig21462, ko_contig21499, ko_contig23220, ko_contig24…	ra_contig468, ra_contig538, ra_contig753, ra_contig995, ra_contig1510, ra_contig2577, ra_contig2661, ra_contig3354, ra_contig3445, ra_contig3705, ra_contig6681, ra_contig6970, ra_contig7294, ra_contig8103, ra_contig8706, ra_contig10382, ra_contig12720, ra_contig12869, ra_contig13062, ra_contig13640, ra_contig13860, ra_contig16269, ra_contig20166, ra_contig23492, ra_contig23611, ra_contig23612, ra…	ct_contigs2755, ct_contigs2756, ct_contigs2970, ct_contigs8118, ct_contigs8596, ct_contigs9499, ct_contigs9866, ct_contigs10134, ct_contigs10202, ct_contigs10478, ct_contigs11512, ct_contigs11976, ct_contigs13082, ct_contigs16084, ct_contigs17343, ct_contigs17811, ct_contigs17889, ct_contigs18203, ct_contigs18433, ct_contigs18561, ct_contigs18562, ct_contigs19595, ct_contigs20720, ct_contigs20721…	cb_contig102, cb_contig518, cb_contig1616, cb_contig1839, cb_contig2692, cb_contig2924, cb_contig5337, cb_contig6961, cb_contig7093, cb_contig7937, cb_contig8970, cb_contig10331, cb_contig11102, cb_contig11941, cb_contig12821, cb_contig12940, cb_contig13385, cb_contig13879, cb_contig13915, cb_contig14063, cb_contig14159, cb_contig16170, cb_contig16171, cb_contig17234, cb_contig18930, cb_contig200…
Genetic Information Processing	Replication and repair	Mismatch repair	ko03430	40	32	33	34	35	0.56253	0.807388	0.903751	1	bg_contig247, bg_contig1132, bg_contig3951, bg_contig4326, bg_contig4740, bg_contig5565, bg_contig5566, bg_contig5612, bg_contig5613, bg_contig5916, bg_contig6043, bg_contig7158, bg_contig10327, bg_contig10385, bg_contig11529, bg_contig12298, bg_contig13414, bg_contig13516, bg_contig13651, bg_contig13821, bg_contig19563, bg_contig23134, bg_contig23285, bg_contig28672, bg_contig29321, bg_contig300…	ko_contig1304, ko_contig3276, ko_contig4448, ko_contig4609, ko_contig7864, ko_contig8432, ko_contig9486, ko_contig10258, ko_contig10569, ko_contig11296, ko_contig11389, ko_contig16211, ko_contig21462, ko_contig23055, ko_contig23220, ko_contig28027, ko_contig28808, ko_contig30762, ko_contig33258, ko_contig37485, ko_contig39394, ko_contig43318, ko_contig44056, ko_contig45787, ko_contig47366, ko_con…	ra_contig685, ra_contig753, ra_contig995, ra_contig2661, ra_contig2736, ra_contig3445, ra_contig6970, ra_contig8103, ra_contig8706, ra_contig9312, ra_contig9726, ra_contig10382, ra_contig12806, ra_contig21292, ra_contig21791, ra_contig23492, ra_contig23613, ra_contig23614, ra_contig25951, ra_contig26267, ra_contig26904, ra_contig33330, ra_contig33331, ra_contig33664, ra_contig35723, ra_contig3612…	ct_contigs765, ct_contigs3291, ct_contigs3676, ct_contigs4870, ct_contigs8596, ct_contigs9499, ct_contigs9866, ct_contigs10134, ct_contigs10202, ct_contigs13082, ct_contigs16084, ct_contigs17889, ct_contigs18433, ct_contigs18561, ct_contigs18562, ct_contigs22991, ct_contigs24332, ct_contigs25073, ct_contigs35542, ct_contigs36351, ct_contigs36382, ct_contigs39702, ct_contigs43470, ct_contigs44651,…	cb_contig518, cb_contig1338, cb_contig1839, cb_contig2692, cb_contig7937, cb_contig8970, cb_contig9572, cb_contig11102, cb_contig11612, cb_contig13068, cb_contig13069, cb_contig13385, cb_contig14063, cb_contig16170, cb_contig16171, cb_contig17234, cb_contig20027, cb_contig23756, cb_contig24313, cb_contig26506, cb_contig26634, cb_contig27168, cb_contig32451, cb_contig34736, cb_contig34877, cb_cont…
Genetic Information Processing	Replication and repair	Homologous recombination	ko03440	47	34	37	41	43	0.671776	0.422521	0.653063	1	bg_contig247, bg_contig336, bg_contig3951, bg_contig4372, bg_contig5565, bg_contig5566, bg_contig5612, bg_contig5613, bg_contig5916, bg_contig6623, bg_contig6928, bg_contig7253, bg_contig9861, bg_contig10385, bg_contig10404, bg_contig10483, bg_contig11529, bg_contig12298, bg_contig13222, bg_contig13651, bg_contig13821, bg_contig14319, bg_contig14590, bg_contig16951, bg_contig18045, bg_contig23285…	ko_contig52, ko_contig3213, ko_contig4448, ko_contig4609, ko_contig10569, ko_contig11389, ko_contig11663, ko_contig12165, ko_contig13213, ko_contig14392, ko_contig16869, ko_contig20931, ko_contig20948, ko_contig21462, ko_contig22080, ko_contig23220, ko_contig27294, ko_contig28590, ko_contig29125, ko_contig30762, ko_contig30784, ko_contig37148, ko_contig39395, ko_contig42863, ko_contig43318, ko_co…	ra_contig995, ra_contig2661, ra_contig5753, ra_contig6646, ra_contig6753, ra_contig8103, ra_contig8187, ra_contig10382, ra_contig12706, ra_contig12870, ra_contig13062, ra_contig13557, ra_contig14222, ra_contig18889, ra_contig20554, ra_contig23492, ra_contig23613, ra_contig23614, ra_contig26267, ra_contig26401, ra_contig26904, ra_contig29836, ra_contig31378, ra_contig32323, ra_contig33330, ra_cont…	ct_contigs95, ct_contigs3676, ct_contigs4381, ct_contigs5956, ct_contigs8596, ct_contigs8656, ct_contigs12278, ct_contigs16038, ct_contigs16084, ct_contigs16168, ct_contigs17889, ct_contigs18433, ct_contigs18561, ct_contigs18562, ct_contigs21944, ct_contigs25073, ct_contigs26771, ct_contigs26905, ct_contigs30752, ct_contigs30947, ct_contigs35542, ct_contigs36351, ct_contigs36382, ct_contigs37129,…	cb_contig374, cb_contig518, cb_contig1080, cb_contig1938, cb_contig2692, cb_contig3313, cb_contig3698, cb_contig4740, cb_contig5311, cb_contig6961, cb_contig7937, cb_contig8753, cb_contig8970, cb_contig11102, cb_contig11574, cb_contig11612, cb_contig12007, cb_contig12627, cb_contig12671, cb_contig12898, cb_contig13385, cb_contig16170, cb_contig16171, cb_contig17234, cb_contig18564, cb_contig20027…
Genetic Information Processing	Replication and repair	Non-homologous end-joining	ko03450	10	10	10	8	11	1	1	1	0.647982	bg_contig26, bg_contig2768, bg_contig4234, bg_contig4272, bg_contig9165, bg_contig13222, bg_contig18045, bg_contig23666, bg_contig40197, bg_contig57274	ko_contig52, ko_contig3253, ko_contig3517, ko_contig5931, ko_contig27294, ko_contig30254, ko_contig42863, ko_contig50035, ko_contig53685, ko_contig58036	ra_contig5753, ra_contig10113, ra_contig10164, ra_contig14222, ra_contig19432, ra_contig24995, ra_contig29911, ra_contig45704, ra_contig48689, ra_contig49862	ct_contigs5956, ct_contigs17667, ct_contigs30301, ct_contigs35842, ct_contigs35843, ct_contigs37129, ct_contigs40899, ct_contigs51328	cb_contig374, cb_contig2081, cb_contig2921, cb_contig18627, cb_contig26290, cb_contig39783, cb_contig39784, cb_contig48645, cb_contig51719, cb_contig53325, cb_contig54445
Genetic Information Processing	Replication and repair	Fanconi anemia pathway	ko03460	49	36	33	45	36	0.156035	1	0.810251	0.264784	bg_contig247, bg_contig336, bg_contig932, bg_contig3951, bg_contig4372, bg_contig5565, bg_contig5566, bg_contig5612, bg_contig5613, bg_contig6238, bg_contig7253, bg_contig7578, bg_contig9718, bg_contig9938, bg_contig13651, bg_contig13821, bg_contig14009, bg_contig14590, bg_contig14889, bg_contig16824, bg_contig19675, bg_contig22239, bg_contig22722, bg_contig23891, bg_contig24651, bg_contig29321, …	ko_contig693, ko_contig3443, ko_contig4448, ko_contig4609, ko_contig5757, ko_contig7864, ko_contig8852, ko_contig10569, ko_contig12165, ko_contig14392, ko_contig20931, ko_contig20948, ko_contig22292, ko_contig25851, ko_contig29125, ko_contig30702, ko_contig30762, ko_contig33039, ko_contig34175, ko_contig34803, ko_contig35301, ko_contig35665, ko_contig39394, ko_contig43318, ko_contig44056, ko_cont…	ra_contig6753, ra_contig8103, ra_contig8187, ra_contig9674, ra_contig11165, ra_contig13860, ra_contig18439, ra_contig18889, ra_contig19813, ra_contig20554, ra_contig21027, ra_contig21292, ra_contig23492, ra_contig23613, ra_contig23614, ra_contig25341, ra_contig27268, ra_contig27285, ra_contig27679, ra_contig28814, ra_contig29836, ra_contig31945, ra_contig33330, ra_contig33331, ra_contig35723, ra_…	ct_contigs95, ct_contigs3791, ct_contigs4381, ct_contigs4870, ct_contigs5684, ct_contigs6341, ct_contigs6520, ct_contigs8376, ct_contigs8596, ct_contigs10478, ct_contigs12278, ct_contigs14502, ct_contigs15186, ct_contigs18433, ct_contigs18561, ct_contigs18562, ct_contigs21269, ct_contigs21944, ct_contigs25076, ct_contigs26771, ct_contigs26786, ct_contigs26905, ct_contigs27904, ct_contigs30752, ct…	cb_contig345, cb_contig1751, cb_contig1938, cb_contig2692, cb_contig3313, cb_contig3406, cb_contig3500, cb_contig3698, cb_contig4340, cb_contig7937, cb_contig11050, cb_contig11102, cb_contig11122, cb_contig12007, cb_contig12627, cb_contig12898, cb_contig16170, cb_contig16171, cb_contig16905, cb_contig23695, cb_contig25945, cb_contig27306, cb_contig27357, cb_contig28796, cb_contig30630, cb_contig3…
Environmental Information Processing	Signal transduction	MAPK signaling pathway	ko04010	16	25	21	16	24	0.267158	0.886301	0.766231	0.269327	bg_contig637, bg_contig3322, bg_contig3704, bg_contig3724, bg_contig5530, bg_contig6492, bg_contig9498, bg_contig16841, bg_contig18553, bg_contig20289, bg_contig27884, bg_contig28917, bg_contig42476, bg_contig43320, bg_contig56657, bg_contig57590	ko_contig375, ko_contig3046, ko_contig3047, ko_contig3607, ko_contig4215, ko_contig4277, ko_contig4480, ko_contig8109, ko_contig10181, ko_contig10304, ko_contig11411, ko_contig15769, ko_contig19171, ko_contig22403, ko_contig23389, ko_contig23390, ko_contig25098, ko_contig25099, ko_contig26401, ko_contig42922, ko_contig43011, ko_contig43471, ko_contig44752, ko_contig45871, ko_contig56922	ra_contig557, ra_contig1560, ra_contig1623, ra_contig1813, ra_contig2609, ra_contig7387, ra_contig14284, ra_contig15664, ra_contig17533, ra_contig17828, ra_contig22148, ra_contig22523, ra_contig23346, ra_contig23347, ra_contig24386, ra_contig27271, ra_contig33860, ra_contig34209, ra_contig35972, ra_contig37080, ra_contig37313	ct_contigs2815, ct_contigs13141, ct_contigs13515, ct_contigs13639, ct_contigs16208, ct_contigs17904, ct_contigs18001, ct_contigs18942, ct_contigs19488, ct_contigs19629, ct_contigs20576, ct_contigs22062, ct_contigs34537, ct_contigs35751, ct_contigs36909, ct_contigs47974	cb_contig828, cb_contig2936, cb_contig6271, cb_contig7038, cb_contig7039, cb_contig9172, cb_contig9683, cb_contig11753, cb_contig14751, cb_contig14752, cb_contig16285, cb_contig20475, cb_contig21811, cb_contig21812, cb_contig21841, cb_contig22347, cb_contig22553, cb_contig22554, cb_contig27205, cb_contig33435, cb_contig39156, cb_contig39157, cb_contig42081, cb_contig50734
Environmental Information Processing	Signal transduction	MAPK signaling pathway - yeast	ko04011	14	23	20	24	25	0.107395	0.885516	0.551902	1	bg_contig2247, bg_contig2339, bg_contig6105, bg_contig9670, bg_contig20852, bg_contig20853, bg_contig26942, bg_contig27055, bg_contig28182, bg_contig28917, bg_contig30332, bg_contig43572, bg_contig48484, bg_contig49271	ko_contig1099, ko_contig1641, ko_contig2559, ko_contig2560, ko_contig3145, ko_contig3705, ko_contig4741, ko_contig10304, ko_contig15332, ko_contig15632, ko_contig23524, ko_contig23525, ko_contig24226, ko_contig25529, ko_contig27076, ko_contig27077, ko_contig41451, ko_contig42278, ko_contig43214, ko_contig43215, ko_contig44054, ko_contig54389, ko_contig56565	ra_contig1457, ra_contig1474, ra_contig1987, ra_contig1988, ra_contig3146, ra_contig6137, ra_contig7249, ra_contig13930, ra_contig14949, ra_contig17764, ra_contig17765, ra_contig17766, ra_contig22346, ra_contig22347, ra_contig22907, ra_contig22937, ra_contig23868, ra_contig23869, ra_contig34372, ra_contig50276	ct_contigs2603, ct_contigs2604, ct_contigs4635, ct_contigs19488, ct_contigs19639, ct_contigs19640, ct_contigs19912, ct_contigs20448, ct_contigs20886, ct_contigs24424, ct_contigs24898, ct_contigs31758, ct_contigs33465, ct_contigs33466, ct_contigs34129, ct_contigs34130, ct_contigs34131, ct_contigs34132, ct_contigs34500, ct_contigs46687, ct_contigs50102, ct_contigs50450, ct_contigs51691, ct_contigs5…	cb_contig1872, cb_contig2489, cb_contig2490, cb_contig2831, cb_contig5464, cb_contig7376, cb_contig7840, cb_contig8522, cb_contig9553, cb_contig14782, cb_contig15511, cb_contig15754, cb_contig20634, cb_contig21242, cb_contig22648, cb_contig22649, cb_contig22652, cb_contig23430, cb_contig27205, cb_contig38062, cb_contig39076, cb_contig40676, cb_contig42200, cb_contig42467, cb_contig52662
Environmental Information Processing	Signal transduction	ErbB signaling pathway	ko04012	5	12	6	4	9	0.423597	0.517979	0.607365	0.267217	bg_contig5530, bg_contig9434, bg_contig19181, bg_contig25575, bg_contig28917	ko_contig5317, ko_contig9306, ko_contig10304, ko_contig14588, ko_contig17399, ko_contig24459, ko_contig24460, ko_contig24783, ko_contig25318, ko_contig26173, ko_contig44163, ko_contig44165	ra_contig1220, ra_contig1252, ra_contig2524, ra_contig13504, ra_contig16178, ra_contig24238	ct_contigs9725, ct_contigs22285, ct_contigs32647, ct_contigs47974	cb_contig619, cb_contig828, cb_contig1933, cb_contig9172, cb_contig12668, cb_contig22349, cb_contig22800, cb_contig27205, cb_contig43207
Environmental Information Processing	Signal transduction	MAPK signaling pathway - fly	ko04013	29	26	29	28	29	1	0.787879	1	1	bg_contig2319, bg_contig3456, bg_contig5530, bg_contig5548, bg_contig16841, bg_contig18405, bg_contig18665, bg_contig19793, bg_contig20289, bg_contig25387, bg_contig25389, bg_contig25605, bg_contig26004, bg_contig26151, bg_contig26152, bg_contig27404, bg_contig27574, bg_contig27620, bg_contig28917, bg_contig29172, bg_contig32143, bg_contig33529, bg_contig41174, bg_contig42476, bg_contig42744, bg_…	ko_contig2623, ko_contig2786, ko_contig4144, ko_contig4559, ko_contig5744, ko_contig8213, ko_contig10304, ko_contig11411, ko_contig18162, ko_contig18189, ko_contig24302, ko_contig24303, ko_contig24311, ko_contig24312, ko_contig25060, ko_contig25098, ko_contig25099, ko_contig25309, ko_contig30173, ko_contig42418, ko_contig42922, ko_contig43795, ko_contig46828, ko_contig47970, ko_contig49398, ko_co…	ra_contig557, ra_contig732, ra_contig1560, ra_contig2066, ra_contig7387, ra_contig14134, ra_contig15259, ra_contig16300, ra_contig16846, ra_contig16858, ra_contig17081, ra_contig17388, ra_contig21003, ra_contig22048, ra_contig22049, ra_contig22337, ra_contig22338, ra_contig22503, ra_contig22504, ra_contig22517, ra_contig22518, ra_contig22568, ra_contig22569, ra_contig22964, ra_contig22965, ra_con…	ct_contigs2489, ct_contigs2815, ct_contigs10919, ct_contigs11781, ct_contigs11782, ct_contigs13033, ct_contigs13035, ct_contigs13141, ct_contigs16208, ct_contigs16725, ct_contigs18124, ct_contigs19144, ct_contigs19537, ct_contigs19588, ct_contigs19669, ct_contigs19748, ct_contigs19856, ct_contigs19857, ct_contigs20188, ct_contigs20189, ct_contigs20190, ct_contigs20576, ct_contigs20930, ct_contigs…	cb_contig251, cb_contig828, cb_contig1416, cb_contig2533, cb_contig6103, cb_contig9172, cb_contig13809, cb_contig16393, cb_contig20475, cb_contig20526, cb_contig20527, cb_contig20573, cb_contig21069, cb_contig21437, cb_contig21589, cb_contig21590, cb_contig21629, cb_contig21756, cb_contig21757, cb_contig21841, cb_contig22417, cb_contig23049, cb_contig23050, cb_contig26806, cb_contig27205, cb_cont…
Environmental Information Processing	Signal transduction	Ras signaling pathway	ko04014	20	19	17	21	20	1	1	0.743043	0.875901	bg_contig2339, bg_contig3540, bg_contig5472, bg_contig5530, bg_contig5544, bg_contig5586, bg_contig10308, bg_contig16841, bg_contig20289, bg_contig25600, bg_contig28089, bg_contig28090, bg_contig28091, bg_contig28917, bg_contig29711, bg_contig41845, bg_contig42476, bg_contig44251, bg_contig57275, bg_contig57590	ko_contig1550, ko_contig3607, ko_contig4743, ko_contig10304, ko_contig11076, ko_contig11411, ko_contig16007, ko_contig17577, ko_contig19287, ko_contig24078, ko_contig24381, ko_contig24783, ko_contig25098, ko_contig25099, ko_contig25371, ko_contig41328, ko_contig42922, ko_contig44054, ko_contig56922	ra_contig557, ra_contig1560, ra_contig2586, ra_contig6729, ra_contig7387, ra_contig8212, ra_contig15651, ra_contig16456, ra_contig17764, ra_contig17765, ra_contig17766, ra_contig22536, ra_contig22537, ra_contig25625, ra_contig26373, ra_contig33934, ra_contig37313	ct_contigs2815, ct_contigs4061, ct_contigs9064, ct_contigs12709, ct_contigs13030, ct_contigs13031, ct_contigs13141, ct_contigs16208, ct_contigs18455, ct_contigs19939, ct_contigs20432, ct_contigs20576, ct_contigs22995, ct_contigs23468, ct_contigs34129, ct_contigs34130, ct_contigs34131, ct_contigs34132, ct_contigs47974, ct_contigs50070, ct_contigs50224	cb_contig603, cb_contig1933, cb_contig6802, cb_contig7301, cb_contig7977, cb_contig9172, cb_contig10787, cb_contig11753, cb_contig15754, cb_contig20475, cb_contig21279, cb_contig21841, cb_contig22398, cb_contig22860, cb_contig27205, cb_contig33435, cb_contig39398, cb_contig42081, cb_contig50450, cb_contig52662
Environmental Information Processing	Signal transduction	Rap1 signaling pathway	ko04015	13	10	10	9	13	1	0.677745	0.677803	0.524015	bg_contig5530, bg_contig16841, bg_contig20289, bg_contig25387, bg_contig25389, bg_contig25600, bg_contig27574, bg_contig28089, bg_contig28090, bg_contig28091, bg_contig28917, bg_contig42476, bg_contig57590	ko_contig8213, ko_contig10304, ko_contig11411, ko_contig24078, ko_contig25098, ko_contig25099, ko_contig25309, ko_contig42922, ko_contig56922, ko_contig58374	ra_contig557, ra_contig1560, ra_contig7387, ra_contig22536, ra_contig22537, ra_contig22568, ra_contig22569, ra_contig26373, ra_contig35169, ra_contig37313	ct_contigs2815, ct_contigs13141, ct_contigs16208, ct_contigs18124, ct_contigs19939, ct_contigs20432, ct_contigs20576, ct_contigs20930, ct_contigs47974	cb_contig828, cb_contig1933, cb_contig6103, cb_contig9172, cb_contig20475, cb_contig21069, cb_contig21237, cb_contig21841, cb_contig22398, cb_contig22860, cb_contig27205, cb_contig42081, cb_contig52662
Environmental Information Processing	Signal transduction	Calcium signaling pathway	ko04020	18	26	21	17	24	0.439764	0.777033	0.766231	0.350068	bg_contig147, bg_contig637, bg_contig3722, bg_contig4476, bg_contig6492, bg_contig10369, bg_contig20598, bg_contig25199, bg_contig25200, bg_contig25600, bg_contig26277, bg_contig28089, bg_contig28090, bg_contig28091, bg_contig30977, bg_contig43320, bg_contig44137, bg_contig56657	ko_contig2652, ko_contig2719, ko_contig2818, ko_contig2819, ko_contig2943, ko_contig3089, ko_contig4277, ko_contig5317, ko_contig7950, ko_contig7951, ko_contig10181, ko_contig12005, ko_contig15769, ko_contig18430, ko_contig22403, ko_contig24078, ko_contig24783, ko_contig25318, ko_contig26401, ko_contig43011, ko_contig44752, ko_contig56458, ko_contig57326, ko_contig58304, ko_contig58305, ko_contig…	ra_contig1220, ra_contig1370, ra_contig1462, ra_contig1623, ra_contig15664, ra_contig17533, ra_contig17676, ra_contig22098, ra_contig22134, ra_contig22536, ra_contig22537, ra_contig24386, ra_contig24686, ra_contig24687, ra_contig24748, ra_contig27271, ra_contig34209, ra_contig35492, ra_contig37080, ra_contig38953, ra_contig38954	ct_contigs2028, ct_contigs13515, ct_contigs13639, ct_contigs17636, ct_contigs18458, ct_contigs18459, ct_contigs19939, ct_contigs20432, ct_contigs20854, ct_contigs22062, ct_contigs32287, ct_contigs34744, ct_contigs35751, ct_contigs35911, ct_contigs36909, ct_contigs47011, ct_contigs51487	cb_contig1933, cb_contig2275, cb_contig2426, cb_contig2936, cb_contig9114, cb_contig9683, cb_contig12668, cb_contig14299, cb_contig15287, cb_contig20723, cb_contig21236, cb_contig21237, cb_contig22116, cb_contig22398, cb_contig22860, cb_contig23242, cb_contig23243, cb_contig24286, cb_contig38533, cb_contig39156, cb_contig39157, cb_contig40415, cb_contig48134, cb_contig50734
Environmental Information Processing	Signal transduction	cGMP - PKG signaling pathway	ko04022	22	23	21	22	27	0.567149	0.672045	0.471375	0.569309	bg_contig637, bg_contig3722, bg_contig5530, bg_contig5618, bg_contig5619, bg_contig6492, bg_contig6496, bg_contig10369, bg_contig17027, bg_contig25199, bg_contig25200, bg_contig25600, bg_contig26277, bg_contig28089, bg_contig28090, bg_contig28091, bg_contig28917, bg_contig33529, bg_contig43254, bg_contig43320, bg_contig44137, bg_contig56657	ko_contig396, ko_contig2652, ko_contig2818, ko_contig2819, ko_contig2943, ko_contig3089, ko_contig4277, ko_contig5744, ko_contig7950, ko_contig7951, ko_contig10181, ko_contig10304, ko_contig12005, ko_contig15769, ko_contig17145, ko_contig22403, ko_contig24078, ko_contig26401, ko_contig43011, ko_contig44752, ko_contig49398, ko_contig57326, ko_contig58374	ra_contig389, ra_contig1370, ra_contig1623, ra_contig15664, ra_contig17533, ra_contig22098, ra_contig22134, ra_contig22536, ra_contig22537, ra_contig24386, ra_contig24686, ra_contig24687, ra_contig24748, ra_contig27271, ra_contig33450, ra_contig34209, ra_contig34323, ra_contig35492, ra_contig37080, ra_contig38953, ra_contig38954	ct_contigs2028, ct_contigs2489, ct_contigs2690, ct_contigs13369, ct_contigs13515, ct_contigs13639, ct_contigs13764, ct_contigs18458, ct_contigs18459, ct_contigs19939, ct_contigs20432, ct_contigs20854, ct_contigs22062, ct_contigs31867, ct_contigs31868, ct_contigs32287, ct_contigs35387, ct_contigs35751, ct_contigs36909, ct_contigs47011, ct_contigs47974, ct_contigs51487	cb_contig251, cb_contig2275, cb_contig2426, cb_contig2936, cb_contig9114, cb_contig9172, cb_contig9683, cb_contig14299, cb_contig15287, cb_contig20723, cb_contig21237, cb_contig22116, cb_contig22398, cb_contig22438, cb_contig22860, cb_contig23242, cb_contig23243, cb_contig27205, cb_contig38533, cb_contig39156, cb_contig39157, cb_contig39278, cb_contig40415, cb_contig43183, cb_contig48134, cb_cont…
Environmental Information Processing	Signal transduction	cAMP signaling pathway	ko04024	23	25	22	23	30	0.408765	0.590363	0.332333	0.411587	bg_contig2103, bg_contig3540, bg_contig5530, bg_contig5544, bg_contig5586, bg_contig5618, bg_contig5619, bg_contig6496, bg_contig11203, bg_contig16841, bg_contig17027, bg_contig18784, bg_contig20289, bg_contig25600, bg_contig26584, bg_contig28089, bg_contig28090, bg_contig28091, bg_contig28917, bg_contig42476, bg_contig43254, bg_contig57275, bg_contig57590	ko_contig396, ko_contig2303, ko_contig4851, ko_contig5317, ko_contig9597, ko_contig10205, ko_contig10206, ko_contig10304, ko_contig11411, ko_contig16007, ko_contig17145, ko_contig18212, ko_contig19287, ko_contig24078, ko_contig24381, ko_contig25048, ko_contig25098, ko_contig25099, ko_contig25318, ko_contig25371, ko_contig41328, ko_contig42922, ko_contig43689, ko_contig45079, ko_contig56922	ra_contig389, ra_contig557, ra_contig1220, ra_contig1560, ra_contig2586, ra_contig7387, ra_contig8212, ra_contig15358, ra_contig18099, ra_contig22536, ra_contig22537, ra_contig23285, ra_contig23777, ra_contig26373, ra_contig26807, ra_contig33450, ra_contig33934, ra_contig34323, ra_contig34835, ra_contig35538, ra_contig37313, ra_contig50389	ct_contigs2690, ct_contigs2815, ct_contigs3022, ct_contigs4061, ct_contigs11189, ct_contigs13141, ct_contigs13369, ct_contigs16208, ct_contigs18133, ct_contigs18455, ct_contigs19939, ct_contigs20432, ct_contigs20576, ct_contigs21481, ct_contigs22995, ct_contigs23468, ct_contigs31867, ct_contigs31868, ct_contigs33176, ct_contigs33370, ct_contigs35387, ct_contigs47974, ct_contigs50070	cb_contig828, cb_contig1096, cb_contig6802, cb_contig7142, cb_contig7301, cb_contig9172, cb_contig10787, cb_contig12668, cb_contig13181, cb_contig15287, cb_contig15424, cb_contig15476, cb_contig20475, cb_contig21279, cb_contig21841, cb_contig22398, cb_contig22438, cb_contig22860, cb_contig25338, cb_contig25590, cb_contig27205, cb_contig38433, cb_contig39278, cb_contig40738, cb_contig42081, cb_con…
Organismal Systems	Immune system	Chemokine signaling pathway	ko04062	8	13	9	9	10	0.814351	0.535927	1	1	bg_contig2339, bg_contig5530, bg_contig16841, bg_contig20289, bg_contig25575, bg_contig28917, bg_contig42476, bg_contig57590	ko_contig10304, ko_contig11411, ko_contig24459, ko_contig24460, ko_contig25098, ko_contig25099, ko_contig26173, ko_contig42922, ko_contig44054, ko_contig44163, ko_contig44165, ko_contig56922, ko_contig58374	ra_contig557, ra_contig1560, ra_contig7387, ra_contig16178, ra_contig17764, ra_contig17765, ra_contig17766, ra_contig24238, ra_contig37313	ct_contigs2815, ct_contigs13141, ct_contigs16208, ct_contigs20576, ct_contigs34129, ct_contigs34130, ct_contigs34131, ct_contigs34132, ct_contigs47974	cb_contig828, cb_contig9172, cb_contig15754, cb_contig20475, cb_contig21237, cb_contig21841, cb_contig22800, cb_contig27205, cb_contig42081, cb_contig52662
Environmental Information Processing	Signal transduction	NF-kappa B signaling pathway	ko04064	16	13	12	14	18	0.863918	0.473335	0.361928	0.597319	bg_contig773, bg_contig839, bg_contig2097, bg_contig2099, bg_contig3387, bg_contig5792, bg_contig13885, bg_contig17899, bg_contig20086, bg_contig24457, bg_contig27082, bg_contig28292, bg_contig29417, bg_contig29507, bg_contig42478, bg_contig44115	ko_contig2532, ko_contig4313, ko_contig4539, ko_contig14669, ko_contig18354, ko_contig23597, ko_contig24783, ko_contig26273, ko_contig30249, ko_contig42988, ko_contig45032, ko_contig57237, ko_contig57416	ra_contig2983, ra_contig6500, ra_contig7706, ra_contig17461, ra_contig22551, ra_contig22552, ra_contig22666, ra_contig24168, ra_contig25915, ra_contig28526, ra_contig35979, ra_contig37822	ct_contigs5300, ct_contigs10845, ct_contigs14162, ct_contigs18106, ct_contigs19862, ct_contigs21091, ct_contigs22745, ct_contigs24958, ct_contigs32627, ct_contigs34652, ct_contigs34990, ct_contigs47817, ct_contigs50014, ct_contigs50027	cb_contig39, cb_contig578, cb_contig1933, cb_contig5369, cb_contig11812, cb_contig15928, cb_contig15929, cb_contig18207, cb_contig20641, cb_contig22380, cb_contig22381, cb_contig25084, cb_contig25085, cb_contig38383, cb_contig38569, cb_contig39461, cb_contig42213, cb_contig52477
Environmental Information Processing	Signal transduction	HIF-1 signaling pathway	ko04066	29	32	28	24	34	0.613451	0.902257	0.526373	0.238666	bg_contig326, bg_contig327, bg_contig5034, bg_contig5415, bg_contig5530, bg_contig9434, bg_contig11203, bg_contig17171, bg_contig18504, bg_contig18909, bg_contig19181, bg_contig20674, bg_contig25233, bg_contig25234, bg_contig25407, bg_contig25533, bg_contig27211, bg_contig27256, bg_contig27257, bg_contig27861, bg_contig28137, bg_contig28138, bg_contig28917, bg_contig29559, bg_contig41997, bg_cont…	ko_contig1416, ko_contig1822, ko_contig2303, ko_contig2493, ko_contig2975, ko_contig4208, ko_contig4705, ko_contig4851, ko_contig5317, ko_contig8314, ko_contig9306, ko_contig10304, ko_contig14588, ko_contig16883, ko_contig17399, ko_contig18212, ko_contig18265, ko_contig18450, ko_contig18597, ko_contig23334, ko_contig23467, ko_contig24392, ko_contig24783, ko_contig24998, ko_contig24999, ko_contig2…	ra_contig371, ra_contig1220, ra_contig1252, ra_contig1758, ra_contig2524, ra_contig2862, ra_contig6442, ra_contig13504, ra_contig14865, ra_contig15888, ra_contig16893, ra_contig18099, ra_contig22088, ra_contig22089, ra_contig22339, ra_contig23350, ra_contig23611, ra_contig23612, ra_contig23854, ra_contig23873, ra_contig23971, ra_contig23986, ra_contig24519, ra_contig24520, ra_contig24521, ra_cont…	ct_contigs9725, ct_contigs13249, ct_contigs13350, ct_contigs17947, ct_contigs18070, ct_contigs18171, ct_contigs18172, ct_contigs18441, ct_contigs19065, ct_contigs19180, ct_contigs20720, ct_contigs20721, ct_contigs20724, ct_contigs21481, ct_contigs22285, ct_contigs32292, ct_contigs32647, ct_contigs33907, ct_contigs34043, ct_contigs47974, ct_contigs49083, ct_contigs50372, ct_contigs50448, ct_contig…	cb_contig619, cb_contig1096, cb_contig1519, cb_contig1933, cb_contig6730, cb_contig9172, cb_contig12668, cb_contig13181, cb_contig13282, cb_contig13871, cb_contig14159, cb_contig14287, cb_contig20911, cb_contig21481, cb_contig22129, cb_contig22349, cb_contig22509, cb_contig22962, cb_contig22963, cb_contig23275, cb_contig23276, cb_contig23922, cb_contig27205, cb_contig38179, cb_contig38584, cb_con…
Environmental Information Processing	Signal transduction	FoxO signaling pathway	ko04068	36	33	31	34	38	0.907193	0.635674	0.471085	0.812902	bg_contig634, bg_contig791, bg_contig1921, bg_contig2314, bg_contig5530, bg_contig6965, bg_contig7418, bg_contig9419, bg_contig9670, bg_contig11203, bg_contig12085, bg_contig12197, bg_contig13231, bg_contig16096, bg_contig19247, bg_contig23028, bg_contig23029, bg_contig26151, bg_contig26152, bg_contig26942, bg_contig27620, bg_contig28002, bg_contig28004, bg_contig28005, bg_contig28292, bg_contig2…	ko_contig322, ko_contig323, ko_contig1690, ko_contig2203, ko_contig2303, ko_contig2555, ko_contig4144, ko_contig4543, ko_contig4851, ko_contig5795, ko_contig5924, ko_contig8647, ko_contig9184, ko_contig10304, ko_contig14540, ko_contig15423, ko_contig18212, ko_contig24226, ko_contig26225, ko_contig26306, ko_contig26307, ko_contig29740, ko_contig30249, ko_contig35909, ko_contig42224, ko_contig42225…	ra_contig1783, ra_contig2066, ra_contig2856, ra_contig3051, ra_contig3237, ra_contig7249, ra_contig7659, ra_contig9602, ra_contig16711, ra_contig17637, ra_contig18099, ra_contig20136, ra_contig21003, ra_contig21967, ra_contig22378, ra_contig22658, ra_contig22859, ra_contig22937, ra_contig22964, ra_contig22965, ra_contig23305, ra_contig25680, ra_contig25915, ra_contig26198, ra_contig33519, ra_cont…	ct_contigs10148, ct_contigs11136, ct_contigs11424, ct_contigs18304, ct_contigs18305, ct_contigs18791, ct_contigs18967, ct_contigs18968, ct_contigs19120, ct_contigs19200, ct_contigs19317, ct_contigs19537, ct_contigs19912, ct_contigs19923, ct_contigs20448, ct_contigs21481, ct_contigs21541, ct_contigs22518, ct_contigs28288, ct_contigs31400, ct_contigs31758, ct_contigs32126, ct_contigs32278, ct_conti…	cb_contig567, cb_contig828, cb_contig1096, cb_contig1416, cb_contig1582, cb_contig1648, cb_contig1649, cb_contig2677, cb_contig5069, cb_contig5648, cb_contig6482, cb_contig9172, cb_contig10774, cb_contig11440, cb_contig13181, cb_contig14090, cb_contig14273, cb_contig14782, cb_contig16011, cb_contig16117, cb_contig20573, cb_contig20634, cb_contig21242, cb_contig22195, cb_contig22417, cb_contig2269…
Environmental Information Processing	Signal transduction	Phosphatidylinositol signaling system	ko04070	26	34	32	31	34	0.364745	1	0.902309	0.900927	bg_contig503, bg_contig634, bg_contig2706, bg_contig3790, bg_contig4805, bg_contig5198, bg_contig6105, bg_contig11808, bg_contig13572, bg_contig19506, bg_contig20598, bg_contig20852, bg_contig20853, bg_contig25600, bg_contig28089, bg_contig28090, bg_contig28091, bg_contig28140, bg_contig29130, bg_contig30977, bg_contig41492, bg_contig42938, bg_contig43195, bg_contig43572, bg_contig44045, bg_conti…	ko_contig95, ko_contig1690, ko_contig2030, ko_contig2044, ko_contig2719, ko_contig3705, ko_contig4195, ko_contig4240, ko_contig4241, ko_contig4741, ko_contig4808, ko_contig4967, ko_contig7937, ko_contig9184, ko_contig9193, ko_contig9889, ko_contig14464, ko_contig16921, ko_contig17386, ko_contig17420, ko_contig18323, ko_contig18636, ko_contig23526, ko_contig24078, ko_contig24783, ko_contig30284, k…	ra_contig95, ra_contig176, ra_contig1457, ra_contig1462, ra_contig1912, ra_contig3146, ra_contig3251, ra_contig6413, ra_contig10162, ra_contig13930, ra_contig15499, ra_contig16517, ra_contig17676, ra_contig20455, ra_contig22536, ra_contig22537, ra_contig23305, ra_contig25091, ra_contig25786, ra_contig32028, ra_contig34460, ra_contig35172, ra_contig35173, ra_contig36014, ra_contig36607, ra_contig3…	ct_contigs2009, ct_contigs2603, ct_contigs2604, ct_contigs3135, ct_contigs4635, ct_contigs11136, ct_contigs11525, ct_contigs13010, ct_contigs18283, ct_contigs18284, ct_contigs19120, ct_contigs19939, ct_contigs20432, ct_contigs24256, ct_contigs24898, ct_contigs24939, ct_contigs31805, ct_contigs31879, ct_contigs31881, ct_contigs33527, ct_contigs34744, ct_contigs37431, ct_contigs40519, ct_contigs491…	cb_contig567, cb_contig878, cb_contig1872, cb_contig1933, cb_contig2489, cb_contig2490, cb_contig2801, cb_contig2991, cb_contig3215, cb_contig5329, cb_contig5464, cb_contig6343, cb_contig6482, cb_contig6990, cb_contig8959, cb_contig14451, cb_contig14861, cb_contig14941, cb_contig15402, cb_contig21236, cb_contig21237, cb_contig22143, cb_contig22398, cb_contig22860, cb_contig23430, cb_contig26835, …
Environmental Information Processing	Signal transduction	Sphingolipid signaling pathway	ko04071	31	30	30	34	34	0.803644	0.708252	0.708399	0.903635	bg_contig147, bg_contig591, bg_contig634, bg_contig2319, bg_contig3456, bg_contig3540, bg_contig5259, bg_contig5530, bg_contig5544, bg_contig5586, bg_contig6002, bg_contig9670, bg_contig11625, bg_contig16841, bg_contig19625, bg_contig19626, bg_contig19670, bg_contig20289, bg_contig24579, bg_contig26956, bg_contig28917, bg_contig30694, bg_contig30695, bg_contig41509, bg_contig42476, bg_contig42744…	ko_contig257, ko_contig1221, ko_contig1690, ko_contig1816, ko_contig2603, ko_contig2909, ko_contig3384, ko_contig4578, ko_contig9184, ko_contig10194, ko_contig10304, ko_contig11411, ko_contig16007, ko_contig17452, ko_contig19287, ko_contig24381, ko_contig25098, ko_contig25099, ko_contig25371, ko_contig41328, ko_contig42278, ko_contig42418, ko_contig42725, ko_contig42922, ko_contig43606, ko_contig…	ra_contig557, ra_contig1560, ra_contig2586, ra_contig2951, ra_contig3254, ra_contig7234, ra_contig7249, ra_contig7387, ra_contig8212, ra_contig8656, ra_contig11261, ra_contig12717, ra_contig15259, ra_contig17230, ra_contig17231, ra_contig20145, ra_contig22503, ra_contig22504, ra_contig23305, ra_contig23755, ra_contig33934, ra_contig34455, ra_contig35897, ra_contig36014, ra_contig36096, ra_contig3…	ct_contigs2670, ct_contigs2815, ct_contigs3528, ct_contigs3529, ct_contigs4061, ct_contigs6076, ct_contigs10919, ct_contigs11136, ct_contigs11895, ct_contigs12098, ct_contigs12743, ct_contigs12841, ct_contigs13141, ct_contigs16208, ct_contigs17636, ct_contigs18455, ct_contigs19039, ct_contigs19120, ct_contigs19161, ct_contigs19715, ct_contigs19716, ct_contigs20188, ct_contigs20189, ct_contigs2019…	cb_contig567, cb_contig699, cb_contig3015, cb_contig6482, cb_contig6802, cb_contig7301, cb_contig9172, cb_contig10787, cb_contig14782, cb_contig14925, cb_contig14926, cb_contig15208, cb_contig15209, cb_contig18931, cb_contig20475, cb_contig21026, cb_contig21237, cb_contig21279, cb_contig21629, cb_contig21756, cb_contig21757, cb_contig21841, cb_contig24286, cb_contig27205, cb_contig38147, cb_conti…
Environmental Information Processing	Signal transduction	Phospholipase D signaling pathway	ko04072	18	20	14	22	28	0.182843	0.312675	0.043757	0.481202	bg_contig3331, bg_contig3540, bg_contig4476, bg_contig5530, bg_contig5544, bg_contig5586, bg_contig6105, bg_contig19181, bg_contig20852, bg_contig20853, bg_contig26157, bg_contig26311, bg_contig28917, bg_contig29130, bg_contig42898, bg_contig42938, bg_contig44045, bg_contig57275	ko_contig95, ko_contig2030, ko_contig3607, ko_contig3705, ko_contig4741, ko_contig4808, ko_contig10304, ko_contig14541, ko_contig14588, ko_contig16007, ko_contig18430, ko_contig19287, ko_contig24381, ko_contig24783, ko_contig25192, ko_contig25371, ko_contig41328, ko_contig41451, ko_contig52938, ko_contig58374	ra_contig176, ra_contig1252, ra_contig1457, ra_contig1789, ra_contig2586, ra_contig3146, ra_contig8212, ra_contig24951, ra_contig24952, ra_contig33934, ra_contig34608, ra_contig35172, ra_contig35173, ra_contig36607	ct_contigs2603, ct_contigs2604, ct_contigs4061, ct_contigs4635, ct_contigs11525, ct_contigs17870, ct_contigs18455, ct_contigs20176, ct_contigs22285, ct_contigs22995, ct_contigs23185, ct_contigs23468, ct_contigs24898, ct_contigs32647, ct_contigs33198, ct_contigs35911, ct_contigs47974, ct_contigs50070, ct_contigs50812, ct_contigs51691, ct_contigs51987, ct_contigs52207	cb_contig1872, cb_contig1933, cb_contig2489, cb_contig2490, cb_contig6802, cb_contig7301, cb_contig9172, cb_contig10787, cb_contig11753, cb_contig13581, cb_contig14861, cb_contig15422, cb_contig20859, cb_contig20860, cb_contig20862, cb_contig21237, cb_contig21279, cb_contig22349, cb_contig26835, cb_contig27205, cb_contig33435, cb_contig38062, cb_contig39076, cb_contig40939, cb_contig41065, cb_con…
Environmental Information Processing	Signal transduction	Plant hormone signal transduction	ko04075	111	97	94	108	97	0.291343	0.884245	1	0.32114	bg_contig94, bg_contig95, bg_contig96, bg_contig349, bg_contig478, bg_contig542, bg_contig696, bg_contig1101, bg_contig1149, bg_contig1355, bg_contig1356, bg_contig2062, bg_contig2399, bg_contig2402, bg_contig2447, bg_contig3156, bg_contig3170, bg_contig3305, bg_contig3358, bg_contig3686, bg_contig3783, bg_contig3856, bg_contig4105, bg_contig4116, bg_contig5250, bg_contig5752, bg_contig5781, bg_c…	ko_contig248, ko_contig605, ko_contig892, ko_contig965, ko_contig1487, ko_contig1497, ko_contig1656, ko_contig1657, ko_contig1790, ko_contig1907, ko_contig2051, ko_contig2440, ko_contig2479, ko_contig2725, ko_contig2810, ko_contig2930, ko_contig3247, ko_contig3429, ko_contig4183, ko_contig4345, ko_contig4598, ko_contig4661, ko_contig4677, ko_contig5245, ko_contig5582, ko_contig6512, ko_contig8966…	ra_contig7, ra_contig321, ra_contig446, ra_contig729, ra_contig1082, ra_contig1259, ra_contig1285, ra_contig1301, ra_contig1879, ra_contig2947, ra_contig3173, ra_contig3457, ra_contig6502, ra_contig7625, ra_contig7731, ra_contig7898, ra_contig8397, ra_contig8402, ra_contig8406, ra_contig8495, ra_contig13050, ra_contig13052, ra_contig14175, ra_contig14928, ra_contig14966, ra_contig15254, ra_contig…	ct_contigs1982, ct_contigs2949, ct_contigs2954, ct_contigs3077, ct_contigs3502, ct_contigs4568, ct_contigs4569, ct_contigs5019, ct_contigs5020, ct_contigs9110, ct_contigs9111, ct_contigs9489, ct_contigs9677, ct_contigs9932, ct_contigs9944, ct_contigs10500, ct_contigs10535, ct_contigs10776, ct_contigs11199, ct_contigs11609, ct_contigs11766, ct_contigs11767, ct_contigs11864, ct_contigs11865, ct_con…	cb_contig1191, cb_contig1570, cb_contig1617, cb_contig1861, cb_contig2004, cb_contig2485, cb_contig2716, cb_contig2937, cb_contig3467, cb_contig6392, cb_contig6880, cb_contig6936, cb_contig7132, cb_contig7257, cb_contig7819, cb_contig8348, cb_contig8374, cb_contig8503, cb_contig9850, cb_contig9980, cb_contig11725, cb_contig11880, cb_contig12676, cb_contig13588, cb_contig14096, cb_contig14268, cb_…
Environmental Information Processing	Signaling molecules and interaction	Neuroactive ligand-receptor interaction	ko04080	1	1	1	1	4	0.374866	0.375037	0.375057	0.375148	bg_contig4476	ko_contig18430	ra_contig26373	ct_contigs35911	cb_contig5474, cb_contig25590, cb_contig28002, cb_contig42796
Cellular Processes	Cell growth and death	Cell cycle	ko04110	74	79	73	70	72	0.867184	0.460377	0.801876	1	bg_contig1001, bg_contig1114, bg_contig1620, bg_contig1921, bg_contig2115, bg_contig2116, bg_contig2314, bg_contig2390, bg_contig2692, bg_contig2860, bg_contig3476, bg_contig3962, bg_contig4126, bg_contig5971, bg_contig6655, bg_contig6679, bg_contig6731, bg_contig6965, bg_contig6990, bg_contig8323, bg_contig8464, bg_contig11203, bg_contig11411, bg_contig11412, bg_contig13231, bg_contig14556, bg_c…	ko_contig1116, ko_contig1660, ko_contig2303, ko_contig2366, ko_contig2378, ko_contig3085, ko_contig3302, ko_contig4193, ko_contig4543, ko_contig4851, ko_contig5795, ko_contig5902, ko_contig7449, ko_contig8336, ko_contig8984, ko_contig9486, ko_contig9804, ko_contig9805, ko_contig10705, ko_contig13628, ko_contig13861, ko_contig14540, ko_contig17289, ko_contig18212, ko_contig18816, ko_contig19903, k…	ra_contig322, ra_contig3237, ra_contig3705, ra_contig6690, ra_contig6970, ra_contig7294, ra_contig7711, ra_contig9520, ra_contig9602, ra_contig9674, ra_contig10314, ra_contig11532, ra_contig11713, ra_contig13468, ra_contig13629, ra_contig13766, ra_contig16178, ra_contig16380, ra_contig17770, ra_contig18099, ra_contig20136, ra_contig22346, ra_contig22347, ra_contig22658, ra_contig22684, ra_contig2…	ct_contigs436, ct_contigs3084, ct_contigs3085, ct_contigs3625, ct_contigs4227, ct_contigs5684, ct_contigs7755, ct_contigs10195, ct_contigs11531, ct_contigs13082, ct_contigs14238, ct_contigs15490, ct_contigs16057, ct_contigs17456, ct_contigs17537, ct_contigs18035, ct_contigs18330, ct_contigs19200, ct_contigs19639, ct_contigs19640, ct_contigs19985, ct_contigs19986, ct_contigs20720, ct_contigs20721,…	cb_contig102, cb_contig306, cb_contig827, cb_contig1096, cb_contig1952, cb_contig2256, cb_contig2677, cb_contig2777, cb_contig2800, cb_contig2924, cb_contig4166, cb_contig5069, cb_contig6828, cb_contig6829, cb_contig7219, cb_contig9421, cb_contig10496, cb_contig10774, cb_contig11302, cb_contig11440, cb_contig12877, cb_contig13181, cb_contig13369, cb_contig13535, cb_contig14064, cb_contig14159, cb…
Cellular Processes	Cell growth and death	Cell cycle - yeast	ko04111	69	62	63	63	64	0.66167	1	1	0.928889	bg_contig1001, bg_contig1676, bg_contig2115, bg_contig2116, bg_contig2319, bg_contig2390, bg_contig2692, bg_contig2860, bg_contig3456, bg_contig3476, bg_contig3962, bg_contig4126, bg_contig5971, bg_contig6002, bg_contig6679, bg_contig6731, bg_contig6990, bg_contig7140, bg_contig8323, bg_contig8464, bg_contig9168, bg_contig14556, bg_contig15637, bg_contig15730, bg_contig16397, bg_contig20987, bg_c…	ko_contig851, ko_contig1660, ko_contig2366, ko_contig2909, ko_contig3085, ko_contig3302, ko_contig4193, ko_contig5902, ko_contig7449, ko_contig8263, ko_contig10705, ko_contig13336, ko_contig13456, ko_contig13628, ko_contig13861, ko_contig14091, ko_contig15632, ko_contig17289, ko_contig17308, ko_contig18816, ko_contig19654, ko_contig19812, ko_contig19903, ko_contig20070, ko_contig20534, ko_contig2…	ra_contig2951, ra_contig3979, ra_contig6137, ra_contig6690, ra_contig7233, ra_contig7711, ra_contig9168, ra_contig9520, ra_contig10314, ra_contig10713, ra_contig11424, ra_contig11532, ra_contig11713, ra_contig13468, ra_contig13766, ra_contig15259, ra_contig16380, ra_contig17770, ra_contig19153, ra_contig22503, ra_contig22504, ra_contig22683, ra_contig22684, ra_contig22688, ra_contig23611, ra_cont…	ct_contigs436, ct_contigs3084, ct_contigs3085, ct_contigs3625, ct_contigs4227, ct_contigs6175, ct_contigs7755, ct_contigs10195, ct_contigs10291, ct_contigs10919, ct_contigs14238, ct_contigs15290, ct_contigs15490, ct_contigs16057, ct_contigs17456, ct_contigs18035, ct_contigs19039, ct_contigs19715, ct_contigs19716, ct_contigs19985, ct_contigs19986, ct_contigs20188, ct_contigs20189, ct_contigs20190,…	cb_contig306, cb_contig827, cb_contig1952, cb_contig2256, cb_contig2372, cb_contig2777, cb_contig2831, cb_contig3185, cb_contig3304, cb_contig6494, cb_contig6828, cb_contig6829, cb_contig7219, cb_contig8098, cb_contig9421, cb_contig11302, cb_contig11632, cb_contig12877, cb_contig13535, cb_contig14159, cb_contig14238, cb_contig15208, cb_contig15209, cb_contig15551, cb_contig18987, cb_contig21629, …
Cellular Processes	Cell growth and death	Cell cycle - Caulobacter	ko04112	17	15	20	17	19	0.867684	0.607775	0.872986	0.868222	bg_contig9378, bg_contig11732, bg_contig18316, bg_contig19596, bg_contig20395, bg_contig21067, bg_contig25953, bg_contig26288, bg_contig26289, bg_contig26482, bg_contig27106, bg_contig27281, bg_contig30705, bg_contig40812, bg_contig42796, bg_contig44105, bg_contig44210	ko_contig4251, ko_contig8873, ko_contig14773, ko_contig16581, ko_contig17807, ko_contig18429, ko_contig18904, ko_contig23273, ko_contig23468, ko_contig24270, ko_contig24940, ko_contig25370, ko_contig41391, ko_contig44328, ko_contig45083	ra_contig105, ra_contig1808, ra_contig3066, ra_contig3255, ra_contig13455, ra_contig15050, ra_contig16666, ra_contig17133, ra_contig17168, ra_contig21878, ra_contig33695, ra_contig34114, ra_contig34581, ra_contig35685, ra_contig35998, ra_contig36118, ra_contig36182, ra_contig36184, ra_contig46605, ra_contig46853	ct_contigs701, ct_contigs2721, ct_contigs2722, ct_contigs11945, ct_contigs11946, ct_contigs12008, ct_contigs12225, ct_contigs13851, ct_contigs19348, ct_contigs31838, ct_contigs32192, ct_contigs34643, ct_contigs49103, ct_contigs49181, ct_contigs49328, ct_contigs50048, ct_contigs50370	cb_contig1609, cb_contig6697, cb_contig15563, cb_contig18667, cb_contig20405, cb_contig20761, cb_contig21960, cb_contig22228, cb_contig22475, cb_contig22525, cb_contig22730, cb_contig23070, cb_contig23095, cb_contig39408, cb_contig39902, cb_contig40004, cb_contig40648, cb_contig51200, cb_contig55806
Cellular Processes	Cell growth and death	Meiosis - yeast	ko04113	54	45	49	50	53	0.922469	0.541895	0.842089	0.921143	bg_contig1001, bg_contig2115, bg_contig2116, bg_contig2319, bg_contig2692, bg_contig3456, bg_contig3962, bg_contig4126, bg_contig5618, bg_contig5619, bg_contig5971, bg_contig6496, bg_contig6679, bg_contig6731, bg_contig6990, bg_contig8323, bg_contig8464, bg_contig11625, bg_contig14556, bg_contig15637, bg_contig16397, bg_contig17027, bg_contig23158, bg_contig23782, bg_contig24314, bg_contig24421, …	ko_contig396, ko_contig1660, ko_contig2909, ko_contig3085, ko_contig3302, ko_contig4193, ko_contig5902, ko_contig7449, ko_contig10705, ko_contig11214, ko_contig13628, ko_contig13861, ko_contig17145, ko_contig17289, ko_contig17452, ko_contig18816, ko_contig19654, ko_contig19903, ko_contig20070, ko_contig20534, ko_contig22682, ko_contig30211, ko_contig33760, ko_contig38954, ko_contig39238, ko_conti…	ra_contig389, ra_contig3979, ra_contig6690, ra_contig7234, ra_contig8656, ra_contig9520, ra_contig10314, ra_contig10713, ra_contig11424, ra_contig11532, ra_contig11713, ra_contig12755, ra_contig13766, ra_contig15259, ra_contig17230, ra_contig17231, ra_contig17770, ra_contig22503, ra_contig22504, ra_contig26155, ra_contig26383, ra_contig26420, ra_contig26677, ra_contig29273, ra_contig30060, ra_con…	ct_contigs436, ct_contigs2670, ct_contigs2690, ct_contigs3084, ct_contigs3085, ct_contigs3625, ct_contigs4227, ct_contigs7755, ct_contigs10195, ct_contigs10919, ct_contigs12743, ct_contigs13369, ct_contigs14238, ct_contigs15290, ct_contigs15490, ct_contigs16057, ct_contigs17456, ct_contigs19715, ct_contigs19716, ct_contigs20188, ct_contigs20189, ct_contigs20190, ct_contigs21065, ct_contigs21143, …	cb_contig306, cb_contig827, cb_contig1952, cb_contig2256, cb_contig2724, cb_contig2777, cb_contig3304, cb_contig11302, cb_contig11632, cb_contig11838, cb_contig12605, cb_contig12877, cb_contig13535, cb_contig14238, cb_contig15551, cb_contig17847, cb_contig18987, cb_contig21629, cb_contig21673, cb_contig21756, cb_contig21757, cb_contig22438, cb_contig22801, cb_contig22869, cb_contig26744, cb_conti…
Cellular Processes	Cell growth and death	Oocyte meiosis	ko04114	52	45	55	48	50	0.842059	0.756836	0.555785	1	bg_contig637, bg_contig1001, bg_contig2115, bg_contig2116, bg_contig2319, bg_contig2860, bg_contig3456, bg_contig3962, bg_contig5530, bg_contig5618, bg_contig5619, bg_contig5971, bg_contig6492, bg_contig6496, bg_contig6731, bg_contig11625, bg_contig16397, bg_contig17027, bg_contig20987, bg_contig23158, bg_contig23782, bg_contig24314, bg_contig25233, bg_contig25234, bg_contig25600, bg_contig25614,…	ko_contig396, ko_contig1660, ko_contig2909, ko_contig3085, ko_contig3302, ko_contig4277, ko_contig4543, ko_contig5317, ko_contig5902, ko_contig10181, ko_contig10304, ko_contig10705, ko_contig13628, ko_contig15769, ko_contig17145, ko_contig17289, ko_contig17452, ko_contig18816, ko_contig20070, ko_contig20534, ko_contig22403, ko_contig23524, ko_contig23525, ko_contig24078, ko_contig24713, ko_contig…	ra_contig389, ra_contig1220, ra_contig1623, ra_contig7234, ra_contig8656, ra_contig9520, ra_contig10314, ra_contig11713, ra_contig13766, ra_contig15259, ra_contig15664, ra_contig17230, ra_contig17231, ra_contig17533, ra_contig17770, ra_contig22346, ra_contig22347, ra_contig22503, ra_contig22504, ra_contig22536, ra_contig22537, ra_contig22658, ra_contig22684, ra_contig22688, ra_contig22907, ra_con…	ct_contigs2670, ct_contigs2690, ct_contigs3625, ct_contigs4227, ct_contigs10195, ct_contigs10919, ct_contigs12743, ct_contigs13369, ct_contigs13515, ct_contigs13639, ct_contigs14238, ct_contigs15490, ct_contigs16057, ct_contigs17456, ct_contigs18035, ct_contigs19200, ct_contigs19639, ct_contigs19640, ct_contigs19715, ct_contigs19716, ct_contigs19939, ct_contigs19985, ct_contigs19986, ct_contigs20…	cb_contig306, cb_contig827, cb_contig1952, cb_contig2256, cb_contig2677, cb_contig2936, cb_contig6828, cb_contig6829, cb_contig9172, cb_contig9683, cb_contig12668, cb_contig12877, cb_contig13369, cb_contig13535, cb_contig14159, cb_contig14238, cb_contig18709, cb_contig18987, cb_contig21629, cb_contig21756, cb_contig21757, cb_contig21934, cb_contig22398, cb_contig22438, cb_contig22569, cb_contig22…
Cellular Processes	Cell growth and death	p53 signaling pathway	ko04115	23	23	22	27	25	0.885138	0.885516	0.771112	0.781014	bg_contig201, bg_contig606, bg_contig634, bg_contig1921, bg_contig4208, bg_contig4448, bg_contig6965, bg_contig7233, bg_contig13231, bg_contig14058, bg_contig14889, bg_contig18665, bg_contig18729, bg_contig19793, bg_contig19811, bg_contig19812, bg_contig26513, bg_contig28292, bg_contig32214, bg_contig45633, bg_contig45634, bg_contig46233, bg_contig53281	ko_contig1690, ko_contig3282, ko_contig4543, ko_contig5795, ko_contig9184, ko_contig12288, ko_contig14540, ko_contig17704, ko_contig18162, ko_contig18189, ko_contig18251, ko_contig18967, ko_contig21719, ko_contig27771, ko_contig29004, ko_contig30173, ko_contig30249, ko_contig42391, ko_contig43707, ko_contig47002, ko_contig47970, ko_contig53164, ko_contig53610	ra_contig894, ra_contig983, ra_contig984, ra_contig9602, ra_contig9674, ra_contig14134, ra_contig15932, ra_contig16858, ra_contig20136, ra_contig22658, ra_contig23019, ra_contig23305, ra_contig23585, ra_contig25915, ra_contig28606, ra_contig29217, ra_contig35879, ra_contig36014, ra_contig37353, ra_contig40401, ra_contig44555, ra_contig46472	ct_contigs5684, ct_contigs8956, ct_contigs9261, ct_contigs11136, ct_contigs11781, ct_contigs11782, ct_contigs13035, ct_contigs16725, ct_contigs17811, ct_contigs19120, ct_contigs19200, ct_contigs19734, ct_contigs21587, ct_contigs22135, ct_contigs24036, ct_contigs24938, ct_contigs25076, ct_contigs28288, ct_contigs31400, ct_contigs32601, ct_contigs33783, ct_contigs43896, ct_contigs44150, ct_contigs4…	cb_contig83, cb_contig567, cb_contig2352, cb_contig2677, cb_contig5069, cb_contig6482, cb_contig7208, cb_contig10774, cb_contig11440, cb_contig11686, cb_contig13369, cb_contig13809, cb_contig15667, cb_contig16393, cb_contig20185, cb_contig22460, cb_contig32581, cb_contig33400, cb_contig39348, cb_contig39653, cb_contig40385, cb_contig42625, cb_contig44368, cb_contig44818, cb_contig54960
Genetic Information Processing	Folding, sorting and degradation	Ubiquitin mediated proteolysis	ko04120	86	91	93	85	98	0.454945	0.768145	0.883461	0.500024	bg_contig201, bg_contig606, bg_contig646, bg_contig1001, bg_contig1119, bg_contig2314, bg_contig2455, bg_contig2464, bg_contig2860, bg_contig3334, bg_contig3387, bg_contig3645, bg_contig3729, bg_contig3793, bg_contig3962, bg_contig4448, bg_contig4625, bg_contig5078, bg_contig5349, bg_contig5528, bg_contig5548, bg_contig6246, bg_contig6731, bg_contig7233, bg_contig9748, bg_contig10102, bg_contig10…	ko_contig250, ko_contig282, ko_contig615, ko_contig2060, ko_contig2595, ko_contig2623, ko_contig2786, ko_contig3085, ko_contig3145, ko_contig3282, ko_contig3302, ko_contig3542, ko_contig3811, ko_contig4694, ko_contig4695, ko_contig5045, ko_contig5166, ko_contig5573, ko_contig5902, ko_contig8426, ko_contig8610, ko_contig9661, ko_contig10368, ko_contig10705, ko_contig11323, ko_contig13628, ko_conti…	ra_contig732, ra_contig1878, ra_contig2019, ra_contig2577, ra_contig2870, ra_contig3010, ra_contig3125, ra_contig3222, ra_contig3237, ra_contig6160, ra_contig6723, ra_contig6850, ra_contig7441, ra_contig7857, ra_contig7859, ra_contig9520, ra_contig10314, ra_contig11713, ra_contig12902, ra_contig13382, ra_contig13468, ra_contig13766, ra_contig14134, ra_contig14160, ra_contig15136, ra_contig15523, …	ct_contigs2320, ct_contigs2708, ct_contigs3574, ct_contigs3625, ct_contigs4227, ct_contigs9883, ct_contigs10195, ct_contigs10752, ct_contigs10940, ct_contigs11172, ct_contigs11781, ct_contigs11782, ct_contigs13035, ct_contigs13446, ct_contigs14238, ct_contigs16057, ct_contigs16725, ct_contigs17456, ct_contigs17811, ct_contigs17879, ct_contigs17956, ct_contigs17968, ct_contigs18035, ct_contigs1810…	cb_contig39, cb_contig83, cb_contig138, cb_contig254, cb_contig306, cb_contig827, cb_contig1164, cb_contig1751, cb_contig1952, cb_contig2516, cb_contig2533, cb_contig2597, cb_contig2608, cb_contig2708, cb_contig2760, cb_contig5337, cb_contig5369, cb_contig5667, cb_contig5819, cb_contig6828, cb_contig6829, cb_contig7221, cb_contig7222, cb_contig7274, cb_contig7581, cb_contig7582, cb_contig9421, cb…
Genetic Information Processing	Folding, sorting and degradation	Sulfur relay system	ko04122	11	10	11	14	15	0.556642	0.42453	0.557435	1	bg_contig1580, bg_contig4705, bg_contig16241, bg_contig25146, bg_contig25149, bg_contig28022, bg_contig39930, bg_contig45177, bg_contig45179, bg_contig49861, bg_contig57617	ko_contig2812, ko_contig4932, ko_contig5546, ko_contig14972, ko_contig22726, ko_contig23869, ko_contig26399, ko_contig30832, ko_contig42500, ko_contig47781	ra_contig1454, ra_contig2104, ra_contig6941, ra_contig7518, ra_contig9472, ra_contig9794, ra_contig15232, ra_contig20680, ra_contig24120, ra_contig33701, ra_contig36547	ct_contigs2976, ct_contigs10284, ct_contigs10725, ct_contigs17803, ct_contigs19437, ct_contigs19685, ct_contigs23125, ct_contigs24389, ct_contigs24969, ct_contigs32606, ct_contigs44953, ct_contigs47405, ct_contigs49359, ct_contigs51702	cb_contig43, cb_contig44, cb_contig1420, cb_contig19323, cb_contig20725, cb_contig21924, cb_contig23816, cb_contig23817, cb_contig26115, cb_contig42118, cb_contig42135, cb_contig42246, cb_contig42376, cb_contig42661, cb_contig54679
Genetic Information Processing	Folding, sorting and degradation	SNARE interactions in vesicular transport	ko04130	27	28	23	25	25	0.781912	0.679689	0.885561	1	bg_contig1120, bg_contig3594, bg_contig3810, bg_contig5737, bg_contig6051, bg_contig6240, bg_contig6482, bg_contig9420, bg_contig12143, bg_contig12144, bg_contig16453, bg_contig16525, bg_contig17114, bg_contig18702, bg_contig18770, bg_contig18771, bg_contig20350, bg_contig20352, bg_contig24800, bg_contig25257, bg_contig29363, bg_contig30376, bg_contig42243, bg_contig42245, bg_contig42644, bg_cont…	ko_contig881, ko_contig907, ko_contig908, ko_contig2967, ko_contig3794, ko_contig4083, ko_contig4513, ko_contig4515, ko_contig4909, ko_contig8070, ko_contig8071, ko_contig9411, ko_contig10193, ko_contig14347, ko_contig15184, ko_contig16033, ko_contig17064, ko_contig21430, ko_contig25259, ko_contig27641, ko_contig28156, ko_contig30008, ko_contig39916, ko_contig41736, ko_contig41737, ko_contig44481…	ra_contig169, ra_contig387, ra_contig951, ra_contig2966, ra_contig3221, ra_contig6321, ra_contig8202, ra_contig14471, ra_contig15251, ra_contig15483, ra_contig15484, ra_contig16319, ra_contig16651, ra_contig16787, ra_contig21105, ra_contig23326, ra_contig26555, ra_contig33451, ra_contig34199, ra_contig34579, ra_contig35899, ra_contig37747, ra_contig37815	ct_contigs2377, ct_contigs2378, ct_contigs4737, ct_contigs8730, ct_contigs10962, ct_contigs10970, ct_contigs12371, ct_contigs19649, ct_contigs19914, ct_contigs24815, ct_contigs31346, ct_contigs33863, ct_contigs33869, ct_contigs34465, ct_contigs35199, ct_contigs35201, ct_contigs35532, ct_contigs36309, ct_contigs36718, ct_contigs37407, ct_contigs39163, ct_contigs49354, ct_contigs49501, ct_contigs49…	cb_contig1154, cb_contig1155, cb_contig5559, cb_contig5906, cb_contig7210, cb_contig8064, cb_contig12891, cb_contig13438, cb_contig13439, cb_contig14822, cb_contig15129, cb_contig15286, cb_contig15311, cb_contig15729, cb_contig15730, cb_contig15744, cb_contig21459, cb_contig23245, cb_contig23910, cb_contig39511, cb_contig39686, cb_contig40360, cb_contig41178, cb_contig52312, cb_contig53800
Cellular Processes	Transport and catabolism	Regulation of mitophagy - yeast	ko04139	20	24	21	23	29	0.25162	0.583434	0.322797	0.48981	bg_contig1968, bg_contig2245, bg_contig2340, bg_contig2491, bg_contig5314, bg_contig5792, bg_contig6105, bg_contig12197, bg_contig19181, bg_contig19247, bg_contig20852, bg_contig20853, bg_contig27082, bg_contig30798, bg_contig30839, bg_contig42478, bg_contig44099, bg_contig44115, bg_contig46193, bg_contig48729	ko_contig59, ko_contig922, ko_contig1838, ko_contig1839, ko_contig2532, ko_contig2555, ko_contig3705, ko_contig4313, ko_contig4441, ko_contig4741, ko_contig8018, ko_contig8019, ko_contig14588, ko_contig18279, ko_contig23597, ko_contig29632, ko_contig29633, ko_contig41451, ko_contig42224, ko_contig42225, ko_contig43290, ko_contig43306, ko_contig44406, ko_contig46689	ra_contig207, ra_contig955, ra_contig1252, ra_contig1457, ra_contig1783, ra_contig3146, ra_contig14569, ra_contig17295, ra_contig17296, ra_contig17637, ra_contig22378, ra_contig22666, ra_contig22859, ra_contig24168, ra_contig25680, ra_contig33353, ra_contig33485, ra_contig33688, ra_contig35493, ra_contig35979, ra_contig38278	ct_contigs2603, ct_contigs2604, ct_contigs4635, ct_contigs10539, ct_contigs12204, ct_contigs18304, ct_contigs18305, ct_contigs18724, ct_contigs18791, ct_contigs18967, ct_contigs18968, ct_contigs19317, ct_contigs19488, ct_contigs19862, ct_contigs22285, ct_contigs24898, ct_contigs32627, ct_contigs32647, ct_contigs34607, ct_contigs36593, ct_contigs50297, ct_contigs51691, ct_contigs52017	cb_contig283, cb_contig1648, cb_contig1649, cb_contig1872, cb_contig2489, cb_contig2490, cb_contig8522, cb_contig11893, cb_contig14273, cb_contig14779, cb_contig14839, cb_contig18836, cb_contig20641, cb_contig20646, cb_contig20647, cb_contig22195, cb_contig22349, cb_contig22380, cb_contig22381, cb_contig22694, cb_contig26548, cb_contig27253, cb_contig38062, cb_contig38383, cb_contig39076, cb_cont…
Cellular Processes	Transport and catabolism	Regulation of autophagy	ko04140	19	20	20	21	26	0.370138	0.461701	0.461871	0.56117	bg_contig1599, bg_contig1967, bg_contig2122, bg_contig4254, bg_contig5982, bg_contig7046, bg_contig10544, bg_contig12197, bg_contig19247, bg_contig23028, bg_contig23029, bg_contig23161, bg_contig30798, bg_contig31782, bg_contig42493, bg_contig44099, bg_contig46193, bg_contig48729, bg_contig57243	ko_contig557, ko_contig2044, ko_contig2203, ko_contig2386, ko_contig2555, ko_contig2978, ko_contig3280, ko_contig15577, ko_contig25895, ko_contig26225, ko_contig27304, ko_contig29632, ko_contig29633, ko_contig30033, ko_contig40120, ko_contig42224, ko_contig42225, ko_contig42462, ko_contig43602, ko_contig44406	ra_contig1209, ra_contig1783, ra_contig4136, ra_contig7640, ra_contig16517, ra_contig17295, ra_contig17296, ra_contig17637, ra_contig21967, ra_contig22378, ra_contig22582, ra_contig22859, ra_contig24172, ra_contig25680, ra_contig26198, ra_contig28417, ra_contig33339, ra_contig33618, ra_contig38278, ra_contig48273	ct_contigs2869, ct_contigs2870, ct_contigs3999, ct_contigs10539, ct_contigs11282, ct_contigs12976, ct_contigs12977, ct_contigs13010, ct_contigs18304, ct_contigs18305, ct_contigs18791, ct_contigs18967, ct_contigs18968, ct_contigs19317, ct_contigs19923, ct_contigs21541, ct_contigs22501, ct_contigs32747, ct_contigs37791, ct_contigs50989, ct_contigs51215	cb_contig1648, cb_contig1649, cb_contig2801, cb_contig5329, cb_contig6469, cb_contig8488, cb_contig14273, cb_contig14839, cb_contig14932, cb_contig16117, cb_contig18836, cb_contig19535, cb_contig22195, cb_contig22694, cb_contig23847, cb_contig23848, cb_contig27253, cb_contig28654, cb_contig36014, cb_contig39007, cb_contig39350, cb_contig39642, cb_contig39982, cb_contig40659, cb_contig41802, cb_co…
Genetic Information Processing	Folding, sorting and degradation	Protein processing in endoplasmic reticulum	ko04141	134	134	153	126	144	0.624634	0.713553	0.44101	0.419522	bg_contig137, bg_contig1350, bg_contig1358, bg_contig1833, bg_contig2028, bg_contig2104, bg_contig2224, bg_contig2556, bg_contig2860, bg_contig3106, bg_contig3183, bg_contig3184, bg_contig3286, bg_contig3322, bg_contig3334, bg_contig3359, bg_contig3485, bg_contig3486, bg_contig3685, bg_contig3704, bg_contig3724, bg_contig3733, bg_contig4343, bg_contig4992, bg_contig5037, bg_contig5071, bg_contig5…	ko_contig94, ko_contig143, ko_contig185, ko_contig550, ko_contig562, ko_contig571, ko_contig572, ko_contig903, ko_contig1369, ko_contig1458, ko_contig1652, ko_contig1995, ko_contig2060, ko_contig2623, ko_contig2680, ko_contig2786, ko_contig2835, ko_contig2836, ko_contig2848, ko_contig2849, ko_contig3046, ko_contig3047, ko_contig3052, ko_contig3066, ko_contig3098, ko_contig4111, ko_contig4184, ko_…	ra_contig428, ra_contig468, ra_contig732, ra_contig756, ra_contig887, ra_contig1121, ra_contig1316, ra_contig1813, ra_contig1829, ra_contig2019, ra_contig2024, ra_contig2079, ra_contig2098, ra_contig2847, ra_contig2874, ra_contig2909, ra_contig3004, ra_contig3116, ra_contig3133, ra_contig3236, ra_contig3547, ra_contig6723, ra_contig6967, ra_contig7447, ra_contig7798, ra_contig7800, ra_contig7879,…	ct_contigs2130, ct_contigs2792, ct_contigs3009, ct_contigs4013, ct_contigs4297, ct_contigs4563, ct_contigs9072, ct_contigs10143, ct_contigs11987, ct_contigs12500, ct_contigs17960, ct_contigs17961, ct_contigs17983, ct_contigs18001, ct_contigs18016, ct_contigs18017, ct_contigs18033, ct_contigs18035, ct_contigs18265, ct_contigs18337, ct_contigs18395, ct_contigs18573, ct_contigs18580, ct_contigs18808…	cb_contig247, cb_contig857, cb_contig1268, cb_contig1308, cb_contig1482, cb_contig1616, cb_contig1709, cb_contig2082, cb_contig2094, cb_contig2498, cb_contig2516, cb_contig2533, cb_contig2565, cb_contig2597, cb_contig2608, cb_contig2693, cb_contig5284, cb_contig5297, cb_contig5299, cb_contig5338, cb_contig5545, cb_contig5892, cb_contig6109, cb_contig6192, cb_contig6614, cb_contig6705, cb_contig68…
Cellular Processes	Transport and catabolism	Lysosome	ko04142	45	45	46	46	50	0.680198	0.756836	0.83733	0.837504	bg_contig394, bg_contig2126, bg_contig2197, bg_contig2350, bg_contig3093, bg_contig3256, bg_contig4099, bg_contig6457, bg_contig6955, bg_contig7257, bg_contig9704, bg_contig11878, bg_contig17380, bg_contig18384, bg_contig19307, bg_contig19308, bg_contig19742, bg_contig19801, bg_contig20304, bg_contig20465, bg_contig25053, bg_contig25226, bg_contig25427, bg_contig25428, bg_contig25937, bg_contig25…	ko_contig65, ko_contig92, ko_contig399, ko_contig1290, ko_contig1796, ko_contig2371, ko_contig2608, ko_contig2621, ko_contig2977, ko_contig3369, ko_contig3636, ko_contig4578, ko_contig5095, ko_contig15620, ko_contig17300, ko_contig17744, ko_contig17745, ko_contig17913, ko_contig23003, ko_contig23517, ko_contig23705, ko_contig23914, ko_contig23921, ko_contig23922, ko_contig24737, ko_contig25076, k…	ra_contig15, ra_contig735, ra_contig2056, ra_contig3304, ra_contig3532, ra_contig6098, ra_contig6604, ra_contig6605, ra_contig7236, ra_contig8167, ra_contig8349, ra_contig10044, ra_contig13990, ra_contig16680, ra_contig17106, ra_contig17719, ra_contig17720, ra_contig17721, ra_contig21462, ra_contig22081, ra_contig22344, ra_contig22718, ra_contig22902, ra_contig23020, ra_contig23021, ra_contig2318…	ct_contigs4204, ct_contigs4262, ct_contigs4263, ct_contigs4876, ct_contigs9406, ct_contigs10097, ct_contigs11066, ct_contigs11875, ct_contigs12970, ct_contigs13921, ct_contigs16095, ct_contigs18109, ct_contigs18110, ct_contigs18637, ct_contigs18700, ct_contigs18800, ct_contigs18923, ct_contigs19084, ct_contigs19161, ct_contigs19376, ct_contigs19580, ct_contigs20080, ct_contigs20096, ct_contigs201…	cb_contig171, cb_contig1554, cb_contig1593, cb_contig2685, cb_contig2697, cb_contig2722, cb_contig5584, cb_contig5646, cb_contig6247, cb_contig11561, cb_contig12005, cb_contig12660, cb_contig14729, cb_contig15274, cb_contig16264, cb_contig16289, cb_contig16290, cb_contig18220, cb_contig19600, cb_contig20299, cb_contig20381, cb_contig21026, cb_contig21202, cb_contig21284, cb_contig21396, cb_contig…
Cellular Processes	Transport and catabolism	Endocytosis	ko04144	84	87	90	89	98	0.367312	0.551238	0.711868	0.710841	bg_contig1663, bg_contig1850, bg_contig2213, bg_contig2351, bg_contig2385, bg_contig2680, bg_contig2790, bg_contig3322, bg_contig3331, bg_contig3540, bg_contig3704, bg_contig3724, bg_contig4136, bg_contig4410, bg_contig4486, bg_contig5046, bg_contig5097, bg_contig5544, bg_contig5551, bg_contig5552, bg_contig5586, bg_contig5614, bg_contig6105, bg_contig6298, bg_contig6508, bg_contig10474, bg_conti…	ko_contig635, ko_contig1272, ko_contig1344, ko_contig1662, ko_contig1677, ko_contig1722, ko_contig2057, ko_contig2500, ko_contig2608, ko_contig3046, ko_contig3047, ko_contig3145, ko_contig3705, ko_contig3876, ko_contig4215, ko_contig4442, ko_contig4480, ko_contig4676, ko_contig4712, ko_contig4714, ko_contig4741, ko_contig8106, ko_contig8305, ko_contig10351, ko_contig10352, ko_contig10477, ko_cont…	ra_contig78, ra_contig349, ra_contig612, ra_contig793, ra_contig989, ra_contig1457, ra_contig1768, ra_contig1789, ra_contig1813, ra_contig1917, ra_contig2586, ra_contig2654, ra_contig2808, ra_contig3073, ra_contig3146, ra_contig3229, ra_contig3252, ra_contig3356, ra_contig3830, ra_contig6208, ra_contig7169, ra_contig7432, ra_contig7434, ra_contig8212, ra_contig12756, ra_contig13074, ra_contig1339…	ct_contigs2146, ct_contigs2339, ct_contigs2603, ct_contigs2604, ct_contigs3189, ct_contigs3755, ct_contigs3995, ct_contigs4061, ct_contigs4491, ct_contigs4635, ct_contigs5309, ct_contigs9153, ct_contigs9304, ct_contigs9622, ct_contigs10170, ct_contigs11152, ct_contigs12439, ct_contigs12577, ct_contigs12881, ct_contigs13056, ct_contigs13299, ct_contigs13300, ct_contigs13447, ct_contigs13712, ct_co…	cb_contig73, cb_contig76, cb_contig116, cb_contig120, cb_contig630, cb_contig846, cb_contig1015, cb_contig1074, cb_contig1231, cb_contig1554, cb_contig1872, cb_contig2489, cb_contig2490, cb_contig2611, cb_contig2641, cb_contig2797, cb_contig5549, cb_contig5919, cb_contig6248, cb_contig6802, cb_contig7069, cb_contig7301, cb_contig7522, cb_contig8351, cb_contig9404, cb_contig9610, cb_contig10787, c…
Cellular Processes	Transport and catabolism	Phagosome	ko04145	44	61	51	53	51	0.53631	0.295056	0.920707	0.767093	bg_contig3153, bg_contig3176, bg_contig3276, bg_contig3340, bg_contig3357, bg_contig3359, bg_contig3485, bg_contig3486, bg_contig5198, bg_contig5515, bg_contig6955, bg_contig16841, bg_contig18243, bg_contig18394, bg_contig18770, bg_contig18771, bg_contig19969, bg_contig20289, bg_contig25144, bg_contig25231, bg_contig25392, bg_contig25518, bg_contig26059, bg_contig26504, bg_contig27254, bg_contig2…	ko_contig2044, ko_contig3066, ko_contig3436, ko_contig4184, ko_contig4513, ko_contig4515, ko_contig4967, ko_contig5095, ko_contig7994, ko_contig7996, ko_contig8070, ko_contig8071, ko_contig9193, ko_contig9359, ko_contig9360, ko_contig9664, ko_contig11411, ko_contig17147, ko_contig17148, ko_contig18223, ko_contig18636, ko_contig18768, ko_contig22129, ko_contig23734, ko_contig23735, ko_contig23914,…	ra_contig557, ra_contig1121, ra_contig1560, ra_contig1746, ra_contig1970, ra_contig2024, ra_contig2966, ra_contig6459, ra_contig7169, ra_contig7236, ra_contig7387, ra_contig7879, ra_contig7880, ra_contig14471, ra_contig16517, ra_contig16543, ra_contig17106, ra_contig22153, ra_contig22154, ra_contig22164, ra_contig22344, ra_contig22484, ra_contig22485, ra_contig22646, ra_contig22647, ra_contig2290…	ct_contigs2815, ct_contigs3978, ct_contigs4204, ct_contigs5309, ct_contigs9072, ct_contigs13010, ct_contigs13141, ct_contigs13290, ct_contigs16208, ct_contigs17859, ct_contigs17860, ct_contigs17926, ct_contigs17929, ct_contigs18130, ct_contigs18168, ct_contigs18265, ct_contigs18323, ct_contigs18637, ct_contigs18645, ct_contigs18646, ct_contigs18647, ct_contigs18800, ct_contigs19084, ct_contigs192…	cb_contig193, cb_contig2801, cb_contig5329, cb_contig9404, cb_contig12005, cb_contig14451, cb_contig14633, cb_contig15286, cb_contig15862, cb_contig15865, cb_contig16264, cb_contig20381, cb_contig20475, cb_contig20769, cb_contig20770, cb_contig21284, cb_contig21351, cb_contig21841, cb_contig21871, cb_contig22206, cb_contig22315, cb_contig22408, cb_contig22409, cb_contig22557, cb_contig22624, cb_c…
Cellular Processes	Transport and catabolism	Peroxisome	ko04146	62	58	60	65	60	0.855139	1	0.926684	0.528999	bg_contig111, bg_contig476, bg_contig1153, bg_contig2103, bg_contig2594, bg_contig2855, bg_contig2882, bg_contig2914, bg_contig3464, bg_contig3465, bg_contig3640, bg_contig3798, bg_contig3983, bg_contig4230, bg_contig4738, bg_contig5053, bg_contig5368, bg_contig5538, bg_contig9688, bg_contig9831, bg_contig9832, bg_contig10421, bg_contig10774, bg_contig11939, bg_contig12037, bg_contig16306, bg_con…	ko_contig697, ko_contig1450, ko_contig2345, ko_contig2478, ko_contig2614, ko_contig2831, ko_contig2832, ko_contig2845, ko_contig2863, ko_contig2996, ko_contig3482, ko_contig3485, ko_contig3774, ko_contig3903, ko_contig4144, ko_contig4155, ko_contig4201, ko_contig4605, ko_contig5262, ko_contig8752, ko_contig9365, ko_contig9597, ko_contig9931, ko_contig10205, ko_contig10206, ko_contig11507, ko_cont…	ra_contig1261, ra_contig1852, ra_contig1998, ra_contig2066, ra_contig2369, ra_contig2391, ra_contig2398, ra_contig7384, ra_contig7549, ra_contig8061, ra_contig9066, ra_contig13453, ra_contig13788, ra_contig13975, ra_contig14967, ra_contig15255, ra_contig15810, ra_contig15852, ra_contig15993, ra_contig16841, ra_contig17487, ra_contig17651, ra_contig21003, ra_contig22797, ra_contig22891, ra_contig2…	ct_contigs3022, ct_contigs3278, ct_contigs3741, ct_contigs8551, ct_contigs9243, ct_contigs9292, ct_contigs10421, ct_contigs10422, ct_contigs10546, ct_contigs10563, ct_contigs10564, ct_contigs10887, ct_contigs11189, ct_contigs11261, ct_contigs11819, ct_contigs12009, ct_contigs12182, ct_contigs12999, ct_contigs13708, ct_contigs18133, ct_contigs18774, ct_contigs18797, ct_contigs19010, ct_contigs1931…	cb_contig109, cb_contig137, cb_contig285, cb_contig718, cb_contig1050, cb_contig1197, cb_contig1416, cb_contig1967, cb_contig2738, cb_contig2796, cb_contig2822, cb_contig3421, cb_contig3427, cb_contig3484, cb_contig5524, cb_contig5558, cb_contig6399, cb_contig6580, cb_contig7142, cb_contig12078, cb_contig13392, cb_contig13946, cb_contig14413, cb_contig15026, cb_contig15050, cb_contig15476, cb_con…
Environmental Information Processing	Signal transduction	mTOR signaling pathway	ko04150	31	41	32	35	42	0.239798	1	0.349762	0.567004	bg_contig634, bg_contig2187, bg_contig2314, bg_contig3176, bg_contig3340, bg_contig3357, bg_contig5290, bg_contig5530, bg_contig5685, bg_contig5816, bg_contig6238, bg_contig9434, bg_contig9670, bg_contig18504, bg_contig19181, bg_contig20674, bg_contig25407, bg_contig25518, bg_contig25575, bg_contig27211, bg_contig28917, bg_contig29576, bg_contig35594, bg_contig41581, bg_contig42211, bg_contig4249…	ko_contig1690, ko_contig3436, ko_contig9184, ko_contig9306, ko_contig9359, ko_contig9360, ko_contig10304, ko_contig14393, ko_contig14588, ko_contig16883, ko_contig17399, ko_contig18597, ko_contig22292, ko_contig23334, ko_contig23734, ko_contig23735, ko_contig24288, ko_contig24289, ko_contig24459, ko_contig24460, ko_contig24853, ko_contig24854, ko_contig26173, ko_contig26225, ko_contig26438, ko_co…	ra_contig1252, ra_contig2524, ra_contig3237, ra_contig6459, ra_contig7249, ra_contig12934, ra_contig13504, ra_contig14562, ra_contig16178, ra_contig16654, ra_contig16893, ra_contig17295, ra_contig17296, ra_contig21967, ra_contig22153, ra_contig22154, ra_contig23305, ra_contig23854, ra_contig23873, ra_contig23966, ra_contig23986, ra_contig24238, ra_contig24581, ra_contig26767, ra_contig27285, ra_c…	ct_contigs8645, ct_contigs9725, ct_contigs10539, ct_contigs11136, ct_contigs11863, ct_contigs13290, ct_contigs17859, ct_contigs17860, ct_contigs17926, ct_contigs17929, ct_contigs18168, ct_contigs18261, ct_contigs18441, ct_contigs18573, ct_contigs18637, ct_contigs19120, ct_contigs19923, ct_contigs20724, ct_contigs22285, ct_contigs31737, ct_contigs31758, ct_contigs32126, ct_contigs32397, ct_contigs…	cb_contig567, cb_contig619, cb_contig828, cb_contig2717, cb_contig2778, cb_contig6482, cb_contig9172, cb_contig13268, cb_contig14073, cb_contig14074, cb_contig14287, cb_contig14633, cb_contig14782, cb_contig14839, cb_contig16117, cb_contig18836, cb_contig20769, cb_contig20770, cb_contig21481, cb_contig22129, cb_contig22349, cb_contig22752, cb_contig22753, cb_contig22800, cb_contig27205, cb_contig…
Environmental Information Processing	Signal transduction	PI3K-Akt signaling pathway	ko04151	37	40	44	44	42	0.651581	1	0.745829	0.745404	bg_contig634, bg_contig2319, bg_contig2339, bg_contig3456, bg_contig5530, bg_contig5744, bg_contig5816, bg_contig6002, bg_contig9434, bg_contig9670, bg_contig11625, bg_contig16841, bg_contig18504, bg_contig19181, bg_contig19625, bg_contig19626, bg_contig19670, bg_contig20289, bg_contig20674, bg_contig25407, bg_contig25575, bg_contig26103, bg_contig26140, bg_contig27055, bg_contig27211, bg_contig2…	ko_contig1221, ko_contig1690, ko_contig2909, ko_contig4543, ko_contig9184, ko_contig9306, ko_contig10194, ko_contig10304, ko_contig11411, ko_contig14588, ko_contig16883, ko_contig17399, ko_contig17452, ko_contig18597, ko_contig23334, ko_contig23524, ko_contig23525, ko_contig23533, ko_contig23591, ko_contig24459, ko_contig24460, ko_contig25098, ko_contig25099, ko_contig25529, ko_contig26173, ko_co…	ra_contig557, ra_contig1252, ra_contig1560, ra_contig1829, ra_contig2524, ra_contig2951, ra_contig4196, ra_contig7234, ra_contig7249, ra_contig7387, ra_contig8461, ra_contig8656, ra_contig12717, ra_contig13504, ra_contig15259, ra_contig15848, ra_contig16178, ra_contig16654, ra_contig16893, ra_contig17230, ra_contig17231, ra_contig17764, ra_contig17765, ra_contig17766, ra_contig20145, ra_contig219…	ct_contigs2670, ct_contigs2815, ct_contigs3528, ct_contigs3529, ct_contigs9725, ct_contigs10919, ct_contigs11136, ct_contigs12098, ct_contigs12743, ct_contigs13141, ct_contigs16208, ct_contigs18337, ct_contigs18441, ct_contigs18732, ct_contigs18821, ct_contigs18979, ct_contigs19039, ct_contigs19120, ct_contigs19200, ct_contigs19639, ct_contigs19640, ct_contigs19715, ct_contigs19716, ct_contigs199…	cb_contig567, cb_contig619, cb_contig2498, cb_contig2677, cb_contig6482, cb_contig6820, cb_contig9172, cb_contig13369, cb_contig14073, cb_contig14074, cb_contig14287, cb_contig14782, cb_contig15208, cb_contig15209, cb_contig15754, cb_contig16117, cb_contig18931, cb_contig20475, cb_contig21481, cb_contig21555, cb_contig21556, cb_contig21629, cb_contig21756, cb_contig21757, cb_contig21841, cb_conti…
Environmental Information Processing	Signal transduction	AMPK signaling pathway	ko04152	46	39	42	44	49	0.836733	0.390836	0.598064	0.754612	bg_contig791, bg_contig2319, bg_contig2882, bg_contig3148, bg_contig3257, bg_contig3456, bg_contig5685, bg_contig5816, bg_contig6002, bg_contig7418, bg_contig9434, bg_contig9670, bg_contig11625, bg_contig11957, bg_contig12085, bg_contig13389, bg_contig17618, bg_contig17986, bg_contig18909, bg_contig18992, bg_contig18993, bg_contig19091, bg_contig19181, bg_contig19625, bg_contig19626, bg_contig196…	ko_contig322, ko_contig323, ko_contig697, ko_contig1221, ko_contig1827, ko_contig2449, ko_contig2493, ko_contig2500, ko_contig2909, ko_contig4361, ko_contig5924, ko_contig9306, ko_contig10194, ko_contig14361, ko_contig14588, ko_contig15423, ko_contig17399, ko_contig17452, ko_contig20420, ko_contig23519, ko_contig23574, ko_contig23576, ko_contig23615, ko_contig25833, ko_contig26225, ko_contig28265…	ra_contig1252, ra_contig1707, ra_contig1753, ra_contig2369, ra_contig2524, ra_contig2951, ra_contig3550, ra_contig7234, ra_contig7249, ra_contig7659, ra_contig8656, ra_contig12717, ra_contig13504, ra_contig13629, ra_contig15259, ra_contig15754, ra_contig16654, ra_contig16959, ra_contig17230, ra_contig17231, ra_contig17501, ra_contig20145, ra_contig21967, ra_contig22387, ra_contig22503, ra_contig2…	ct_contigs2670, ct_contigs3183, ct_contigs3528, ct_contigs3529, ct_contigs9551, ct_contigs9725, ct_contigs10148, ct_contigs10919, ct_contigs11424, ct_contigs11684, ct_contigs12098, ct_contigs12743, ct_contigs13546, ct_contigs18261, ct_contigs19039, ct_contigs19077, ct_contigs19126, ct_contigs19715, ct_contigs19716, ct_contigs19864, ct_contigs19923, ct_contigs20188, ct_contigs20189, ct_contigs2019…	cb_contig619, cb_contig1620, cb_contig2388, cb_contig2610, cb_contig2612, cb_contig2717, cb_contig3421, cb_contig6934, cb_contig7575, cb_contig7812, cb_contig13180, cb_contig14006, cb_contig14073, cb_contig14074, cb_contig14782, cb_contig15208, cb_contig15209, cb_contig15449, cb_contig16011, cb_contig16117, cb_contig18931, cb_contig19118, cb_contig20534, cb_contig20835, cb_contig20836, cb_contig2…
Cellular Processes	Cell growth and death	Apoptosis	ko04210	16	14	18	19	18	0.863918	0.596792	1	0.869584	bg_contig3153, bg_contig3256, bg_contig5530, bg_contig9670, bg_contig18729, bg_contig25053, bg_contig25231, bg_contig25392, bg_contig26513, bg_contig27435, bg_contig27567, bg_contig28292, bg_contig28917, bg_contig29554, bg_contig31407, bg_contig43638	ko_contig1083, ko_contig2621, ko_contig4578, ko_contig10304, ko_contig17704, ko_contig18972, ko_contig23517, ko_contig25275, ko_contig25276, ko_contig25598, ko_contig25948, ko_contig30249, ko_contig42278, ko_contig42391	ra_contig1316, ra_contig1746, ra_contig1970, ra_contig7249, ra_contig16404, ra_contig16806, ra_contig22081, ra_contig22164, ra_contig22718, ra_contig22920, ra_contig23019, ra_contig23407, ra_contig23585, ra_contig23894, ra_contig24234, ra_contig25915, ra_contig26065, ra_contig35897	ct_contigs18645, ct_contigs18646, ct_contigs18647, ct_contigs18923, ct_contigs19161, ct_contigs19710, ct_contigs19711, ct_contigs19713, ct_contigs19734, ct_contigs20151, ct_contigs20200, ct_contigs20421, ct_contigs20510, ct_contigs28849, ct_contigs31758, ct_contigs33783, ct_contigs34659, ct_contigs47974, ct_contigs49267	cb_contig1482, cb_contig2018, cb_contig7208, cb_contig9172, cb_contig14782, cb_contig15293, cb_contig20358, cb_contig21026, cb_contig21202, cb_contig22160, cb_contig22408, cb_contig22409, cb_contig22557, cb_contig22797, cb_contig24196, cb_contig27205, cb_contig39348, cb_contig44368
Organismal Systems	Aging	Longevity regulating pathway - mammal	ko04211	27	25	27	26	29	0.893534	0.683734	0.893992	0.788391	bg_contig791, bg_contig5816, bg_contig5982, bg_contig7418, bg_contig9434, bg_contig10544, bg_contig11957, bg_contig12085, bg_contig16287, bg_contig17986, bg_contig18504, bg_contig19091, bg_contig19181, bg_contig20674, bg_contig23698, bg_contig23742, bg_contig26151, bg_contig26152, bg_contig26942, bg_contig27620, bg_contig32143, bg_contig41038, bg_contig42493, bg_contig46260, bg_contig46261, bg_co…	ko_contig322, ko_contig323, ko_contig2386, ko_contig2449, ko_contig2978, ko_contig4144, ko_contig5924, ko_contig9306, ko_contig14588, ko_contig15423, ko_contig16883, ko_contig17399, ko_contig18597, ko_contig21743, ko_contig24226, ko_contig25895, ko_contig26225, ko_contig27147, ko_contig29080, ko_contig29632, ko_contig29633, ko_contig30427, ko_contig30428, ko_contig43560, ko_contig46828	ra_contig1252, ra_contig2066, ra_contig2524, ra_contig3550, ra_contig7640, ra_contig7659, ra_contig13504, ra_contig16654, ra_contig16893, ra_contig17295, ra_contig17296, ra_contig17501, ra_contig21003, ra_contig21533, ra_contig21967, ra_contig22937, ra_contig22964, ra_contig22965, ra_contig23854, ra_contig24172, ra_contig26341, ra_contig29222, ra_contig29223, ra_contig36614, ra_contig37303, ra_co…	ct_contigs2869, ct_contigs2870, ct_contigs3183, ct_contigs9725, ct_contigs10148, ct_contigs10539, ct_contigs10878, ct_contigs11424, ct_contigs12976, ct_contigs12977, ct_contigs17613, ct_contigs17614, ct_contigs19537, ct_contigs19912, ct_contigs19923, ct_contigs20448, ct_contigs22285, ct_contigs22518, ct_contigs22885, ct_contigs31737, ct_contigs32647, ct_contigs33907, ct_contigs33991, ct_contigs51…	cb_contig619, cb_contig702, cb_contig1416, cb_contig2610, cb_contig5636, cb_contig14006, cb_contig14073, cb_contig14074, cb_contig14287, cb_contig14839, cb_contig16011, cb_contig16117, cb_contig18836, cb_contig19118, cb_contig19535, cb_contig20573, cb_contig20634, cb_contig21242, cb_contig22129, cb_contig22349, cb_contig22417, cb_contig26944, cb_contig26945, cb_contig27311, cb_contig39007, cb_con…
Organismal Systems	Aging	Longevity regulating pathway - worm	ko04212	38	34	46	36	45	0.508516	0.308374	0.83342	0.43437	bg_contig634, bg_contig9378, bg_contig9434, bg_contig12197, bg_contig17804, bg_contig18316, bg_contig19181, bg_contig19247, bg_contig19596, bg_contig25744, bg_contig25953, bg_contig26151, bg_contig26152, bg_contig26288, bg_contig26289, bg_contig26482, bg_contig26942, bg_contig27153, bg_contig27467, bg_contig27620, bg_contig30798, bg_contig31407, bg_contig31762, bg_contig32143, bg_contig41652, bg_…	ko_contig499, ko_contig500, ko_contig1083, ko_contig1258, ko_contig1690, ko_contig2555, ko_contig2964, ko_contig4144, ko_contig9184, ko_contig9306, ko_contig14588, ko_contig16581, ko_contig17399, ko_contig18719, ko_contig18904, ko_contig23468, ko_contig23985, ko_contig24221, ko_contig24226, ko_contig24270, ko_contig24940, ko_contig25370, ko_contig29632, ko_contig29633, ko_contig41391, ko_contig42…	ra_contig1252, ra_contig1783, ra_contig1808, ra_contig2053, ra_contig2066, ra_contig2524, ra_contig3066, ra_contig3089, ra_contig3340, ra_contig6214, ra_contig6215, ra_contig8272, ra_contig13504, ra_contig15993, ra_contig16270, ra_contig16484, ra_contig16485, ra_contig16666, ra_contig17133, ra_contig17295, ra_contig17296, ra_contig17637, ra_contig21003, ra_contig21878, ra_contig22065, ra_contig22…	ct_contigs9725, ct_contigs10539, ct_contigs10937, ct_contigs11136, ct_contigs12008, ct_contigs12225, ct_contigs13133, ct_contigs13851, ct_contigs18207, ct_contigs18304, ct_contigs18305, ct_contigs18791, ct_contigs18967, ct_contigs18968, ct_contigs19120, ct_contigs19317, ct_contigs19348, ct_contigs19537, ct_contigs19642, ct_contigs19912, ct_contigs19987, ct_contigs20139, ct_contigs20448, ct_contig…	cb_contig567, cb_contig619, cb_contig686, cb_contig1038, cb_contig1416, cb_contig1609, cb_contig1648, cb_contig1649, cb_contig2018, cb_contig3484, cb_contig6044, cb_contig6045, cb_contig6482, cb_contig7178, cb_contig8123, cb_contig12148, cb_contig14273, cb_contig14814, cb_contig14839, cb_contig14979, cb_contig18836, cb_contig20405, cb_contig20573, cb_contig20634, cb_contig21242, cb_contig21960, c…
Organismal Systems	Aging	Longevity regulating pathway - multiple species	ko04213	31	29	29	27	29	0.796254	1	1	0.894208	bg_contig548, bg_contig791, bg_contig1620, bg_contig3322, bg_contig3464, bg_contig3465, bg_contig3704, bg_contig3724, bg_contig5816, bg_contig5982, bg_contig7418, bg_contig9434, bg_contig12085, bg_contig17649, bg_contig19029, bg_contig19181, bg_contig20599, bg_contig26151, bg_contig26152, bg_contig26353, bg_contig26354, bg_contig26942, bg_contig27620, bg_contig27884, bg_contig32143, bg_contig4103…	ko_contig322, ko_contig323, ko_contig2386, ko_contig2478, ko_contig2996, ko_contig3046, ko_contig3047, ko_contig4144, ko_contig4215, ko_contig4480, ko_contig5924, ko_contig8336, ko_contig8984, ko_contig9306, ko_contig14588, ko_contig15423, ko_contig17177, ko_contig17399, ko_contig19210, ko_contig22682, ko_contig23389, ko_contig23390, ko_contig24226, ko_contig26225, ko_contig42034, ko_contig43184,…	ra_contig1252, ra_contig1813, ra_contig2066, ra_contig2398, ra_contig2524, ra_contig7640, ra_contig7659, ra_contig13504, ra_contig14653, ra_contig16654, ra_contig21003, ra_contig21967, ra_contig22148, ra_contig22523, ra_contig22702, ra_contig22937, ra_contig22964, ra_contig22965, ra_contig23346, ra_contig23347, ra_contig23648, ra_contig24287, ra_contig24928, ra_contig27257, ra_contig33510, ra_con…	ct_contigs2869, ct_contigs2870, ct_contigs4565, ct_contigs9292, ct_contigs9725, ct_contigs10148, ct_contigs11424, ct_contigs11531, ct_contigs18001, ct_contigs18330, ct_contigs18774, ct_contigs18942, ct_contigs19368, ct_contigs19537, ct_contigs19629, ct_contigs19912, ct_contigs19923, ct_contigs20448, ct_contigs22285, ct_contigs22518, ct_contigs24652, ct_contigs31737, ct_contigs32647, ct_contigs339…	cb_contig619, cb_contig1416, cb_contig2724, cb_contig11832, cb_contig14073, cb_contig14074, cb_contig16011, cb_contig16117, cb_contig19535, cb_contig19932, cb_contig20573, cb_contig20634, cb_contig21242, cb_contig21448, cb_contig21811, cb_contig21812, cb_contig22347, cb_contig22349, cb_contig22417, cb_contig22553, cb_contig22554, cb_contig22779, cb_contig23212, cb_contig23906, cb_contig27311, cb_…
Cellular Processes	Cell growth and death	Apoptosis - fly	ko04214	17	16	13	12	15	0.72622	0.858241	0.85065	0.701569	bg_contig4971, bg_contig5314, bg_contig14889, bg_contig18729, bg_contig25750, bg_contig26220, bg_contig26240, bg_contig26241, bg_contig26513, bg_contig26966, bg_contig28292, bg_contig28917, bg_contig29664, bg_contig31407, bg_contig41143, bg_contig41586, bg_contig41588	ko_contig1083, ko_contig1753, ko_contig3804, ko_contig4441, ko_contig10304, ko_contig17704, ko_contig23812, ko_contig24416, ko_contig25633, ko_contig26001, ko_contig26002, ko_contig30249, ko_contig42391, ko_contig43290, ko_contig45410, ko_contig47002	ra_contig9674, ra_contig15774, ra_contig22226, ra_contig22228, ra_contig22920, ra_contig23019, ra_contig23449, ra_contig23585, ra_contig24422, ra_contig24423, ra_contig25915, ra_contig26065, ra_contig28407	ct_contigs5684, ct_contigs18342, ct_contigs18583, ct_contigs19734, ct_contigs20116, ct_contigs20670, ct_contigs25022, ct_contigs25076, ct_contigs33783, ct_contigs49267, ct_contigs50297, ct_contigs50841	cb_contig828, cb_contig2018, cb_contig7208, cb_contig7582, cb_contig14779, cb_contig22087, cb_contig22088, cb_contig22255, cb_contig22992, cb_contig22993, cb_contig27205, cb_contig39348, cb_contig40313, cb_contig44368, cb_contig54960
Cellular Processes	Cell growth and death	Apoptosis - multiple species	ko04215	5	4	3	3	5	1	1	0.726613	0.726692	bg_contig1599, bg_contig18729, bg_contig25750, bg_contig26513, bg_contig29664	ko_contig557, ko_contig17704, ko_contig42391, ko_contig45410	ra_contig23019, ra_contig23585, ra_contig33339	ct_contigs19734, ct_contigs33783, ct_contigs50989	cb_contig7208, cb_contig7582, cb_contig14932, cb_contig39348, cb_contig44368
Organismal Systems	Circulatory system	Cardiac muscle contraction	ko04260	18	19	12	18	20	0.871152	1	0.215665	0.871705	bg_contig1675, bg_contig3726, bg_contig8143, bg_contig12637, bg_contig25541, bg_contig25743, bg_contig26133, bg_contig27431, bg_contig27764, bg_contig28031, bg_contig37192, bg_contig41194, bg_contig42240, bg_contig43154, bg_contig46232, bg_contig49481, bg_contig55375, bg_contig57527	ko_contig2881, ko_contig2961, ko_contig2968, ko_contig2970, ko_contig4310, ko_contig4640, ko_contig5762, ko_contig16511, ko_contig17092, ko_contig18680, ko_contig18681, ko_contig24076, ko_contig25191, ko_contig27257, ko_contig29008, ko_contig30140, ko_contig43660, ko_contig45424, ko_contig57183	ra_contig1825, ra_contig21534, ra_contig22592, ra_contig23664, ra_contig23665, ra_contig23885, ra_contig24100, ra_contig24655, ra_contig25747, ra_contig33342, ra_contig33377, ra_contig42305	ct_contigs9268, ct_contigs11361, ct_contigs18275, ct_contigs18276, ct_contigs18343, ct_contigs18723, ct_contigs18788, ct_contigs18908, ct_contigs19284, ct_contigs19751, ct_contigs20715, ct_contigs32225, ct_contigs32226, ct_contigs32483, ct_contigs32592, ct_contigs32593, ct_contigs37110, ct_contigs49720	cb_contig952, cb_contig4818, cb_contig19868, cb_contig20720, cb_contig20797, cb_contig21615, cb_contig21616, cb_contig21647, cb_contig22393, cb_contig22394, cb_contig22829, cb_contig23180, cb_contig29063, cb_contig36469, cb_contig38408, cb_contig38409, cb_contig39068, cb_contig39069, cb_contig40873, cb_contig51647
Organismal Systems	Circulatory system	Adrenergic signaling in cardiomyocytes	ko04261	24	13	18	20	20	0.548011	0.296444	0.871528	1	bg_contig2319, bg_contig3456, bg_contig5618, bg_contig5619, bg_contig6002, bg_contig6496, bg_contig8143, bg_contig11625, bg_contig17027, bg_contig19625, bg_contig19626, bg_contig19670, bg_contig25600, bg_contig28089, bg_contig28090, bg_contig28091, bg_contig28917, bg_contig30694, bg_contig30695, bg_contig41509, bg_contig42744, bg_contig42803, bg_contig43254, bg_contig53954	ko_contig396, ko_contig1221, ko_contig2909, ko_contig5317, ko_contig10194, ko_contig10304, ko_contig17145, ko_contig17452, ko_contig24078, ko_contig25318, ko_contig42418, ko_contig43781, ko_contig58374	ra_contig389, ra_contig1220, ra_contig2951, ra_contig7234, ra_contig8656, ra_contig12717, ra_contig15259, ra_contig17230, ra_contig17231, ra_contig20145, ra_contig22503, ra_contig22504, ra_contig22536, ra_contig22537, ra_contig33450, ra_contig34323, ra_contig36096, ra_contig37347	ct_contigs2670, ct_contigs2690, ct_contigs3528, ct_contigs3529, ct_contigs10919, ct_contigs12098, ct_contigs12743, ct_contigs13369, ct_contigs19039, ct_contigs19715, ct_contigs19716, ct_contigs19939, ct_contigs20188, ct_contigs20189, ct_contigs20190, ct_contigs20432, ct_contigs31867, ct_contigs31868, ct_contigs35387, ct_contigs52111	cb_contig12668, cb_contig15208, cb_contig15209, cb_contig15287, cb_contig18931, cb_contig21237, cb_contig21629, cb_contig21756, cb_contig21757, cb_contig22398, cb_contig22438, cb_contig22860, cb_contig27205, cb_contig39278, cb_contig40194, cb_contig41028, cb_contig41093, cb_contig42612, cb_contig43183, cb_contig47827
Organismal Systems	Circulatory system	Vascular smooth muscle contraction	ko04270	12	7	6	9	13	1	0.263318	0.167253	0.524015	bg_contig5530, bg_contig5618, bg_contig5619, bg_contig6496, bg_contig10308, bg_contig17027, bg_contig25600, bg_contig28089, bg_contig28090, bg_contig28091, bg_contig28917, bg_contig43254	ko_contig396, ko_contig1550, ko_contig3607, ko_contig10304, ko_contig17145, ko_contig24078, ko_contig58374	ra_contig389, ra_contig6729, ra_contig22536, ra_contig22537, ra_contig33450, ra_contig34323	ct_contigs2690, ct_contigs13369, ct_contigs19939, ct_contigs20432, ct_contigs31867, ct_contigs31868, ct_contigs35387, ct_contigs47974, ct_contigs50224	cb_contig828, cb_contig7977, cb_contig9172, cb_contig11753, cb_contig21237, cb_contig22398, cb_contig22438, cb_contig22860, cb_contig27205, cb_contig33435, cb_contig39278, cb_contig43183, cb_contig52662
Environmental Information Processing	Signal transduction	Wnt signaling pathway	ko04310	32	40	35	28	34	0.901811	0.483309	0.903792	0.610118	bg_contig637, bg_contig875, bg_contig2860, bg_contig2966, bg_contig5792, bg_contig6086, bg_contig6492, bg_contig9970, bg_contig11203, bg_contig12009, bg_contig16841, bg_contig18405, bg_contig18665, bg_contig19793, bg_contig20289, bg_contig20987, bg_contig25197, bg_contig25233, bg_contig25234, bg_contig25575, bg_contig25614, bg_contig27082, bg_contig32094, bg_contig42476, bg_contig42478, bg_contig…	ko_contig2303, ko_contig2532, ko_contig4277, ko_contig4313, ko_contig4851, ko_contig5317, ko_contig10181, ko_contig11411, ko_contig15769, ko_contig18162, ko_contig18189, ko_contig18212, ko_contig22403, ko_contig23597, ko_contig24459, ko_contig24460, ko_contig24713, ko_contig24998, ko_contig24999, ko_contig25098, ko_contig25099, ko_contig25318, ko_contig26173, ko_contig26401, ko_contig30173, ko_co…	ra_contig557, ra_contig1220, ra_contig1560, ra_contig1623, ra_contig2435, ra_contig7387, ra_contig14134, ra_contig14270, ra_contig15664, ra_contig16178, ra_contig16858, ra_contig17388, ra_contig17533, ra_contig18099, ra_contig22666, ra_contig22684, ra_contig22688, ra_contig23611, ra_contig23612, ra_contig24168, ra_contig24238, ra_contig24386, ra_contig24389, ra_contig24963, ra_contig24964, ra_con…	ct_contigs2815, ct_contigs3192, ct_contigs4757, ct_contigs8784, ct_contigs11781, ct_contigs11782, ct_contigs13035, ct_contigs13141, ct_contigs13515, ct_contigs13639, ct_contigs16208, ct_contigs16725, ct_contigs18035, ct_contigs19862, ct_contigs19985, ct_contigs19986, ct_contigs20263, ct_contigs20576, ct_contigs20720, ct_contigs20721, ct_contigs21481, ct_contigs22062, ct_contigs32601, ct_contigs32…	cb_contig1096, cb_contig2936, cb_contig5576, cb_contig6828, cb_contig6829, cb_contig6925, cb_contig9683, cb_contig12668, cb_contig13181, cb_contig13809, cb_contig14159, cb_contig16393, cb_contig20475, cb_contig20641, cb_contig21237, cb_contig21841, cb_contig21934, cb_contig22380, cb_contig22381, cb_contig22569, cb_contig22800, cb_contig22962, cb_contig22963, cb_contig38383, cb_contig39156, cb_con…
Organismal Systems	Development	Dorso-ventral axis formation	ko04320	3	1	1	2	3	1	0.625022	0.625034	1	bg_contig5530, bg_contig28917, bg_contig32952	ko_contig10304	ra_contig13928	ct_contigs10347, ct_contigs47974	cb_contig828, cb_contig9172, cb_contig27205
Environmental Information Processing	Signal transduction	Notch signaling pathway	ko04330	10	13	11	9	13	0.677259	1	0.838909	0.524015	bg_contig875, bg_contig1620, bg_contig1789, bg_contig1808, bg_contig6086, bg_contig6136, bg_contig11203, bg_contig20599, bg_contig42012, bg_contig43354	ko_contig2303, ko_contig4354, ko_contig4851, ko_contig8336, ko_contig8984, ko_contig9745, ko_contig18212, ko_contig25774, ko_contig42034, ko_contig45079, ko_contig45552, ko_contig46614, ko_contig48756	ra_contig2435, ra_contig2933, ra_contig7036, ra_contig14270, ra_contig18099, ra_contig33510, ra_contig33970, ra_contig34971, ra_contig36105, ra_contig38039, ra_contig50389	ct_contigs8784, ct_contigs11531, ct_contigs13710, ct_contigs18330, ct_contigs20121, ct_contigs21481, ct_contigs24652, ct_contigs31970, ct_contigs51410	cb_contig129, cb_contig1096, cb_contig5924, cb_contig12956, cb_contig13181, cb_contig14832, cb_contig18405, cb_contig38510, cb_contig39973, cb_contig40602, cb_contig47868, cb_contig51292, cb_contig55758
Environmental Information Processing	Signal transduction	Hedgehog signaling pathway	ko04340	12	13	13	9	9	0.52035	0.398689	0.398486	1	bg_contig268, bg_contig1691, bg_contig1826, bg_contig6207, bg_contig18538, bg_contig18946, bg_contig25575, bg_contig25614, bg_contig42639, bg_contig43585, bg_contig43854, bg_contig45424	ko_contig876, ko_contig2750, ko_contig24459, ko_contig24460, ko_contig24713, ko_contig26173, ko_contig26993, ko_contig42868, ko_contig44163, ko_contig44165, ko_contig44934, ko_contig45948, ko_contig45949	ra_contig6609, ra_contig8199, ra_contig15103, ra_contig15104, ra_contig15358, ra_contig16178, ra_contig16472, ra_contig22684, ra_contig22688, ra_contig24238, ra_contig35997, ra_contig36122, ra_contig36559	ct_contigs8977, ct_contigs18035, ct_contigs32621, ct_contigs32622, ct_contigs32640, ct_contigs32748, ct_contigs34297, ct_contigs49190, ct_contigs49256	cb_contig5819, cb_contig6708, cb_contig14806, cb_contig22569, cb_contig22800, cb_contig25568, cb_contig40943, cb_contig42403, cb_contig44550
Environmental Information Processing	Signal transduction	Hedgehog signaling pathway - Fly	ko04341	18	19	19	15	16	0.733793	0.613159	0.613045	1	bg_contig268, bg_contig1691, bg_contig1826, bg_contig2860, bg_contig6207, bg_contig18538, bg_contig18946, bg_contig20987, bg_contig21334, bg_contig25233, bg_contig25234, bg_contig25575, bg_contig25614, bg_contig29012, bg_contig42639, bg_contig43585, bg_contig43854, bg_contig45424	ko_contig876, ko_contig2750, ko_contig7472, ko_contig24459, ko_contig24460, ko_contig24713, ko_contig24998, ko_contig24999, ko_contig26173, ko_contig26993, ko_contig42868, ko_contig44163, ko_contig44165, ko_contig44934, ko_contig45948, ko_contig45949, ko_contig46526, ko_contig49132, ko_contig58039	ra_contig6609, ra_contig8199, ra_contig15103, ra_contig15104, ra_contig15358, ra_contig16178, ra_contig16472, ra_contig22684, ra_contig22688, ra_contig23611, ra_contig23612, ra_contig24238, ra_contig24963, ra_contig24964, ra_contig24966, ra_contig35997, ra_contig36122, ra_contig36559, ra_contig38312	ct_contigs8977, ct_contigs9174, ct_contigs17042, ct_contigs18035, ct_contigs19985, ct_contigs19986, ct_contigs20720, ct_contigs20721, ct_contigs32621, ct_contigs32622, ct_contigs32640, ct_contigs32748, ct_contigs34297, ct_contigs49190, ct_contigs49256	cb_contig5819, cb_contig6708, cb_contig6828, cb_contig6829, cb_contig11746, cb_contig14159, cb_contig14806, cb_contig21934, cb_contig22569, cb_contig22800, cb_contig22962, cb_contig22963, cb_contig25568, cb_contig40943, cb_contig42403, cb_contig44550
Environmental Information Processing	Signal transduction	TGF-beta signaling pathway	ko04350	15	15	17	15	20	0.498749	0.499785	0.743043	0.500458	bg_contig1114, bg_contig2319, bg_contig2860, bg_contig3456, bg_contig9434, bg_contig11203, bg_contig20987, bg_contig25233, bg_contig25234, bg_contig25614, bg_contig28917, bg_contig41509, bg_contig42744, bg_contig42803, bg_contig57565	ko_contig2303, ko_contig2909, ko_contig4851, ko_contig9306, ko_contig9804, ko_contig9805, ko_contig10304, ko_contig17399, ko_contig18212, ko_contig24713, ko_contig24998, ko_contig24999, ko_contig42418, ko_contig45079, ko_contig58039	ra_contig322, ra_contig2524, ra_contig13504, ra_contig15259, ra_contig18099, ra_contig22503, ra_contig22504, ra_contig22684, ra_contig22688, ra_contig23611, ra_contig23612, ra_contig24963, ra_contig24964, ra_contig24966, ra_contig36096, ra_contig38312, ra_contig50389	ct_contigs9725, ct_contigs10919, ct_contigs17537, ct_contigs18035, ct_contigs19715, ct_contigs19716, ct_contigs19985, ct_contigs19986, ct_contigs20188, ct_contigs20189, ct_contigs20190, ct_contigs20720, ct_contigs20721, ct_contigs21481, ct_contigs37287	cb_contig619, cb_contig1096, cb_contig4166, cb_contig6828, cb_contig6829, cb_contig13181, cb_contig14064, cb_contig14159, cb_contig21629, cb_contig21756, cb_contig21757, cb_contig21934, cb_contig22569, cb_contig22962, cb_contig22963, cb_contig27205, cb_contig40194, cb_contig43207, cb_contig51292, cb_contig52662
Organismal Systems	Development	Axon guidance	ko04360	16	26	21	15	22	0.416738	0.563235	1	0.325076	bg_contig637, bg_contig6492, bg_contig16841, bg_contig20289, bg_contig25575, bg_contig26925, bg_contig28033, bg_contig28917, bg_contig42057, bg_contig42058, bg_contig42476, bg_contig43320, bg_contig47452, bg_contig56657, bg_contig57485, bg_contig57590	ko_contig3638, ko_contig4277, ko_contig5317, ko_contig10181, ko_contig10304, ko_contig11411, ko_contig15769, ko_contig22403, ko_contig24456, ko_contig24457, ko_contig24459, ko_contig24460, ko_contig24783, ko_contig25098, ko_contig25099, ko_contig25318, ko_contig26173, ko_contig26401, ko_contig26470, ko_contig42922, ko_contig43011, ko_contig44163, ko_contig44165, ko_contig44720, ko_contig44752, ko…	ra_contig557, ra_contig1220, ra_contig1560, ra_contig1623, ra_contig7387, ra_contig14749, ra_contig14751, ra_contig15358, ra_contig15664, ra_contig16178, ra_contig17533, ra_contig23642, ra_contig23817, ra_contig24238, ra_contig24386, ra_contig26918, ra_contig27271, ra_contig34209, ra_contig35455, ra_contig37080, ra_contig37313	ct_contigs2815, ct_contigs13141, ct_contigs13515, ct_contigs13639, ct_contigs16208, ct_contigs18107, ct_contigs18539, ct_contigs20203, ct_contigs20576, ct_contigs22062, ct_contigs33625, ct_contigs33627, ct_contigs35751, ct_contigs36909, ct_contigs51377	cb_contig1933, cb_contig2916, cb_contig2917, cb_contig2936, cb_contig9683, cb_contig12668, cb_contig15846, cb_contig20475, cb_contig20642, cb_contig20643, cb_contig20892, cb_contig20893, cb_contig21841, cb_contig22800, cb_contig27205, cb_contig38489, cb_contig38492, cb_contig39156, cb_contig39157, cb_contig42081, cb_contig50734, cb_contig52662
Environmental Information Processing	Signal transduction	VEGF signaling pathway	ko04370	11	17	11	11	14	0.689639	0.591829	0.690209	0.690479	bg_contig147, bg_contig637, bg_contig5530, bg_contig6492, bg_contig16841, bg_contig20289, bg_contig28917, bg_contig42476, bg_contig43320, bg_contig56657, bg_contig57590	ko_contig3607, ko_contig4277, ko_contig10181, ko_contig10304, ko_contig11411, ko_contig15769, ko_contig22403, ko_contig24783, ko_contig25098, ko_contig25099, ko_contig26401, ko_contig42922, ko_contig43011, ko_contig44752, ko_contig56922, ko_contig58304, ko_contig58305	ra_contig557, ra_contig1560, ra_contig1623, ra_contig7387, ra_contig15664, ra_contig17533, ra_contig24386, ra_contig27271, ra_contig34209, ra_contig37080, ra_contig37313	ct_contigs2815, ct_contigs13141, ct_contigs13515, ct_contigs13639, ct_contigs16208, ct_contigs17636, ct_contigs20576, ct_contigs22062, ct_contigs35751, ct_contigs36909, ct_contigs47974	cb_contig1933, cb_contig2936, cb_contig9172, cb_contig9683, cb_contig11753, cb_contig20475, cb_contig21841, cb_contig24286, cb_contig27205, cb_contig33435, cb_contig39156, cb_contig39157, cb_contig42081, cb_contig50734
Organismal Systems	Development	Osteoclast differentiation	ko04380	11	15	12	11	11	1	0.43609	0.836652	1	bg_contig637, bg_contig5530, bg_contig6492, bg_contig7257, bg_contig16841, bg_contig20289, bg_contig28917, bg_contig42476, bg_contig43320, bg_contig56657, bg_contig57590	ko_contig4277, ko_contig10181, ko_contig10304, ko_contig11411, ko_contig15769, ko_contig22403, ko_contig23705, ko_contig24783, ko_contig25098, ko_contig25099, ko_contig26401, ko_contig42922, ko_contig43011, ko_contig44752, ko_contig56922	ra_contig557, ra_contig1560, ra_contig1623, ra_contig7387, ra_contig8349, ra_contig15664, ra_contig17533, ra_contig24386, ra_contig27271, ra_contig34209, ra_contig37080, ra_contig37313	ct_contigs2815, ct_contigs12970, ct_contigs13141, ct_contigs13515, ct_contigs13639, ct_contigs16208, ct_contigs20576, ct_contigs22062, ct_contigs35751, ct_contigs36909, ct_contigs47974	cb_contig2936, cb_contig9172, cb_contig9683, cb_contig11561, cb_contig20475, cb_contig21841, cb_contig27205, cb_contig39156, cb_contig39157, cb_contig42081, cb_contig50734
Environmental Information Processing	Signal transduction	Hippo signaling pathway	ko04390	16	14	14	16	16	1	0.8556	0.855636	1	bg_contig2319, bg_contig3456, bg_contig5618, bg_contig5619, bg_contig6002, bg_contig6496, bg_contig17027, bg_contig25575, bg_contig27055, bg_contig41509, bg_contig41528, bg_contig41529, bg_contig42744, bg_contig42803, bg_contig43254, bg_contig53954	ko_contig396, ko_contig2909, ko_contig17145, ko_contig23524, ko_contig23525, ko_contig24459, ko_contig24460, ko_contig24769, ko_contig25529, ko_contig26173, ko_contig42418, ko_contig43781, ko_contig44163, ko_contig44165	ra_contig389, ra_contig2951, ra_contig15259, ra_contig16178, ra_contig22346, ra_contig22347, ra_contig22503, ra_contig22504, ra_contig22683, ra_contig22907, ra_contig24238, ra_contig33450, ra_contig34323, ra_contig36096	ct_contigs2690, ct_contigs10919, ct_contigs13369, ct_contigs19039, ct_contigs19639, ct_contigs19640, ct_contigs19715, ct_contigs19716, ct_contigs20188, ct_contigs20189, ct_contigs20190, ct_contigs20886, ct_contigs31867, ct_contigs31868, ct_contigs34672, ct_contigs35387	cb_contig15208, cb_contig15209, cb_contig21629, cb_contig21756, cb_contig21757, cb_contig21805, cb_contig22438, cb_contig22648, cb_contig22649, cb_contig22652, cb_contig22800, cb_contig24643, cb_contig26822, cb_contig39278, cb_contig40194, cb_contig43183
Environmental Information Processing	Signal transduction	Hippo signaling pathway -fly	ko04391	14	9	12	14	13	0.849396	0.523604	1	0.848339	bg_contig2319, bg_contig3456, bg_contig5312, bg_contig6002, bg_contig11995, bg_contig23661, bg_contig27055, bg_contig41509, bg_contig41528, bg_contig41529, bg_contig42744, bg_contig42803, bg_contig45792, bg_contig53954	ko_contig2909, ko_contig23524, ko_contig23525, ko_contig24769, ko_contig25529, ko_contig39923, ko_contig42418, ko_contig43781, ko_contig53176	ra_contig2951, ra_contig8682, ra_contig15259, ra_contig22346, ra_contig22347, ra_contig22503, ra_contig22504, ra_contig22683, ra_contig22907, ra_contig28101, ra_contig33304, ra_contig36096	ct_contigs4063, ct_contigs10919, ct_contigs19039, ct_contigs19639, ct_contigs19640, ct_contigs19715, ct_contigs19716, ct_contigs19926, ct_contigs20188, ct_contigs20189, ct_contigs20190, ct_contigs20886, ct_contigs34672, ct_contigs35721	cb_contig13369, cb_contig15208, cb_contig15209, cb_contig21629, cb_contig21756, cb_contig21757, cb_contig21805, cb_contig22648, cb_contig22649, cb_contig22652, cb_contig24643, cb_contig26822, cb_contig40194
Environmental Information Processing	Signal transduction	Hippo signaling pathway - multiple species	ko04392	3	3	7	3	3	1	1	0.220132	1	bg_contig2247, bg_contig41528, bg_contig41529	ko_contig2559, ko_contig2560, ko_contig24769	ra_contig1987, ra_contig1988, ra_contig3979, ra_contig22683, ra_contig23868, ra_contig23869, ra_contig48520	ct_contigs33465, ct_contigs33466, ct_contigs34672	cb_contig21805, cb_contig26822, cb_contig40676
Cellular Processes	Cellular community	Focal adhesion	ko04510	14	17	14	14	14	1	0.591829	1	1	bg_contig634, bg_contig5530, bg_contig5618, bg_contig5619, bg_contig6496, bg_contig9670, bg_contig16841, bg_contig17027, bg_contig20289, bg_contig25575, bg_contig28917, bg_contig42476, bg_contig43254, bg_contig57590	ko_contig396, ko_contig1690, ko_contig9184, ko_contig10304, ko_contig11411, ko_contig17145, ko_contig24459, ko_contig24460, ko_contig25098, ko_contig25099, ko_contig26173, ko_contig42278, ko_contig42922, ko_contig44163, ko_contig44165, ko_contig52445, ko_contig56922	ra_contig389, ra_contig557, ra_contig1560, ra_contig4196, ra_contig7249, ra_contig7387, ra_contig8461, ra_contig16178, ra_contig23305, ra_contig24238, ra_contig33450, ra_contig34323, ra_contig36014, ra_contig37313	ct_contigs2690, ct_contigs2815, ct_contigs11136, ct_contigs13141, ct_contigs13369, ct_contigs16208, ct_contigs18732, ct_contigs19120, ct_contigs20576, ct_contigs31758, ct_contigs31867, ct_contigs31868, ct_contigs35387, ct_contigs47974	cb_contig567, cb_contig828, cb_contig6482, cb_contig9172, cb_contig14782, cb_contig20475, cb_contig21841, cb_contig22438, cb_contig22800, cb_contig27205, cb_contig39278, cb_contig42081, cb_contig43183, cb_contig52662
Environmental Information Processing	Signaling molecules and interaction	ECM-receptor interaction	ko04512	0	0	2	1	0	0	0	0.243053	0.491837			ra_contig4196, ra_contig8461	ct_contigs18732
Cellular Processes	Cellular community	Adherens junction	ko04520	10	14	9	7	12	0.831614	0.69737	0.663778	0.35983	bg_contig5792, bg_contig11203, bg_contig16841, bg_contig20289, bg_contig27082, bg_contig28917, bg_contig42476, bg_contig42478, bg_contig44115, bg_contig57590	ko_contig2303, ko_contig2532, ko_contig4313, ko_contig4851, ko_contig10304, ko_contig11411, ko_contig18212, ko_contig23597, ko_contig25098, ko_contig25099, ko_contig29018, ko_contig42922, ko_contig45079, ko_contig56922	ra_contig557, ra_contig1560, ra_contig7387, ra_contig18099, ra_contig22666, ra_contig24168, ra_contig35979, ra_contig37313, ra_contig50389	ct_contigs2815, ct_contigs13141, ct_contigs16208, ct_contigs19862, ct_contigs20576, ct_contigs21481, ct_contigs32627	cb_contig1096, cb_contig13181, cb_contig20475, cb_contig20641, cb_contig21841, cb_contig22380, cb_contig22381, cb_contig27205, cb_contig38383, cb_contig42081, cb_contig51292, cb_contig52662
Cellular Processes	Cellular community	Tight junction	ko04530	16	15	15	16	18	0.863918	0.728462	0.728533	0.864441	bg_contig56, bg_contig634, bg_contig2319, bg_contig3456, bg_contig5792, bg_contig6002, bg_contig6523, bg_contig18944, bg_contig27082, bg_contig32083, bg_contig41509, bg_contig42478, bg_contig42744, bg_contig42803, bg_contig44115, bg_contig53954	ko_contig308, ko_contig1397, ko_contig1690, ko_contig2532, ko_contig2909, ko_contig4313, ko_contig9054, ko_contig9184, ko_contig14670, ko_contig23597, ko_contig30046, ko_contig42418, ko_contig43781, ko_contig45871, ko_contig52445	ra_contig175, ra_contig826, ra_contig2951, ra_contig13353, ra_contig15185, ra_contig15259, ra_contig17828, ra_contig22503, ra_contig22504, ra_contig22666, ra_contig23305, ra_contig24168, ra_contig35979, ra_contig36014, ra_contig36096	ct_contigs3505, ct_contigs10919, ct_contigs11136, ct_contigs17904, ct_contigs19039, ct_contigs19120, ct_contigs19715, ct_contigs19716, ct_contigs19862, ct_contigs20188, ct_contigs20189, ct_contigs20190, ct_contigs32627, ct_contigs49724, ct_contigs51433, ct_contigs51665	cb_contig567, cb_contig1233, cb_contig1234, cb_contig1804, cb_contig6482, cb_contig7039, cb_contig15208, cb_contig15209, cb_contig20641, cb_contig21629, cb_contig21756, cb_contig21757, cb_contig22380, cb_contig22381, cb_contig24467, cb_contig38383, cb_contig40194, cb_contig52662
Cellular Processes	Cellular community	Gap junction	ko04540	9	10	5	14	9	1	0.821498	0.424101	0.300129	bg_contig3153, bg_contig3276, bg_contig4476, bg_contig5530, bg_contig25231, bg_contig25392, bg_contig26059, bg_contig27435, bg_contig28917	ko_contig10304, ko_contig18430, ko_contig24167, ko_contig24711, ko_contig24731, ko_contig25275, ko_contig25276, ko_contig25530, ko_contig25531, ko_contig58374	ra_contig1746, ra_contig1970, ra_contig22164, ra_contig23070, ra_contig23073	ct_contigs18130, ct_contigs18323, ct_contigs18645, ct_contigs18646, ct_contigs18647, ct_contigs19488, ct_contigs19710, ct_contigs19711, ct_contigs19713, ct_contigs19936, ct_contigs34265, ct_contigs35911, ct_contigs47974, ct_contigs50848	cb_contig193, cb_contig9172, cb_contig21237, cb_contig21351, cb_contig22206, cb_contig22408, cb_contig22409, cb_contig22557, cb_contig27205
Cellular Processes	Cellular community	Signaling pathways regulating pluripotency of stem cells	ko04550	4	7	2	2	4	1	0.381323	0.687543	0.687611	bg_contig5530, bg_contig25575, bg_contig28917, bg_contig52764	ko_contig10304, ko_contig24459, ko_contig24460, ko_contig26173, ko_contig44163, ko_contig44165, ko_contig54362	ra_contig16178, ra_contig24238	ct_contigs15935, ct_contigs47974	cb_contig9172, cb_contig20136, cb_contig22800, cb_contig27205
Organismal Systems	Immune system	Platelet activation	ko04611	7	7	4	5	8	1	1	0.387828	0.581352	bg_contig5618, bg_contig5619, bg_contig6496, bg_contig7212, bg_contig17027, bg_contig28917, bg_contig43254	ko_contig396, ko_contig3607, ko_contig10304, ko_contig17145, ko_contig24783, ko_contig52445, ko_contig58374	ra_contig389, ra_contig4196, ra_contig33450, ra_contig34323	ct_contigs2690, ct_contigs13369, ct_contigs31867, ct_contigs31868, ct_contigs35387	cb_contig11753, cb_contig21237, cb_contig22438, cb_contig27205, cb_contig33435, cb_contig39278, cb_contig43183, cb_contig52662
Organismal Systems	Immune system	Antigen processing and presentation	ko04612	22	18	26	18	22	1	0.636032	0.563151	0.636638	bg_contig166, bg_contig981, bg_contig1840, bg_contig3173, bg_contig3174, bg_contig3322, bg_contig3485, bg_contig3486, bg_contig3704, bg_contig3724, bg_contig5744, bg_contig9869, bg_contig12524, bg_contig18515, bg_contig25144, bg_contig25427, bg_contig25428, bg_contig27589, bg_contig27884, bg_contig31568, bg_contig36197, bg_contig43638	ko_contig2977, ko_contig3046, ko_contig3047, ko_contig3066, ko_contig4215, ko_contig4480, ko_contig5329, ko_contig17300, ko_contig21354, ko_contig23389, ko_contig23390, ko_contig23517, ko_contig25372, ko_contig26400, ko_contig26402, ko_contig26411, ko_contig43471, ko_contig43539	ra_contig1813, ra_contig1829, ra_contig2024, ra_contig2513, ra_contig5655, ra_contig8596, ra_contig8597, ra_contig13830, ra_contig21462, ra_contig22148, ra_contig22484, ra_contig22485, ra_contig22523, ra_contig22624, ra_contig22646, ra_contig22647, ra_contig23178, ra_contig23346, ra_contig23347, ra_contig23407, ra_contig23894, ra_contig23917, ra_contig23918, ra_contig27905, ra_contig37326, ra_con…	ct_contigs4596, ct_contigs4597, ct_contigs9929, ct_contigs18001, ct_contigs18109, ct_contigs18110, ct_contigs18942, ct_contigs18979, ct_contigs19226, ct_contigs19590, ct_contigs19629, ct_contigs20030, ct_contigs20151, ct_contigs20421, ct_contigs22389, ct_contigs23670, ct_contigs31836, ct_contigs49788	cb_contig671, cb_contig1371, cb_contig2933, cb_contig3309, cb_contig20299, cb_contig21555, cb_contig21556, cb_contig21811, cb_contig21812, cb_contig22347, cb_contig22553, cb_contig22554, cb_contig22624, cb_contig22697, cb_contig22698, cb_contig22797, cb_contig22925, cb_contig22926, cb_contig40342, cb_contig40768, cb_contig40936, cb_contig42452
Organismal Systems	Endocrine system	Renin-angiotensin system	ko04614	4	3	2	3	4	1	1	0.687543	1	bg_contig1896, bg_contig19915, bg_contig41649, bg_contig54143	ko_contig4812, ko_contig16436, ko_contig43738	ra_contig1465, ra_contig24379	ct_contigs19932, ct_contigs44251, ct_contigs49387	cb_contig1537, cb_contig19600, cb_contig38560, cb_contig44574
Organismal Systems	Immune system	Toll-like receptor signaling pathway	ko04620	16	13	10	15	16	1	0.711192	0.32723	1	bg_contig773, bg_contig839, bg_contig2097, bg_contig2099, bg_contig5530, bg_contig13885, bg_contig16841, bg_contig17899, bg_contig20086, bg_contig20289, bg_contig24457, bg_contig28917, bg_contig29417, bg_contig29507, bg_contig42476, bg_contig57590	ko_contig4539, ko_contig10304, ko_contig11411, ko_contig14669, ko_contig18354, ko_contig25098, ko_contig25099, ko_contig42922, ko_contig42988, ko_contig45032, ko_contig56922, ko_contig57237, ko_contig57416	ra_contig557, ra_contig1560, ra_contig2983, ra_contig6500, ra_contig7387, ra_contig7706, ra_contig17461, ra_contig28526, ra_contig37313, ra_contig37822	ct_contigs2815, ct_contigs5300, ct_contigs10845, ct_contigs13141, ct_contigs16208, ct_contigs20576, ct_contigs21091, ct_contigs22745, ct_contigs24958, ct_contigs34652, ct_contigs34990, ct_contigs47817, ct_contigs47974, ct_contigs50014, ct_contigs50027	cb_contig578, cb_contig1126, cb_contig9172, cb_contig11812, cb_contig15928, cb_contig15929, cb_contig18207, cb_contig20475, cb_contig21841, cb_contig25084, cb_contig25085, cb_contig27205, cb_contig38569, cb_contig42081, cb_contig42213, cb_contig52477
Organismal Systems	Immune system	NOD-like receptor signaling pathway	ko04621	6	7	5	5	8	0.79037	1	0.58117	0.581352	bg_contig5744, bg_contig26103, bg_contig26140, bg_contig27589, bg_contig28917, bg_contig45568	ko_contig4624, ko_contig4625, ko_contig10304, ko_contig23533, ko_contig23591, ko_contig26400, ko_contig26402	ra_contig1829, ra_contig15848, ra_contig22624, ra_contig23178, ra_contig24795	ct_contigs18337, ct_contigs18979, ct_contigs20226, ct_contigs33333, ct_contigs51199	cb_contig2498, cb_contig6820, cb_contig15488, cb_contig21555, cb_contig21556, cb_contig22808, cb_contig27205, cb_contig38709
Organismal Systems	Immune system	RIG-I-like receptor signaling pathway	ko04622	10	9	6	10	9	0.822516	1	0.607365	0.82111	bg_contig651, bg_contig5687, bg_contig5688, bg_contig5982, bg_contig15519, bg_contig16748, bg_contig23028, bg_contig23029, bg_contig27809, bg_contig48436	ko_contig1452, ko_contig1453, ko_contig2203, ko_contig2386, ko_contig23823, ko_contig44256, ko_contig44257, ko_contig45034, ko_contig49081	ra_contig7466, ra_contig7640, ra_contig15569, ra_contig24374, ra_contig26198, ra_contig35195	ct_contigs2869, ct_contigs2870, ct_contigs7577, ct_contigs12011, ct_contigs14162, ct_contigs19310, ct_contigs19760, ct_contigs21541, ct_contigs33360, ct_contigs33363	cb_contig2833, cb_contig8042, cb_contig19535, cb_contig22784, cb_contig22785, cb_contig23847, cb_contig23848, cb_contig30018, cb_contig42531
Organismal Systems	Immune system	Cytosolic DNA-sensing pathway	ko04623	22	19	20	21	22	1	0.755375	0.877733	1	bg_contig1357, bg_contig2886, bg_contig6044, bg_contig6053, bg_contig10121, bg_contig17334, bg_contig20807, bg_contig20960, bg_contig23145, bg_contig24547, bg_contig24587, bg_contig26999, bg_contig27844, bg_contig30736, bg_contig40608, bg_contig42152, bg_contig42965, bg_contig45622, bg_contig45623, bg_contig46514, bg_contig47142, bg_contig57811	ko_contig2224, ko_contig2332, ko_contig3208, ko_contig3467, ko_contig3743, ko_contig9896, ko_contig16752, ko_contig18192, ko_contig18194, ko_contig18702, ko_contig22664, ko_contig23067, ko_contig25835, ko_contig27795, ko_contig29982, ko_contig45341, ko_contig53236, ko_contig56661, ko_contig57854	ra_contig3624, ra_contig3667, ra_contig6115, ra_contig8475, ra_contig13533, ra_contig14560, ra_contig15593, ra_contig15620, ra_contig22884, ra_contig22885, ra_contig23480, ra_contig23482, ra_contig25317, ra_contig27518, ra_contig28746, ra_contig35201, ra_contig37092, ra_contig38807, ra_contig48649, ra_contig49847	ct_contigs3454, ct_contigs10068, ct_contigs10846, ct_contigs11015, ct_contigs12468, ct_contigs12469, ct_contigs14162, ct_contigs17378, ct_contigs17580, ct_contigs18657, ct_contigs18888, ct_contigs20693, ct_contigs22294, ct_contigs22795, ct_contigs23852, ct_contigs34136, ct_contigs36834, ct_contigs49543, ct_contigs49952, ct_contigs50006, ct_contigs50522	cb_contig125, cb_contig476, cb_contig1786, cb_contig2556, cb_contig2841, cb_contig5904, cb_contig7459, cb_contig12140, cb_contig12967, cb_contig12968, cb_contig12988, cb_contig12989, cb_contig15141, cb_contig15339, cb_contig20116, cb_contig20721, cb_contig25577, cb_contig26343, cb_contig26810, cb_contig34946, cb_contig41869, cb_contig42050
Organismal Systems	Environmental adaptation	Plant-pathogen interaction	ko04626	69	66	67	55	63	0.598127	0.722346	0.658072	0.578935	bg_contig450, bg_contig594, bg_contig1608, bg_contig1783, bg_contig3765, bg_contig3977, bg_contig4307, bg_contig5288, bg_contig5478, bg_contig5530, bg_contig5744, bg_contig5880, bg_contig5881, bg_contig6203, bg_contig10041, bg_contig10103, bg_contig13668, bg_contig17919, bg_contig18449, bg_contig19909, bg_contig19910, bg_contig20428, bg_contig20643, bg_contig21101, bg_contig23065, bg_contig24131,…	ko_contig266, ko_contig947, ko_contig1499, ko_contig1685, ko_contig1907, ko_contig2467, ko_contig2581, ko_contig2861, ko_contig3771, ko_contig4624, ko_contig4625, ko_contig4680, ko_contig4914, ko_contig5660, ko_contig8388, ko_contig8614, ko_contig9964, ko_contig10028, ko_contig11769, ko_contig12275, ko_contig12281, ko_contig14419, ko_contig14424, ko_contig16660, ko_contig16927, ko_contig16983, ko…	ra_contig375, ra_contig556, ra_contig655, ra_contig877, ra_contig1829, ra_contig2947, ra_contig3132, ra_contig3248, ra_contig6555, ra_contig8332, ra_contig8595, ra_contig9595, ra_contig10694, ra_contig12646, ra_contig13680, ra_contig13805, ra_contig15848, ra_contig16155, ra_contig16488, ra_contig16542, ra_contig16800, ra_contig16887, ra_contig16961, ra_contig17571, ra_contig20388, ra_contig20405,…	ct_contigs1867, ct_contigs3456, ct_contigs4178, ct_contigs4856, ct_contigs10288, ct_contigs11933, ct_contigs12199, ct_contigs12406, ct_contigs12871, ct_contigs13058, ct_contigs13059, ct_contigs13084, ct_contigs13342, ct_contigs13544, ct_contigs16400, ct_contigs17913, ct_contigs18337, ct_contigs18469, ct_contigs18543, ct_contigs18679, ct_contigs18979, ct_contigs19447, ct_contigs19682, ct_contigs19…	cb_contig148, cb_contig1634, cb_contig2158, cb_contig2498, cb_contig2789, cb_contig5941, cb_contig6117, cb_contig6279, cb_contig6820, cb_contig7430, cb_contig7545, cb_contig9120, cb_contig9172, cb_contig9301, cb_contig10173, cb_contig12669, cb_contig13237, cb_contig13515, cb_contig13856, cb_contig14433, cb_contig14704, cb_contig14836, cb_contig15488, cb_contig15825, cb_contig15828, cb_contig16142…
Environmental Information Processing	Signal transduction	Jak-STAT signaling pathway	ko04630	3	6	4	3	5	0.726445	0.771439	1	0.726692	bg_contig11203, bg_contig19181, bg_contig31033	ko_contig2303, ko_contig4851, ko_contig14588, ko_contig18212, ko_contig45079, ko_contig46370	ra_contig1252, ra_contig16338, ra_contig18099, ra_contig50389	ct_contigs21481, ct_contigs22285, ct_contigs32647	cb_contig1096, cb_contig13181, cb_contig22349, cb_contig25560, cb_contig51292
Organismal Systems	Immune system	Natural killer cell mediated cytotoxicity	ko04650	10	14	11	10	12	0.831614	0.69737	1	0.832031	bg_contig637, bg_contig5530, bg_contig6492, bg_contig16841, bg_contig20289, bg_contig28917, bg_contig42476, bg_contig43320, bg_contig56657, bg_contig57590	ko_contig4277, ko_contig10181, ko_contig10304, ko_contig11411, ko_contig15769, ko_contig22403, ko_contig24783, ko_contig25098, ko_contig25099, ko_contig26401, ko_contig42922, ko_contig43011, ko_contig44752, ko_contig56922	ra_contig557, ra_contig1560, ra_contig1623, ra_contig7387, ra_contig15664, ra_contig17533, ra_contig24386, ra_contig27271, ra_contig34209, ra_contig37080, ra_contig37313	ct_contigs2815, ct_contigs13141, ct_contigs13515, ct_contigs13639, ct_contigs16208, ct_contigs20576, ct_contigs22062, ct_contigs35751, ct_contigs36909, ct_contigs47974	cb_contig828, cb_contig1933, cb_contig2936, cb_contig9172, cb_contig9683, cb_contig20475, cb_contig21841, cb_contig27205, cb_contig39156, cb_contig39157, cb_contig42081, cb_contig50734
Organismal Systems	Immune system	T cell receptor signaling pathway	ko04660	8	14	10	7	11	0.647266	0.552017	1	0.481157	bg_contig637, bg_contig5530, bg_contig6492, bg_contig9670, bg_contig25575, bg_contig28917, bg_contig43320, bg_contig56657	ko_contig4277, ko_contig10181, ko_contig10304, ko_contig15769, ko_contig22403, ko_contig24459, ko_contig24460, ko_contig26173, ko_contig26401, ko_contig42278, ko_contig43011, ko_contig44163, ko_contig44165, ko_contig44752	ra_contig1623, ra_contig7249, ra_contig15664, ra_contig16178, ra_contig17533, ra_contig24238, ra_contig24386, ra_contig27271, ra_contig34209, ra_contig37080	ct_contigs13515, ct_contigs13639, ct_contigs22062, ct_contigs31758, ct_contigs35751, ct_contigs36909, ct_contigs47974	cb_contig1933, cb_contig2936, cb_contig9172, cb_contig9683, cb_contig14782, cb_contig22800, cb_contig27205, cb_contig39156, cb_contig39157, cb_contig50734, cb_contig52662
Organismal Systems	Immune system	B cell receptor signaling pathway	ko04662	11	19	13	10	11	1	0.144361	0.686043	1	bg_contig637, bg_contig5530, bg_contig6492, bg_contig16841, bg_contig20289, bg_contig25575, bg_contig28917, bg_contig42476, bg_contig43320, bg_contig56657, bg_contig57590	ko_contig4277, ko_contig10181, ko_contig10304, ko_contig11411, ko_contig15769, ko_contig22403, ko_contig24459, ko_contig24460, ko_contig24783, ko_contig25098, ko_contig25099, ko_contig26173, ko_contig26401, ko_contig42922, ko_contig43011, ko_contig44163, ko_contig44165, ko_contig44752, ko_contig56922	ra_contig557, ra_contig1560, ra_contig1623, ra_contig7387, ra_contig15664, ra_contig16178, ra_contig17533, ra_contig24238, ra_contig24386, ra_contig27271, ra_contig34209, ra_contig37080, ra_contig37313	ct_contigs2815, ct_contigs13141, ct_contigs13515, ct_contigs13639, ct_contigs16208, ct_contigs20576, ct_contigs22062, ct_contigs35751, ct_contigs36909, ct_contigs47974	cb_contig2936, cb_contig9172, cb_contig9683, cb_contig20475, cb_contig21841, cb_contig22800, cb_contig27205, cb_contig39156, cb_contig39157, cb_contig42081, cb_contig50734
Organismal Systems	Immune system	Fc epsilon RI signaling pathway	ko04664	7	9	5	6	9	0.803451	1	0.424101	0.607564	bg_contig5530, bg_contig9670, bg_contig16841, bg_contig20289, bg_contig28917, bg_contig42476, bg_contig57590	ko_contig3607, ko_contig10304, ko_contig11411, ko_contig24783, ko_contig25098, ko_contig25099, ko_contig42278, ko_contig42922, ko_contig56922	ra_contig557, ra_contig1560, ra_contig7249, ra_contig7387, ra_contig37313	ct_contigs2815, ct_contigs13141, ct_contigs16208, ct_contigs20576, ct_contigs31758, ct_contigs47974	cb_contig1933, cb_contig9172, cb_contig11753, cb_contig14782, cb_contig20475, cb_contig21841, cb_contig27205, cb_contig33435, cb_contig42081
Organismal Systems	Immune system	Fc gamma R-mediated phagocytosis	ko04666	27	29	23	29	31	0.693094	0.897515	0.341496	0.89779	bg_contig147, bg_contig1663, bg_contig3540, bg_contig5097, bg_contig5530, bg_contig5544, bg_contig5586, bg_contig6105, bg_contig9434, bg_contig12451, bg_contig16841, bg_contig17913, bg_contig20289, bg_contig20852, bg_contig20853, bg_contig26746, bg_contig26925, bg_contig28033, bg_contig28917, bg_contig42057, bg_contig42058, bg_contig42476, bg_contig46187, bg_contig47452, bg_contig57275, bg_contig…	ko_contig1272, ko_contig2057, ko_contig3705, ko_contig4741, ko_contig9306, ko_contig10304, ko_contig11411, ko_contig14466, ko_contig15556, ko_contig16007, ko_contig17399, ko_contig19287, ko_contig24381, ko_contig24456, ko_contig24457, ko_contig24464, ko_contig24783, ko_contig25098, ko_contig25099, ko_contig25371, ko_contig26470, ko_contig29018, ko_contig41328, ko_contig41451, ko_contig42922, ko_c…	ra_contig557, ra_contig612, ra_contig989, ra_contig1457, ra_contig1560, ra_contig2524, ra_contig2586, ra_contig3146, ra_contig3356, ra_contig3830, ra_contig7387, ra_contig8212, ra_contig13392, ra_contig13504, ra_contig14749, ra_contig14751, ra_contig16032, ra_contig23642, ra_contig23817, ra_contig33934, ra_contig35455, ra_contig37313, ra_contig38321	ct_contigs2146, ct_contigs2603, ct_contigs2604, ct_contigs2815, ct_contigs3995, ct_contigs4061, ct_contigs4491, ct_contigs4635, ct_contigs9153, ct_contigs9622, ct_contigs9725, ct_contigs13141, ct_contigs16208, ct_contigs17636, ct_contigs18107, ct_contigs18455, ct_contigs18539, ct_contigs19959, ct_contigs20203, ct_contigs20576, ct_contigs22995, ct_contigs23468, ct_contigs24898, ct_contigs33625, ct…	cb_contig619, cb_contig1872, cb_contig1933, cb_contig2489, cb_contig2490, cb_contig6802, cb_contig7301, cb_contig9172, cb_contig10787, cb_contig15846, cb_contig18574, cb_contig18647, cb_contig20475, cb_contig20642, cb_contig20643, cb_contig20892, cb_contig20893, cb_contig21279, cb_contig21841, cb_contig24286, cb_contig24309, cb_contig24874, cb_contig27205, cb_contig38062, cb_contig38489, cb_conti…
Environmental Information Processing	Signal transduction	TNF signaling pathway	ko04668	3	3	0	3	3	1	1	0.250034	1	bg_contig5314, bg_contig5530, bg_contig28917	ko_contig4441, ko_contig10304, ko_contig43290		ct_contigs47974, ct_contigs50297, ct_contigs51199	cb_contig9172, cb_contig14779, cb_contig27205
Organismal Systems	Immune system	Leukocyte transendothelial migration	ko04670	4	7	4	4	5	1	0.57596	1	1	bg_contig16841, bg_contig20289, bg_contig42476, bg_contig57590	ko_contig11411, ko_contig24783, ko_contig25098, ko_contig25099, ko_contig42922, ko_contig52445, ko_contig56922	ra_contig557, ra_contig1560, ra_contig7387, ra_contig37313	ct_contigs2815, ct_contigs13141, ct_contigs16208, ct_contigs20576	cb_contig1933, cb_contig20475, cb_contig21841, cb_contig42081, cb_contig52662
Organismal Systems	Environmental adaptation	Circadian rhythm	ko04710	13	10	14	8	12	0.843836	0.831867	0.697256	0.503957	bg_contig734, bg_contig791, bg_contig2860, bg_contig7418, bg_contig12085, bg_contig20987, bg_contig25233, bg_contig25234, bg_contig25614, bg_contig41038, bg_contig42493, bg_contig46260, bg_contig46261	ko_contig322, ko_contig323, ko_contig5924, ko_contig15423, ko_contig24713, ko_contig24998, ko_contig24999, ko_contig26225, ko_contig37779, ko_contig58039	ra_contig7659, ra_contig9224, ra_contig21967, ra_contig22684, ra_contig22688, ra_contig23611, ra_contig23612, ra_contig24963, ra_contig24964, ra_contig24966, ra_contig25155, ra_contig37779, ra_contig37780, ra_contig38312	ct_contigs10148, ct_contigs11424, ct_contigs18035, ct_contigs19923, ct_contigs19985, ct_contigs19986, ct_contigs20720, ct_contigs20721	cb_contig6828, cb_contig6829, cb_contig14159, cb_contig16011, cb_contig16117, cb_contig21934, cb_contig22569, cb_contig22962, cb_contig22963, cb_contig27311, cb_contig33995, cb_contig39642
Organismal Systems	Environmental adaptation	Circadian rhythm - fly	ko04711	1	5	2	0	1	1	0.120033	0.619797	1	bg_contig25575	ko_contig24459, ko_contig24460, ko_contig26173, ko_contig44163, ko_contig44165	ra_contig16178, ra_contig24238		cb_contig22800
Organismal Systems	Environmental adaptation	Circadian rhythm - plant	ko04712	23	20	20	20	24	1	0.651804	0.651922	0.652446	bg_contig323, bg_contig2254, bg_contig2448, bg_contig5253, bg_contig5792, bg_contig5924, bg_contig7233, bg_contig7354, bg_contig7355, bg_contig11599, bg_contig19811, bg_contig19812, bg_contig26698, bg_contig26699, bg_contig27082, bg_contig27671, bg_contig31627, bg_contig41180, bg_contig42478, bg_contig43574, bg_contig44115, bg_contig45175, bg_contig46165	ko_contig2532, ko_contig4154, ko_contig4313, ko_contig8435, ko_contig8564, ko_contig8951, ko_contig9067, ko_contig18251, ko_contig21656, ko_contig21719, ko_contig23597, ko_contig23730, ko_contig24022, ko_contig24023, ko_contig28858, ko_contig42054, ko_contig43951, ko_contig43952, ko_contig46260, ko_contig53164	ra_contig6405, ra_contig8511, ra_contig16729, ra_contig22666, ra_contig23532, ra_contig23533, ra_contig24168, ra_contig26720, ra_contig33471, ra_contig33472, ra_contig34090, ra_contig34091, ra_contig35760, ra_contig35879, ra_contig35979, ra_contig36871, ra_contig38376, ra_contig40401, ra_contig41897, ra_contig47155	ct_contigs2422, ct_contigs2423, ct_contigs3604, ct_contigs4047, ct_contigs4640, ct_contigs17400, ct_contigs17853, ct_contigs19862, ct_contigs20011, ct_contigs21312, ct_contigs21587, ct_contigs22615, ct_contigs32627, ct_contigs33768, ct_contigs33800, ct_contigs33801, ct_contigs34397, ct_contigs36946, ct_contigs43896, ct_contigs50021	cb_contig299, cb_contig1639, cb_contig1640, cb_contig10470, cb_contig11686, cb_contig11719, cb_contig13839, cb_contig14149, cb_contig14253, cb_contig14595, cb_contig20542, cb_contig20641, cb_contig21539, cb_contig22166, cb_contig22167, cb_contig22380, cb_contig22381, cb_contig22766, cb_contig23614, cb_contig25206, cb_contig38383, cb_contig38691, cb_contig39356, cb_contig44818
Organismal Systems	Environmental adaptation	Circadian entrainment	ko04713	6	6	7	6	6	1	1	0.787665	1	bg_contig2339, bg_contig25600, bg_contig28089, bg_contig28090, bg_contig28091, bg_contig28917	ko_contig5317, ko_contig10304, ko_contig24078, ko_contig25318, ko_contig44054, ko_contig58374	ra_contig1220, ra_contig17764, ra_contig17765, ra_contig17766, ra_contig22536, ra_contig22537, ra_contig26373	ct_contigs19939, ct_contigs20432, ct_contigs34129, ct_contigs34130, ct_contigs34131, ct_contigs34132	cb_contig12668, cb_contig15754, cb_contig21237, cb_contig22398, cb_contig22860, cb_contig27205
Organismal Systems	Nervous system	Long-term potentiation	ko04720	17	19	16	15	18	1	0.869763	0.864273	0.728849	bg_contig637, bg_contig4476, bg_contig5530, bg_contig5618, bg_contig5619, bg_contig6492, bg_contig6496, bg_contig11203, bg_contig17027, bg_contig25600, bg_contig28089, bg_contig28090, bg_contig28091, bg_contig28917, bg_contig43254, bg_contig43320, bg_contig56657	ko_contig396, ko_contig2303, ko_contig4277, ko_contig4851, ko_contig5317, ko_contig10181, ko_contig10304, ko_contig15769, ko_contig17145, ko_contig18212, ko_contig18430, ko_contig22403, ko_contig24078, ko_contig25318, ko_contig26401, ko_contig43011, ko_contig44752, ko_contig45079, ko_contig58374	ra_contig389, ra_contig1220, ra_contig1623, ra_contig15664, ra_contig17533, ra_contig18099, ra_contig22536, ra_contig22537, ra_contig24386, ra_contig26373, ra_contig27271, ra_contig33450, ra_contig34209, ra_contig34323, ra_contig37080, ra_contig50389	ct_contigs2690, ct_contigs13369, ct_contigs13515, ct_contigs13639, ct_contigs19939, ct_contigs20432, ct_contigs21481, ct_contigs22062, ct_contigs31867, ct_contigs31868, ct_contigs35387, ct_contigs35751, ct_contigs35911, ct_contigs36909, ct_contigs47974	cb_contig828, cb_contig1096, cb_contig2936, cb_contig9172, cb_contig9683, cb_contig12668, cb_contig13181, cb_contig21237, cb_contig22398, cb_contig22438, cb_contig22860, cb_contig27205, cb_contig39156, cb_contig39157, cb_contig39278, cb_contig43183, cb_contig50734, cb_contig51292
Organismal Systems	Nervous system	Synaptic vesicle cycle	ko04721	30	40	31	38	40	0.280167	0.911007	0.34327	1	bg_contig1821, bg_contig3176, bg_contig3340, bg_contig3357, bg_contig5737, bg_contig6482, bg_contig6508, bg_contig6517, bg_contig6955, bg_contig20195, bg_contig20350, bg_contig20352, bg_contig20555, bg_contig25518, bg_contig26157, bg_contig26504, bg_contig27254, bg_contig27268, bg_contig27483, bg_contig27484, bg_contig35594, bg_contig41581, bg_contig42062, bg_contig42211, bg_contig42482, bg_conti…	ko_contig407, ko_contig635, ko_contig1677, ko_contig2608, ko_contig2967, ko_contig3436, ko_contig5095, ko_contig7994, ko_contig7996, ko_contig9359, ko_contig9360, ko_contig10477, ko_contig12743, ko_contig14541, ko_contig17703, ko_contig23734, ko_contig23735, ko_contig23914, ko_contig23921, ko_contig23922, ko_contig24288, ko_contig24289, ko_contig24853, ko_contig24854, ko_contig25614, ko_contig256…	ra_contig781, ra_contig1789, ra_contig3221, ra_contig3229, ra_contig6459, ra_contig6972, ra_contig7236, ra_contig7432, ra_contig7434, ra_contig15258, ra_contig16319, ra_contig17106, ra_contig22153, ra_contig22154, ra_contig22344, ra_contig22902, ra_contig23020, ra_contig23021, ra_contig23740, ra_contig23925, ra_contig23966, ra_contig24581, ra_contig33723, ra_contig34049, ra_contig34340, ra_contig…	ct_contigs3488, ct_contigs3978, ct_contigs4204, ct_contigs4737, ct_contigs13290, ct_contigs13447, ct_contigs17859, ct_contigs17860, ct_contigs17926, ct_contigs17929, ct_contigs18168, ct_contigs18273, ct_contigs18489, ct_contigs18490, ct_contigs18637, ct_contigs18800, ct_contigs19084, ct_contigs19376, ct_contigs19580, ct_contigs20124, ct_contigs20176, ct_contigs31346, ct_contigs32147, ct_contigs32…	cb_contig73, cb_contig205, cb_contig1328, cb_contig1554, cb_contig3119, cb_contig5891, cb_contig6248, cb_contig6472, cb_contig6904, cb_contig12005, cb_contig14633, cb_contig15422, cb_contig15862, cb_contig15865, cb_contig16241, cb_contig16264, cb_contig20381, cb_contig20672, cb_contig20769, cb_contig20770, cb_contig21284, cb_contig21396, cb_contig21397, cb_contig21399, cb_contig21459, cb_contig21…
Organismal Systems	Nervous system	Neurotrophin signaling pathway	ko04722	29	29	24	26	29	1	1	0.583598	0.788391	bg_contig773, bg_contig839, bg_contig875, bg_contig2097, bg_contig2099, bg_contig5530, bg_contig6086, bg_contig9670, bg_contig13885, bg_contig16841, bg_contig17899, bg_contig19610, bg_contig19611, bg_contig20086, bg_contig20289, bg_contig24457, bg_contig25575, bg_contig25600, bg_contig27055, bg_contig28089, bg_contig28090, bg_contig28091, bg_contig28917, bg_contig29043, bg_contig29044, bg_contig2…	ko_contig4539, ko_contig5317, ko_contig9063, ko_contig10304, ko_contig11411, ko_contig14669, ko_contig18354, ko_contig23524, ko_contig23525, ko_contig24078, ko_contig24459, ko_contig24460, ko_contig24783, ko_contig25098, ko_contig25099, ko_contig25318, ko_contig25529, ko_contig26173, ko_contig42278, ko_contig42922, ko_contig42988, ko_contig44163, ko_contig44165, ko_contig45032, ko_contig45552, ko…	ra_contig557, ra_contig1220, ra_contig1560, ra_contig2435, ra_contig2983, ra_contig6500, ra_contig7249, ra_contig7387, ra_contig7706, ra_contig8733, ra_contig14270, ra_contig16178, ra_contig17461, ra_contig22346, ra_contig22347, ra_contig22536, ra_contig22537, ra_contig22907, ra_contig24238, ra_contig25950, ra_contig28526, ra_contig37313, ra_contig37822, ra_contig48099	ct_contigs2815, ct_contigs5300, ct_contigs8784, ct_contigs10845, ct_contigs13141, ct_contigs16208, ct_contigs19488, ct_contigs19639, ct_contigs19640, ct_contigs19939, ct_contigs20432, ct_contigs20576, ct_contigs20886, ct_contigs21091, ct_contigs22745, ct_contigs24958, ct_contigs31758, ct_contigs34652, ct_contigs34990, ct_contigs47817, ct_contigs47974, ct_contigs49586, ct_contigs49587, ct_contigs4…	cb_contig179, cb_contig578, cb_contig828, cb_contig1933, cb_contig6271, cb_contig9172, cb_contig12668, cb_contig14782, cb_contig15928, cb_contig15929, cb_contig18207, cb_contig20475, cb_contig21841, cb_contig22398, cb_contig22648, cb_contig22649, cb_contig22652, cb_contig22800, cb_contig22860, cb_contig25084, cb_contig25085, cb_contig27205, cb_contig38569, cb_contig42081, cb_contig42213, cb_conti…
Organismal Systems	Nervous system	Retrograde endocannabinoid signaling	ko04723	5	8	6	9	8	0.580785	1	0.790595	0.811673	bg_contig2339, bg_contig4476, bg_contig6517, bg_contig28917, bg_contig44879	ko_contig1393, ko_contig10304, ko_contig12743, ko_contig18430, ko_contig27579, ko_contig44054, ko_contig46229, ko_contig58374	ra_contig781, ra_contig17764, ra_contig17765, ra_contig17766, ra_contig35574, ra_contig37298	ct_contigs34129, ct_contigs34130, ct_contigs34131, ct_contigs34132, ct_contigs35911, ct_contigs46574, ct_contigs47883, ct_contigs49311, ct_contigs51222	cb_contig1328, cb_contig3119, cb_contig5891, cb_contig6904, cb_contig15754, cb_contig21237, cb_contig27205, cb_contig51981
Organismal Systems	Nervous system	Glutamatergic synapse	ko04724	15	22	21	20	21	0.40412	0.878869	1	1	bg_contig637, bg_contig2339, bg_contig3540, bg_contig3561, bg_contig4476, bg_contig5544, bg_contig5586, bg_contig6492, bg_contig19760, bg_contig25399, bg_contig27315, bg_contig28917, bg_contig43320, bg_contig56657, bg_contig57275	ko_contig2515, ko_contig3036, ko_contig3607, ko_contig4277, ko_contig10181, ko_contig10304, ko_contig15769, ko_contig16007, ko_contig18430, ko_contig19287, ko_contig22403, ko_contig24381, ko_contig25371, ko_contig26401, ko_contig41328, ko_contig43011, ko_contig44054, ko_contig44267, ko_contig44268, ko_contig44752, ko_contig46646, ko_contig58374	ra_contig1623, ra_contig2586, ra_contig7986, ra_contig8212, ra_contig15664, ra_contig17533, ra_contig17764, ra_contig17765, ra_contig17766, ra_contig22461, ra_contig22546, ra_contig22547, ra_contig22652, ra_contig22847, ra_contig24386, ra_contig26373, ra_contig27077, ra_contig27271, ra_contig33934, ra_contig34209, ra_contig37080	ct_contigs4061, ct_contigs13515, ct_contigs13639, ct_contigs17816, ct_contigs18041, ct_contigs18137, ct_contigs18455, ct_contigs18707, ct_contigs22062, ct_contigs22995, ct_contigs23468, ct_contigs34129, ct_contigs34130, ct_contigs34131, ct_contigs34132, ct_contigs35751, ct_contigs35911, ct_contigs35992, ct_contigs36909, ct_contigs50070	cb_contig1514, cb_contig2936, cb_contig6802, cb_contig7301, cb_contig9683, cb_contig10787, cb_contig11753, cb_contig15754, cb_contig21237, cb_contig21279, cb_contig21780, cb_contig22760, cb_contig27205, cb_contig33435, cb_contig39156, cb_contig39157, cb_contig42189, cb_contig42796, cb_contig50450, cb_contig50734, cb_contig53918
Organismal Systems	Nervous system	Cholinergic synapse	ko04725	3	5	4	5	5	0.726445	1	1	1	bg_contig2339, bg_contig5530, bg_contig28917	ko_contig5317, ko_contig10304, ko_contig25318, ko_contig44054, ko_contig58374	ra_contig1220, ra_contig17764, ra_contig17765, ra_contig17766	ct_contigs34129, ct_contigs34130, ct_contigs34131, ct_contigs34132, ct_contigs47974	cb_contig9172, cb_contig12668, cb_contig15754, cb_contig21237, cb_contig27205
Organismal Systems	Nervous system	Serotonergic synapse	ko04726	4	4	4	8	7	0.548587	0.548895	0.548931	0.800572	bg_contig2339, bg_contig5530, bg_contig7212, bg_contig28917	ko_contig3607, ko_contig10304, ko_contig44054, ko_contig58374	ra_contig16535, ra_contig17764, ra_contig17765, ra_contig17766	ct_contigs3698, ct_contigs19392, ct_contigs32919, ct_contigs34129, ct_contigs34130, ct_contigs34131, ct_contigs34132, ct_contigs47974	cb_contig828, cb_contig9172, cb_contig11753, cb_contig15754, cb_contig21237, cb_contig27205, cb_contig33435
Organismal Systems	Nervous system	GABAergic synapse	ko04727	15	15	23	21	23	0.254904	0.256144	1	0.880709	bg_contig1821, bg_contig2339, bg_contig3561, bg_contig6517, bg_contig12197, bg_contig19247, bg_contig19760, bg_contig25399, bg_contig26094, bg_contig27315, bg_contig30798, bg_contig44099, bg_contig44879, bg_contig46193, bg_contig46523	ko_contig407, ko_contig2515, ko_contig2555, ko_contig3036, ko_contig3373, ko_contig12743, ko_contig25673, ko_contig42224, ko_contig42225, ko_contig44054, ko_contig44267, ko_contig44268, ko_contig44406, ko_contig46229, ko_contig46646	ra_contig781, ra_contig1783, ra_contig7986, ra_contig15258, ra_contig16321, ra_contig17637, ra_contig17764, ra_contig17765, ra_contig17766, ra_contig22378, ra_contig22461, ra_contig22546, ra_contig22547, ra_contig22652, ra_contig22847, ra_contig22859, ra_contig24452, ra_contig24453, ra_contig24455, ra_contig25680, ra_contig27077, ra_contig37298, ra_contig38278	ct_contigs13332, ct_contigs17816, ct_contigs18041, ct_contigs18119, ct_contigs18137, ct_contigs18304, ct_contigs18305, ct_contigs18707, ct_contigs18791, ct_contigs18967, ct_contigs18968, ct_contigs19317, ct_contigs32147, ct_contigs34129, ct_contigs34130, ct_contigs34131, ct_contigs34132, ct_contigs35992, ct_contigs46574, ct_contigs47883, ct_contigs51222	cb_contig1328, cb_contig1514, cb_contig1648, cb_contig1649, cb_contig3119, cb_contig3332, cb_contig5891, cb_contig6904, cb_contig14273, cb_contig15754, cb_contig21780, cb_contig21969, cb_contig21970, cb_contig22195, cb_contig22694, cb_contig22760, cb_contig25590, cb_contig27253, cb_contig41802, cb_contig42189, cb_contig42336, cb_contig52360, cb_contig53918
Organismal Systems	Nervous system	Dopaminergic synapse	ko04728	24	18	25	25	20	0.548011	0.871488	0.455552	0.455193	bg_contig2319, bg_contig2339, bg_contig3456, bg_contig5618, bg_contig5619, bg_contig6002, bg_contig6496, bg_contig11625, bg_contig17027, bg_contig19625, bg_contig19626, bg_contig19670, bg_contig25575, bg_contig25600, bg_contig28089, bg_contig28090, bg_contig28091, bg_contig30694, bg_contig30695, bg_contig41509, bg_contig42744, bg_contig42803, bg_contig43254, bg_contig53954	ko_contig396, ko_contig1221, ko_contig2909, ko_contig5317, ko_contig10194, ko_contig17145, ko_contig17452, ko_contig24078, ko_contig24459, ko_contig24460, ko_contig25318, ko_contig26173, ko_contig42418, ko_contig43781, ko_contig44054, ko_contig44163, ko_contig44165, ko_contig58374	ra_contig389, ra_contig1220, ra_contig2951, ra_contig7234, ra_contig8656, ra_contig12717, ra_contig15259, ra_contig16178, ra_contig16535, ra_contig17230, ra_contig17231, ra_contig17764, ra_contig17765, ra_contig17766, ra_contig20145, ra_contig22503, ra_contig22504, ra_contig22536, ra_contig22537, ra_contig24238, ra_contig26373, ra_contig33450, ra_contig34323, ra_contig36096, ra_contig37347	ct_contigs2670, ct_contigs2690, ct_contigs3528, ct_contigs3529, ct_contigs10919, ct_contigs12098, ct_contigs12743, ct_contigs13369, ct_contigs19039, ct_contigs19392, ct_contigs19715, ct_contigs19716, ct_contigs19939, ct_contigs20188, ct_contigs20189, ct_contigs20190, ct_contigs20432, ct_contigs31867, ct_contigs31868, ct_contigs34129, ct_contigs34130, ct_contigs34131, ct_contigs34132, ct_contigs35…	cb_contig12668, cb_contig15208, cb_contig15209, cb_contig15754, cb_contig18931, cb_contig21237, cb_contig21629, cb_contig21756, cb_contig21757, cb_contig22398, cb_contig22438, cb_contig22800, cb_contig22860, cb_contig39278, cb_contig40194, cb_contig41028, cb_contig41093, cb_contig42612, cb_contig43183, cb_contig47827
Organismal Systems	Nervous system	Long-term depression	ko04730	7	5	4	7	10	0.628741	0.301866	0.179705	0.62941	bg_contig2319, bg_contig3456, bg_contig5530, bg_contig28917, bg_contig41509, bg_contig42744, bg_contig42803	ko_contig2909, ko_contig3607, ko_contig10304, ko_contig42418, ko_contig58374	ra_contig15259, ra_contig22503, ra_contig22504, ra_contig36096	ct_contigs10919, ct_contigs19715, ct_contigs19716, ct_contigs20188, ct_contigs20189, ct_contigs20190, ct_contigs47974	cb_contig828, cb_contig9172, cb_contig11753, cb_contig21237, cb_contig21629, cb_contig21756, cb_contig21757, cb_contig27205, cb_contig33435, cb_contig40194
Organismal Systems	Sensory system	Olfactory transduction	ko04740	5	4	6	6	7	0.774269	0.548895	1	1	bg_contig2339, bg_contig25600, bg_contig28089, bg_contig28090, bg_contig28091	ko_contig5317, ko_contig24078, ko_contig25318, ko_contig44054	ra_contig1220, ra_contig17764, ra_contig17765, ra_contig17766, ra_contig22536, ra_contig22537	ct_contigs19939, ct_contigs20432, ct_contigs34129, ct_contigs34130, ct_contigs34131, ct_contigs34132	cb_contig2275, cb_contig12668, cb_contig15754, cb_contig22398, cb_contig22860, cb_contig23935, cb_contig51614
Organismal Systems	Sensory system	Taste transduction	ko04742	2	3	3	2	2	1	0.683354	0.683177	1	bg_contig28722, bg_contig30746	ko_contig11109, ko_contig27262, ko_contig30610	ra_contig1624, ra_contig48848, ra_contig50368	ct_contigs48542, ct_contigs52323	cb_contig13234, cb_contig25590
Organismal Systems	Sensory system	Phototransduction	ko04744	5	2	5	6	3	0.504881	1	0.501789	0.335944	bg_contig2339, bg_contig25600, bg_contig28089, bg_contig28090, bg_contig28091	ko_contig24078, ko_contig44054	ra_contig17764, ra_contig17765, ra_contig17766, ra_contig22536, ra_contig22537	ct_contigs19939, ct_contigs20432, ct_contigs34129, ct_contigs34130, ct_contigs34131, ct_contigs34132	cb_contig15754, cb_contig22398, cb_contig22860
Organismal Systems	Sensory system	Phototransduction - fly	ko04745	4	5	3	2	4	1	0.750654	1	0.687611	bg_contig25600, bg_contig28089, bg_contig28090, bg_contig28091	ko_contig1393, ko_contig5317, ko_contig24078, ko_contig25318, ko_contig58374	ra_contig1220, ra_contig22536, ra_contig22537	ct_contigs19939, ct_contigs20432	cb_contig12668, cb_contig21237, cb_contig22398, cb_contig22860
Organismal Systems	Sensory system	Inflammatory mediator regulation of TRP channels	ko04750	9	8	6	7	10	1	0.814579	0.454666	0.62941	bg_contig5618, bg_contig5619, bg_contig6496, bg_contig17027, bg_contig25600, bg_contig28089, bg_contig28090, bg_contig28091, bg_contig43254	ko_contig396, ko_contig3607, ko_contig5317, ko_contig17145, ko_contig24078, ko_contig24783, ko_contig25318, ko_contig58374	ra_contig389, ra_contig1220, ra_contig22536, ra_contig22537, ra_contig33450, ra_contig34323	ct_contigs2690, ct_contigs13369, ct_contigs19939, ct_contigs20432, ct_contigs31867, ct_contigs31868, ct_contigs35387	cb_contig1933, cb_contig11753, cb_contig12668, cb_contig21237, cb_contig22398, cb_contig22438, cb_contig22860, cb_contig33435, cb_contig39278, cb_contig43183
Cellular Processes	Cell motility	Regulation of actin cytoskeleton	ko04810	32	33	30	34	38	0.548907	0.635674	0.396874	0.812902	bg_contig1663, bg_contig5097, bg_contig5198, bg_contig5530, bg_contig5618, bg_contig5619, bg_contig6105, bg_contig6496, bg_contig10943, bg_contig12451, bg_contig16841, bg_contig17027, bg_contig17913, bg_contig20289, bg_contig20852, bg_contig20853, bg_contig25387, bg_contig25389, bg_contig26746, bg_contig26925, bg_contig27574, bg_contig28033, bg_contig28917, bg_contig42057, bg_contig42058, bg_cont…	ko_contig396, ko_contig1272, ko_contig2057, ko_contig3638, ko_contig3705, ko_contig4741, ko_contig4967, ko_contig5004, ko_contig8213, ko_contig9193, ko_contig10304, ko_contig11411, ko_contig14466, ko_contig14755, ko_contig15556, ko_contig17145, ko_contig18636, ko_contig24456, ko_contig24457, ko_contig24464, ko_contig25098, ko_contig25099, ko_contig25309, ko_contig26470, ko_contig29018, ko_contig4…	ra_contig389, ra_contig557, ra_contig612, ra_contig989, ra_contig1457, ra_contig1560, ra_contig3146, ra_contig3356, ra_contig3830, ra_contig7387, ra_contig13392, ra_contig14749, ra_contig14751, ra_contig16032, ra_contig17457, ra_contig22568, ra_contig22569, ra_contig23642, ra_contig23817, ra_contig26918, ra_contig33450, ra_contig34323, ra_contig34460, ra_contig35169, ra_contig35455, ra_contig3722…	ct_contigs2146, ct_contigs2603, ct_contigs2604, ct_contigs2690, ct_contigs2815, ct_contigs3995, ct_contigs4491, ct_contigs4635, ct_contigs8614, ct_contigs9153, ct_contigs9622, ct_contigs13141, ct_contigs13369, ct_contigs16208, ct_contigs18107, ct_contigs18124, ct_contigs18539, ct_contigs19959, ct_contigs20203, ct_contigs20576, ct_contigs20930, ct_contigs24898, ct_contigs31867, ct_contigs31868, ct…	cb_contig321, cb_contig828, cb_contig1872, cb_contig2489, cb_contig2490, cb_contig2916, cb_contig2917, cb_contig6103, cb_contig9172, cb_contig14451, cb_contig15394, cb_contig15395, cb_contig15846, cb_contig18574, cb_contig18647, cb_contig20475, cb_contig20642, cb_contig20643, cb_contig20892, cb_contig20893, cb_contig21069, cb_contig21841, cb_contig22438, cb_contig23501, cb_contig24309, cb_contig2…
Organismal Systems	Endocrine system	Insulin signaling pathway	ko04910	44	39	35	35	41	0.743846	1	0.644751	0.644867	bg_contig326, bg_contig327, bg_contig716, bg_contig791, bg_contig2239, bg_contig3148, bg_contig3257, bg_contig4793, bg_contig5530, bg_contig5618, bg_contig5619, bg_contig5816, bg_contig6496, bg_contig7418, bg_contig9434, bg_contig9670, bg_contig11712, bg_contig12085, bg_contig13389, bg_contig17027, bg_contig18504, bg_contig19181, bg_contig20531, bg_contig20674, bg_contig23576, bg_contig24090, bg_…	ko_contig322, ko_contig323, ko_contig396, ko_contig886, ko_contig2045, ko_contig2975, ko_contig4382, ko_contig5924, ko_contig8262, ko_contig9306, ko_contig10304, ko_contig14588, ko_contig15423, ko_contig16883, ko_contig17145, ko_contig17399, ko_contig18597, ko_contig23334, ko_contig24078, ko_contig24459, ko_contig24460, ko_contig25833, ko_contig26173, ko_contig26225, ko_contig26438, ko_contig2826…	ra_contig262, ra_contig389, ra_contig1252, ra_contig2524, ra_contig2862, ra_contig3443, ra_contig6298, ra_contig6442, ra_contig6487, ra_contig7249, ra_contig7659, ra_contig7806, ra_contig13504, ra_contig16178, ra_contig16654, ra_contig16893, ra_contig21967, ra_contig22536, ra_contig22537, ra_contig23854, ra_contig23873, ra_contig23986, ra_contig24238, ra_contig28901, ra_contig29124, ra_contig2931…	ct_contigs2690, ct_contigs3831, ct_contigs9551, ct_contigs9725, ct_contigs10148, ct_contigs11424, ct_contigs12467, ct_contigs13350, ct_contigs13369, ct_contigs13546, ct_contigs18441, ct_contigs19923, ct_contigs19939, ct_contigs20432, ct_contigs20724, ct_contigs22285, ct_contigs23772, ct_contigs24464, ct_contigs31737, ct_contigs31758, ct_contigs31848, ct_contigs31867, ct_contigs31868, ct_contigs32…	cb_contig619, cb_contig828, cb_contig968, cb_contig2612, cb_contig6165, cb_contig6627, cb_contig9172, cb_contig14073, cb_contig14074, cb_contig14287, cb_contig14452, cb_contig14782, cb_contig16011, cb_contig16117, cb_contig16193, cb_contig20534, cb_contig21481, cb_contig22129, cb_contig22349, cb_contig22398, cb_contig22438, cb_contig22507, cb_contig22800, cb_contig22860, cb_contig23922, cb_contig…
Organismal Systems	Endocrine system	Insulin secretion	ko04911	0	3	1	0	2	0.499946	0.683354	1	0.500059		ko_contig5317, ko_contig25318, ko_contig58374	ra_contig1220		cb_contig12668, cb_contig21237
Organismal Systems	Endocrine system	GnRH signaling pathway	ko04912	10	11	6	9	14	0.54073	0.690149	0.115484	0.405519	bg_contig3540, bg_contig5530, bg_contig5544, bg_contig5586, bg_contig25600, bg_contig28089, bg_contig28090, bg_contig28091, bg_contig28917, bg_contig57275	ko_contig3607, ko_contig5317, ko_contig10304, ko_contig16007, ko_contig19287, ko_contig24078, ko_contig24381, ko_contig25318, ko_contig25371, ko_contig41328, ko_contig58374	ra_contig1220, ra_contig2586, ra_contig8212, ra_contig22536, ra_contig22537, ra_contig33934	ct_contigs4061, ct_contigs18455, ct_contigs19488, ct_contigs19939, ct_contigs20432, ct_contigs22995, ct_contigs23468, ct_contigs47974, ct_contigs50070	cb_contig6271, cb_contig6802, cb_contig7301, cb_contig9172, cb_contig10787, cb_contig11753, cb_contig12668, cb_contig21237, cb_contig21279, cb_contig22398, cb_contig22860, cb_contig27205, cb_contig33435, cb_contig50450
Organismal Systems	Endocrine system	Ovarian Steroidogenesis	ko04913	1	1	4	3	2	1	1	0.446651	0.68247	bg_contig28088	ko_contig3607	ra_contig100, ra_contig23344, ra_contig23914, ra_contig26572	ct_contigs3178, ct_contigs3698, ct_contigs17974	cb_contig11753, cb_contig33435
Organismal Systems	Endocrine system	Progesterone-mediated oocyte maturation	ko04914	28	28	29	24	29	1	1	1	0.584329	bg_contig1001, bg_contig1921, bg_contig3962, bg_contig5530, bg_contig5744, bg_contig6731, bg_contig6965, bg_contig13231, bg_contig23158, bg_contig23440, bg_contig23782, bg_contig24314, bg_contig27589, bg_contig28917, bg_contig28994, bg_contig31541, bg_contig31597, bg_contig32001, bg_contig32214, bg_contig32215, bg_contig42513, bg_contig44844, bg_contig45985, bg_contig49443, bg_contig53281, bg_con…	ko_contig1116, ko_contig3085, ko_contig3302, ko_contig4543, ko_contig5795, ko_contig5902, ko_contig10304, ko_contig10705, ko_contig13628, ko_contig14540, ko_contig18816, ko_contig20070, ko_contig20420, ko_contig22218, ko_contig26400, ko_contig26402, ko_contig38954, ko_contig40006, ko_contig40049, ko_contig43707, ko_contig44783, ko_contig47419, ko_contig48271, ko_contig48459, ko_contig53610, ko_co…	ra_contig1829, ra_contig9520, ra_contig9602, ra_contig10314, ra_contig11713, ra_contig13468, ra_contig13629, ra_contig13766, ra_contig20136, ra_contig22624, ra_contig22658, ra_contig23178, ra_contig26383, ra_contig26677, ra_contig26689, ra_contig29273, ra_contig31600, ra_contig32182, ra_contig32842, ra_contig34251, ra_contig37353, ra_contig37765, ra_contig40136, ra_contig45258, ra_contig45621, ra…	ct_contigs3625, ct_contigs4227, ct_contigs10195, ct_contigs14238, ct_contigs17456, ct_contigs18979, ct_contigs19200, ct_contigs21143, ct_contigs21871, ct_contigs23121, ct_contigs24025, ct_contigs24616, ct_contigs28288, ct_contigs31400, ct_contigs37130, ct_contigs43488, ct_contigs43934, ct_contigs44150, ct_contigs45558, ct_contigs46513, ct_contigs47974, ct_contigs48357, ct_contigs51548, ct_contigs…	cb_contig306, cb_contig827, cb_contig828, cb_contig1952, cb_contig2256, cb_contig2677, cb_contig2800, cb_contig5069, cb_contig9172, cb_contig9421, cb_contig10774, cb_contig11440, cb_contig12877, cb_contig13535, cb_contig18709, cb_contig18987, cb_contig21555, cb_contig21556, cb_contig26744, cb_contig27205, cb_contig32581, cb_contig32728, cb_contig33400, cb_contig35220, cb_contig35257, cb_contig414…
Organismal Systems	Endocrine system	Estrogen signaling pathway	ko04915	16	15	13	10	18	0.863918	0.728462	0.473448	0.185662	bg_contig3322, bg_contig3459, bg_contig3704, bg_contig3724, bg_contig4571, bg_contig5530, bg_contig5744, bg_contig25600, bg_contig26103, bg_contig26140, bg_contig27589, bg_contig27884, bg_contig28089, bg_contig28090, bg_contig28091, bg_contig28917	ko_contig3046, ko_contig3047, ko_contig4215, ko_contig4480, ko_contig10304, ko_contig23389, ko_contig23390, ko_contig23533, ko_contig23591, ko_contig24078, ko_contig26400, ko_contig26402, ko_contig26480, ko_contig43471, ko_contig58374	ra_contig1813, ra_contig1829, ra_contig15848, ra_contig22148, ra_contig22523, ra_contig22536, ra_contig22537, ra_contig22624, ra_contig23178, ra_contig23263, ra_contig23346, ra_contig23347, ra_contig24795	ct_contigs18001, ct_contigs18337, ct_contigs18942, ct_contigs18979, ct_contigs19076, ct_contigs19629, ct_contigs19939, ct_contigs20432, ct_contigs33333, ct_contigs47974	cb_contig2498, cb_contig6820, cb_contig9172, cb_contig20378, cb_contig20379, cb_contig21237, cb_contig21555, cb_contig21556, cb_contig21811, cb_contig21812, cb_contig22347, cb_contig22398, cb_contig22553, cb_contig22554, cb_contig22808, cb_contig22860, cb_contig25590, cb_contig27205
Organismal Systems	Endocrine system	Melanogenesis	ko04916	8	14	7	4	10	0.814351	0.418273	0.629195	0.179927	bg_contig5530, bg_contig11203, bg_contig25575, bg_contig25600, bg_contig28089, bg_contig28090, bg_contig28091, bg_contig28917	ko_contig2303, ko_contig4851, ko_contig5317, ko_contig10304, ko_contig18212, ko_contig24078, ko_contig24459, ko_contig24460, ko_contig25318, ko_contig26173, ko_contig44163, ko_contig44165, ko_contig45079, ko_contig58374	ra_contig1220, ra_contig16178, ra_contig18099, ra_contig22536, ra_contig22537, ra_contig24238, ra_contig50389	ct_contigs19939, ct_contigs20432, ct_contigs21481, ct_contigs47974	cb_contig1096, cb_contig9172, cb_contig12668, cb_contig13181, cb_contig21237, cb_contig22398, cb_contig22800, cb_contig22860, cb_contig27205, cb_contig51292
Organismal Systems	Endocrine system	Prolactin signaling pathway	ko04917	4	7	6	2	4	1	0.381323	0.543198	0.687611	bg_contig1519, bg_contig5530, bg_contig25575, bg_contig28917	ko_contig5061, ko_contig10304, ko_contig24459, ko_contig24460, ko_contig26173, ko_contig44163, ko_contig44165	ra_contig100, ra_contig16178, ra_contig23344, ra_contig24238, ra_contig26572, ra_contig33663	ct_contigs35443, ct_contigs47974	cb_contig9172, cb_contig15579, cb_contig22800, cb_contig27205
Organismal Systems	Endocrine system	Thyroid hormone synthesis	ko04918	12	12	12	9	13	1	1	1	0.524015	bg_contig257, bg_contig3040, bg_contig3215, bg_contig3485, bg_contig3486, bg_contig16005, bg_contig20940, bg_contig25739, bg_contig26103, bg_contig26140, bg_contig26286, bg_contig32200	ko_contig3066, ko_contig8725, ko_contig9079, ko_contig23533, ko_contig23591, ko_contig23814, ko_contig24666, ko_contig25602, ko_contig26411, ko_contig41947, ko_contig43985, ko_contig58374	ra_contig1401, ra_contig9818, ra_contig15848, ra_contig17132, ra_contig22484, ra_contig22485, ra_contig22846, ra_contig24795, ra_contig24908, ra_contig33947, ra_contig35877, ra_contig38493	ct_contigs8557, ct_contigs11314, ct_contigs18337, ct_contigs18889, ct_contigs19226, ct_contigs19969, ct_contigs20072, ct_contigs33333, ct_contigs50995	cb_contig2498, cb_contig6224, cb_contig6820, cb_contig14334, cb_contig15495, cb_contig21237, cb_contig21765, cb_contig22624, cb_contig22808, cb_contig23014, cb_contig25906, cb_contig39746, cb_contig42550
Organismal Systems	Endocrine system	Thyroid hormone signaling pathway	ko04919	24	34	22	20	25	1	0.239147	0.771112	0.552557	bg_contig570, bg_contig1620, bg_contig1808, bg_contig2491, bg_contig5530, bg_contig5776, bg_contig9670, bg_contig11203, bg_contig17893, bg_contig19181, bg_contig20108, bg_contig20598, bg_contig20599, bg_contig25575, bg_contig28917, bg_contig29168, bg_contig29916, bg_contig30191, bg_contig30839, bg_contig30977, bg_contig31938, bg_contig42012, bg_contig42361, bg_contig45528	ko_contig59, ko_contig1051, ko_contig1838, ko_contig1839, ko_contig2070, ko_contig2303, ko_contig2719, ko_contig4354, ko_contig4475, ko_contig4851, ko_contig8018, ko_contig8019, ko_contig8336, ko_contig8569, ko_contig8700, ko_contig8839, ko_contig8984, ko_contig9146, ko_contig10304, ko_contig14588, ko_contig18212, ko_contig24459, ko_contig24460, ko_contig24783, ko_contig26173, ko_contig41264, ko_…	ra_contig955, ra_contig1252, ra_contig1462, ra_contig1862, ra_contig3534, ra_contig7249, ra_contig13459, ra_contig14325, ra_contig14404, ra_contig14569, ra_contig15734, ra_contig16178, ra_contig17676, ra_contig18099, ra_contig24238, ra_contig33510, ra_contig33688, ra_contig33970, ra_contig34971, ra_contig35431, ra_contig38039, ra_contig50389	ct_contigs3803, ct_contigs3970, ct_contigs8639, ct_contigs10229, ct_contigs11531, ct_contigs18330, ct_contigs21481, ct_contigs21911, ct_contigs22285, ct_contigs24652, ct_contigs31758, ct_contigs32647, ct_contigs34744, ct_contigs36944, ct_contigs47974, ct_contigs48129, ct_contigs49675, ct_contigs51410, ct_contigs52017, ct_contigs52233	cb_contig1096, cb_contig1933, cb_contig3394, cb_contig5404, cb_contig9172, cb_contig11893, cb_contig12056, cb_contig12956, cb_contig13181, cb_contig14782, cb_contig16012, cb_contig21236, cb_contig21237, cb_contig21285, cb_contig21693, cb_contig22349, cb_contig22800, cb_contig27205, cb_contig39973, cb_contig40602, cb_contig40949, cb_contig41295, cb_contig49467, cb_contig51292, cb_contig53037
Organismal Systems	Endocrine system	Adipocytokine signaling pathway	ko04920	19	14	14	17	18	0.870348	0.596792	0.596888	1	bg_contig791, bg_contig3640, bg_contig3983, bg_contig7418, bg_contig10421, bg_contig11957, bg_contig12085, bg_contig17986, bg_contig19091, bg_contig19181, bg_contig20533, bg_contig26496, bg_contig26497, bg_contig41038, bg_contig42493, bg_contig43413, bg_contig46260, bg_contig46261, bg_contig57470	ko_contig322, ko_contig323, ko_contig2449, ko_contig2845, ko_contig4201, ko_contig4605, ko_contig5924, ko_contig9931, ko_contig14588, ko_contig15423, ko_contig26225, ko_contig30002, ko_contig35909, ko_contig45070	ra_contig1252, ra_contig3550, ra_contig7549, ra_contig7659, ra_contig15810, ra_contig15852, ra_contig17501, ra_contig21967, ra_contig24560, ra_contig35391, ra_contig36090, ra_contig36614, ra_contig37779, ra_contig37780	ct_contigs3183, ct_contigs3741, ct_contigs10148, ct_contigs10421, ct_contigs10422, ct_contigs11424, ct_contigs12182, ct_contigs18797, ct_contigs19923, ct_contigs20702, ct_contigs20703, ct_contigs20704, ct_contigs22285, ct_contigs22885, ct_contigs24525, ct_contigs32647, ct_contigs51871	cb_contig137, cb_contig285, cb_contig2610, cb_contig13946, cb_contig14006, cb_contig14413, cb_contig16011, cb_contig16117, cb_contig19118, cb_contig20600, cb_contig22349, cb_contig22702, cb_contig26944, cb_contig26945, cb_contig27311, cb_contig39642, cb_contig40200, cb_contig42442
Organismal Systems	Endocrine system	Oxytocin signaling pathway	ko04921	25	22	19	20	25	1	0.771025	0.451844	0.552557	bg_contig637, bg_contig791, bg_contig5530, bg_contig5618, bg_contig5619, bg_contig6492, bg_contig6496, bg_contig7418, bg_contig12085, bg_contig17027, bg_contig17664, bg_contig19091, bg_contig25526, bg_contig25600, bg_contig28089, bg_contig28090, bg_contig28091, bg_contig28917, bg_contig41038, bg_contig42493, bg_contig43254, bg_contig43320, bg_contig46260, bg_contig46261, bg_contig56657	ko_contig322, ko_contig323, ko_contig396, ko_contig3607, ko_contig4277, ko_contig5317, ko_contig5924, ko_contig10181, ko_contig10304, ko_contig15423, ko_contig15769, ko_contig17145, ko_contig22403, ko_contig23574, ko_contig23576, ko_contig24078, ko_contig25318, ko_contig26225, ko_contig26401, ko_contig43011, ko_contig44752, ko_contig58374	ra_contig389, ra_contig1220, ra_contig1623, ra_contig1753, ra_contig7659, ra_contig15664, ra_contig17501, ra_contig17533, ra_contig21967, ra_contig22536, ra_contig22537, ra_contig24386, ra_contig27271, ra_contig33450, ra_contig34209, ra_contig34323, ra_contig37080, ra_contig37779, ra_contig37780	ct_contigs2690, ct_contigs3183, ct_contigs10148, ct_contigs11424, ct_contigs13369, ct_contigs13515, ct_contigs13639, ct_contigs19126, ct_contigs19488, ct_contigs19923, ct_contigs19939, ct_contigs20432, ct_contigs22062, ct_contigs31867, ct_contigs31868, ct_contigs32564, ct_contigs35387, ct_contigs35751, ct_contigs36909, ct_contigs47974	cb_contig2936, cb_contig9172, cb_contig9683, cb_contig11753, cb_contig12668, cb_contig14006, cb_contig16011, cb_contig16117, cb_contig19118, cb_contig20835, cb_contig20836, cb_contig21237, cb_contig22398, cb_contig22438, cb_contig22860, cb_contig27205, cb_contig27311, cb_contig33435, cb_contig39156, cb_contig39157, cb_contig39278, cb_contig39642, cb_contig43183, cb_contig50734, cb_contig52662
Organismal Systems	Endocrine system	Glucagon signaling pathway	ko04922	36	39	38	33	35	0.905341	0.640366	0.640283	1	bg_contig466, bg_contig637, bg_contig791, bg_contig2093, bg_contig3257, bg_contig5034, bg_contig5415, bg_contig6492, bg_contig7418, bg_contig9419, bg_contig9489, bg_contig11203, bg_contig11873, bg_contig12085, bg_contig16096, bg_contig17981, bg_contig20531, bg_contig24090, bg_contig25196, bg_contig25312, bg_contig25533, bg_contig25600, bg_contig27446, bg_contig28089, bg_contig28090, bg_contig2809…	ko_contig322, ko_contig323, ko_contig886, ko_contig1416, ko_contig1822, ko_contig2303, ko_contig2714, ko_contig2748, ko_contig2964, ko_contig4277, ko_contig4338, ko_contig4705, ko_contig4851, ko_contig5317, ko_contig5924, ko_contig8647, ko_contig8974, ko_contig9322, ko_contig10181, ko_contig15423, ko_contig15769, ko_contig18212, ko_contig18265, ko_contig22403, ko_contig23546, ko_contig24078, ko_c…	ra_contig262, ra_contig371, ra_contig1220, ra_contig1623, ra_contig1817, ra_contig2012, ra_contig3051, ra_contig7659, ra_contig7945, ra_contig13870, ra_contig15664, ra_contig15840, ra_contig16711, ra_contig17533, ra_contig18099, ra_contig21967, ra_contig22536, ra_contig22537, ra_contig23350, ra_contig23971, ra_contig24317, ra_contig24386, ra_contig24511, ra_contig24519, ra_contig24520, ra_contig2…	ct_contigs10148, ct_contigs10937, ct_contigs11424, ct_contigs12629, ct_contigs13468, ct_contigs13515, ct_contigs13639, ct_contigs13650, ct_contigs17872, ct_contigs17943, ct_contigs17944, ct_contigs17947, ct_contigs18171, ct_contigs18172, ct_contigs18653, ct_contigs19923, ct_contigs19939, ct_contigs20432, ct_contigs21481, ct_contigs22062, ct_contigs31848, ct_contigs32292, ct_contigs32884, ct_conti…	cb_contig1076, cb_contig1096, cb_contig1519, cb_contig2612, cb_contig2936, cb_contig7178, cb_contig7649, cb_contig8123, cb_contig9683, cb_contig12668, cb_contig13181, cb_contig14090, cb_contig14246, cb_contig14954, cb_contig16011, cb_contig16117, cb_contig20348, cb_contig20911, cb_contig21237, cb_contig21614, cb_contig22398, cb_contig22860, cb_contig27311, cb_contig33723, cb_contig38179, cb_conti…
Organismal Systems	Endocrine system	Regulation of lipolysis in adipocyte	ko04923	1	1	1	1	2	1	1	1	1	bg_contig7212	ko_contig27579	ra_contig35574	ct_contigs49311	cb_contig25338, cb_contig51981
Organismal Systems	Endocrine system	Renin secretion	ko04924	9	10	10	8	9	1	0.821498	0.821418	1	bg_contig637, bg_contig6492, bg_contig25600, bg_contig28089, bg_contig28090, bg_contig28091, bg_contig43320, bg_contig43638, bg_contig56657	ko_contig4277, ko_contig10181, ko_contig15769, ko_contig22403, ko_contig23517, ko_contig24078, ko_contig26401, ko_contig43011, ko_contig44752, ko_contig58374	ra_contig1623, ra_contig15664, ra_contig17533, ra_contig22536, ra_contig22537, ra_contig23407, ra_contig24386, ra_contig27271, ra_contig34209, ra_contig37080	ct_contigs13515, ct_contigs13639, ct_contigs19939, ct_contigs20151, ct_contigs20432, ct_contigs22062, ct_contigs35751, ct_contigs36909	cb_contig2936, cb_contig9683, cb_contig21237, cb_contig22398, cb_contig22797, cb_contig22860, cb_contig39156, cb_contig39157, cb_contig50734
Organismal Systems	Endocrine system	Aldosterone synthesis and secretion	ko04925	5	6	4	3	5	1	0.771439	1	0.726692	bg_contig17664, bg_contig25600, bg_contig28089, bg_contig28090, bg_contig28091	ko_contig1393, ko_contig2992, ko_contig5317, ko_contig24078, ko_contig25318, ko_contig58374	ra_contig1220, ra_contig22381, ra_contig22536, ra_contig22537	ct_contigs19939, ct_contigs20432, ct_contigs32564	cb_contig12668, cb_contig21237, cb_contig22398, cb_contig22860, cb_contig25338
Human Diseases	Endocrine and metabolic diseases	Type II diabetes mellitus	ko04930	12	8	10	11	10	0.675336	0.814579	1	0.829261	bg_contig326, bg_contig327, bg_contig2093, bg_contig9489, bg_contig19181, bg_contig25312, bg_contig27446, bg_contig28917, bg_contig29559, bg_contig41537, bg_contig43717, bg_contig43851	ko_contig2714, ko_contig2748, ko_contig2975, ko_contig4338, ko_contig10304, ko_contig14588, ko_contig38940, ko_contig44008	ra_contig1252, ra_contig1817, ra_contig2862, ra_contig6442, ra_contig7945, ra_contig13870, ra_contig24317, ra_contig24511, ra_contig34799, ra_contig34800	ct_contigs13350, ct_contigs17872, ct_contigs17943, ct_contigs17944, ct_contigs18653, ct_contigs22285, ct_contigs32647, ct_contigs32884, ct_contigs33210, ct_contigs35226, ct_contigs50448	cb_contig14246, cb_contig14954, cb_contig20348, cb_contig21614, cb_contig22349, cb_contig23922, cb_contig27205, cb_contig39625, cb_contig40729, cb_contig40730
Human Diseases	Endocrine and metabolic diseases	Insulin resistance	ko04931	25	27	22	21	21	0.556597	0.385573	0.878839	1	bg_contig634, bg_contig791, bg_contig3156, bg_contig4105, bg_contig5618, bg_contig5619, bg_contig6496, bg_contig7418, bg_contig9434, bg_contig9670, bg_contig12085, bg_contig17027, bg_contig18305, bg_contig19181, bg_contig19594, bg_contig20531, bg_contig24090, bg_contig25575, bg_contig41038, bg_contig42493, bg_contig42897, bg_contig43254, bg_contig45551, bg_contig46260, bg_contig46261	ko_contig322, ko_contig323, ko_contig396, ko_contig886, ko_contig1690, ko_contig4345, ko_contig5924, ko_contig9184, ko_contig9306, ko_contig14588, ko_contig15423, ko_contig16881, ko_contig16882, ko_contig17145, ko_contig17399, ko_contig24029, ko_contig24459, ko_contig24460, ko_contig26173, ko_contig26225, ko_contig35909, ko_contig41946, ko_contig42103, ko_contig42104, ko_contig42278, ko_contig441…	ra_contig262, ra_contig389, ra_contig1252, ra_contig1990, ra_contig2524, ra_contig3246, ra_contig7249, ra_contig7659, ra_contig13504, ra_contig15736, ra_contig16178, ra_contig21967, ra_contig23305, ra_contig24238, ra_contig33450, ra_contig34323, ra_contig34328, ra_contig36014, ra_contig36950, ra_contig37779, ra_contig37780, ra_contig38793	ct_contigs2690, ct_contigs9725, ct_contigs10148, ct_contigs11136, ct_contigs11424, ct_contigs13369, ct_contigs19120, ct_contigs19923, ct_contigs22285, ct_contigs31758, ct_contigs31867, ct_contigs31868, ct_contigs31876, ct_contigs32647, ct_contigs33305, ct_contigs33524, ct_contigs33727, ct_contigs34658, ct_contigs35387, ct_contigs47286, ct_contigs51823	cb_contig567, cb_contig619, cb_contig6482, cb_contig6880, cb_contig8477, cb_contig14096, cb_contig14782, cb_contig16011, cb_contig16117, cb_contig21856, cb_contig22349, cb_contig22438, cb_contig22800, cb_contig27311, cb_contig38468, cb_contig38469, cb_contig39278, cb_contig39642, cb_contig39871, cb_contig43183, cb_contig43207
Human Diseases	Endocrine and metabolic diseases	Non-alcoholic fatty liver disease (NAFLD)	ko04932	63	64	57	59	67	0.791156	0.929886	0.469471	0.653086	bg_contig27, bg_contig791, bg_contig1675, bg_contig3124, bg_contig3535, bg_contig3593, bg_contig3726, bg_contig5345, bg_contig5702, bg_contig7418, bg_contig9949, bg_contig11957, bg_contig12085, bg_contig12637, bg_contig16841, bg_contig17986, bg_contig18729, bg_contig20289, bg_contig20952, bg_contig25367, bg_contig25506, bg_contig25541, bg_contig25575, bg_contig25583, bg_contig25743, bg_contig2575…	ko_contig322, ko_contig323, ko_contig2449, ko_contig2464, ko_contig2536, ko_contig2578, ko_contig2881, ko_contig2961, ko_contig2968, ko_contig2970, ko_contig3077, ko_contig4310, ko_contig4422, ko_contig4427, ko_contig4640, ko_contig5762, ko_contig5924, ko_contig8113, ko_contig9060, ko_contig9061, ko_contig11411, ko_contig15423, ko_contig16511, ko_contig17092, ko_contig17208, ko_contig17704, ko_co…	ra_contig557, ra_contig1316, ra_contig1560, ra_contig1825, ra_contig1911, ra_contig2311, ra_contig3247, ra_contig3550, ra_contig7387, ra_contig7659, ra_contig16178, ra_contig16404, ra_contig16806, ra_contig21534, ra_contig21967, ra_contig21987, ra_contig22444, ra_contig22592, ra_contig22740, ra_contig23019, ra_contig23320, ra_contig23321, ra_contig23585, ra_contig23664, ra_contig23665, ra_contig2…	ct_contigs2815, ct_contigs9268, ct_contigs10148, ct_contigs11361, ct_contigs11424, ct_contigs13141, ct_contigs16208, ct_contigs17976, ct_contigs18063, ct_contigs18100, ct_contigs18275, ct_contigs18276, ct_contigs18343, ct_contigs18723, ct_contigs18763, ct_contigs18788, ct_contigs18847, ct_contigs18875, ct_contigs18908, ct_contigs18926, ct_contigs19108, ct_contigs19284, ct_contigs19427, ct_contigs…	cb_contig952, cb_contig1482, cb_contig1507, cb_contig2220, cb_contig2610, cb_contig4818, cb_contig7208, cb_contig7658, cb_contig11977, cb_contig15293, cb_contig15469, cb_contig15470, cb_contig16011, cb_contig16035, cb_contig16117, cb_contig19868, cb_contig20358, cb_contig20422, cb_contig20475, cb_contig20720, cb_contig20797, cb_contig20928, cb_contig21266, cb_contig21268, cb_contig21347, cb_conti…
Human Diseases	Endocrine and metabolic diseases	AGE-RAGE signaling pathway in diabetic complications	ko04933	7	10	7	5	7	1	0.474849	1	0.774574	bg_contig16841, bg_contig20289, bg_contig20598, bg_contig28917, bg_contig30977, bg_contig42476, bg_contig57590	ko_contig2719, ko_contig10304, ko_contig11411, ko_contig24783, ko_contig25098, ko_contig25099, ko_contig42922, ko_contig56458, ko_contig56922, ko_contig58374	ra_contig557, ra_contig1462, ra_contig1560, ra_contig4196, ra_contig7387, ra_contig17676, ra_contig37313	ct_contigs2815, ct_contigs13141, ct_contigs16208, ct_contigs20576, ct_contigs34744	cb_contig1933, cb_contig20475, cb_contig21236, cb_contig21237, cb_contig21841, cb_contig27205, cb_contig42081
Human Diseases	Endocrine and metabolic diseases	Type I diabetes mellitus	ko04940	4	5	6	4	5	1	1	0.771322	1	bg_contig25744, bg_contig26094, bg_contig41652, bg_contig57683	ko_contig499, ko_contig500, ko_contig24221, ko_contig25673, ko_contig42919	ra_contig3089, ra_contig22065, ra_contig24452, ra_contig24453, ra_contig24455, ra_contig33225	ct_contigs18119, ct_contigs20139, ct_contigs20661, ct_contigs20662	cb_contig686, cb_contig21969, cb_contig21970, cb_contig22348, cb_contig38393
Organismal Systems	Excretory system	Aldosterone-regulated sodium reabsorption	ko04960	2	2	1	1	2	1	1	1	1	bg_contig9670, bg_contig28917	ko_contig10304, ko_contig42278	ra_contig7249	ct_contigs31758	cb_contig14782, cb_contig27205
Organismal Systems	Excretory system	Endocrine and other factor-regulated calcium reabsorption	ko04961	11	10	14	13	15	0.556642	0.42453	1	0.850803	bg_contig6508, bg_contig18874, bg_contig20195, bg_contig24953, bg_contig25477, bg_contig26157, bg_contig26358, bg_contig27268, bg_contig42098, bg_contig42971, bg_contig46622	ko_contig635, ko_contig1677, ko_contig2608, ko_contig10477, ko_contig14541, ko_contig17703, ko_contig23401, ko_contig25189, ko_contig25667, ko_contig58374	ra_contig1768, ra_contig1789, ra_contig3229, ra_contig7432, ra_contig7434, ra_contig12756, ra_contig15786, ra_contig33723, ra_contig35107, ra_contig35320, ra_contig35357, ra_contig35358, ra_contig35971, ra_contig36010	ct_contigs10170, ct_contigs13447, ct_contigs18257, ct_contigs18273, ct_contigs19376, ct_contigs20176, ct_contigs31735, ct_contigs50118, ct_contigs50119, ct_contigs50881, ct_contigs50901, ct_contigs50953, ct_contigs51970	cb_contig73, cb_contig1554, cb_contig6248, cb_contig14147, cb_contig15422, cb_contig15668, cb_contig16241, cb_contig21237, cb_contig21396, cb_contig21397, cb_contig21399, cb_contig21708, cb_contig24961, cb_contig40744, cb_contig53224
Organismal Systems	Excretory system	Vasopressin-regulated water reabsorption	ko04962	14	8	14	14	11	0.554155	0.6477	0.551856	0.551246	bg_contig205, bg_contig1821, bg_contig4164, bg_contig18874, bg_contig19610, bg_contig19611, bg_contig24953, bg_contig25477, bg_contig26358, bg_contig29043, bg_contig29044, bg_contig41845, bg_contig42098, bg_contig55245	ko_contig407, ko_contig5074, ko_contig9063, ko_contig23401, ko_contig25189, ko_contig29589, ko_contig44702, ko_contig56530	ra_contig1768, ra_contig8657, ra_contig8658, ra_contig8733, ra_contig12756, ra_contig15258, ra_contig15786, ra_contig22861, ra_contig25950, ra_contig35320, ra_contig35357, ra_contig35358, ra_contig36010, ra_contig48099	ct_contigs10170, ct_contigs10435, ct_contigs13826, ct_contigs13828, ct_contigs15988, ct_contigs18257, ct_contigs31735, ct_contigs32147, ct_contigs40083, ct_contigs49586, ct_contigs49587, ct_contigs49999, ct_contigs50901, ct_contigs51970	cb_contig179, cb_contig5403, cb_contig5452, cb_contig14147, cb_contig15668, cb_contig21708, cb_contig24961, cb_contig39013, cb_contig42336, cb_contig51875, cb_contig53224
Organismal Systems	Excretory system	Proximal tubule bicarbonate reclamation	ko04964	3	5	7	5	5	0.726445	1	0.575763	1	bg_contig5671, bg_contig7362, bg_contig27002	ko_contig2035, ko_contig25447, ko_contig25448, ko_contig30191, ko_contig35909	ra_contig7986, ra_contig23982, ra_contig23983, ra_contig27077, ra_contig27357, ra_contig28957, ra_contig34333	ct_contigs13328, ct_contigs17130, ct_contigs19989, ct_contigs19990, ct_contigs35992	cb_contig20631, cb_contig20632, cb_contig41015, cb_contig41038, cb_contig42189
Organismal Systems	Excretory system	Collecting duct acid secretion	ko04966	13	22	14	16	19	0.376262	0.639701	0.487184	0.736413	bg_contig3176, bg_contig3340, bg_contig3357, bg_contig6955, bg_contig25518, bg_contig26504, bg_contig27254, bg_contig27483, bg_contig27484, bg_contig35594, bg_contig42211, bg_contig42856, bg_contig44046	ko_contig3436, ko_contig7994, ko_contig7996, ko_contig9359, ko_contig9360, ko_contig23734, ko_contig23735, ko_contig23914, ko_contig23921, ko_contig23922, ko_contig24288, ko_contig24289, ko_contig24853, ko_contig24854, ko_contig25614, ko_contig41861, ko_contig41863, ko_contig42478, ko_contig42528, ko_contig42529, ko_contig42530, ko_contig46173	ra_contig6459, ra_contig7236, ra_contig17106, ra_contig22153, ra_contig22154, ra_contig22344, ra_contig23020, ra_contig23021, ra_contig23740, ra_contig23966, ra_contig34049, ra_contig34340, ra_contig34457, ra_contig35625	ct_contigs3978, ct_contigs4204, ct_contigs13290, ct_contigs17859, ct_contigs17860, ct_contigs17926, ct_contigs17929, ct_contigs18168, ct_contigs19084, ct_contigs19580, ct_contigs20124, ct_contigs32397, ct_contigs32961, ct_contigs33988, ct_contigs34349, ct_contigs52044	cb_contig12005, cb_contig14633, cb_contig15862, cb_contig15865, cb_contig16264, cb_contig20381, cb_contig20769, cb_contig20770, cb_contig21871, cb_contig22752, cb_contig22753, cb_contig23105, cb_contig39287, cb_contig40446, cb_contig40447, cb_contig40499, cb_contig40920, cb_contig43123, cb_contig50876
Organismal Systems	Digestive system	Salivary secretion	ko04970	4	2	2	2	4	1	0.687528	0.687543	0.687611	bg_contig25600, bg_contig28089, bg_contig28090, bg_contig28091	ko_contig24078, ko_contig58374	ra_contig22536, ra_contig22537	ct_contigs19939, ct_contigs20432	cb_contig15287, cb_contig21237, cb_contig22398, cb_contig22860
Organismal Systems	Digestive system	Gastric acid secretion	ko04971	4	4	3	2	4	1	1	1	0.687611	bg_contig25600, bg_contig28089, bg_contig28090, bg_contig28091	ko_contig5317, ko_contig24078, ko_contig25318, ko_contig58374	ra_contig1220, ra_contig22536, ra_contig22537	ct_contigs19939, ct_contigs20432	cb_contig12668, cb_contig21237, cb_contig22398, cb_contig22860
Organismal Systems	Digestive system	Pancreatic secretion	ko04972	10	13	14	11	14	0.54073	1	1	0.690479	bg_contig10308, bg_contig16841, bg_contig18874, bg_contig20289, bg_contig24953, bg_contig25477, bg_contig26358, bg_contig42098, bg_contig42476, bg_contig57590	ko_contig1550, ko_contig2500, ko_contig11411, ko_contig23401, ko_contig25098, ko_contig25099, ko_contig25189, ko_contig42922, ko_contig43203, ko_contig43204, ko_contig43205, ko_contig56922, ko_contig58374	ra_contig557, ra_contig1560, ra_contig1768, ra_contig6729, ra_contig7387, ra_contig12756, ra_contig15786, ra_contig22916, ra_contig22917, ra_contig35320, ra_contig35357, ra_contig35358, ra_contig36010, ra_contig37313	ct_contigs2815, ct_contigs10170, ct_contigs13141, ct_contigs16208, ct_contigs18257, ct_contigs19864, ct_contigs20576, ct_contigs31735, ct_contigs50224, ct_contigs50901, ct_contigs51970	cb_contig7977, cb_contig14147, cb_contig15287, cb_contig15668, cb_contig20475, cb_contig21237, cb_contig21708, cb_contig21841, cb_contig22109, cb_contig24961, cb_contig28002, cb_contig42081, cb_contig52662, cb_contig53224
Organismal Systems	Digestive system	Carbohydrate digestion and absorption	ko04973	7	5	6	5	5	0.578378	1	0.771322	1	bg_contig326, bg_contig327, bg_contig5393, bg_contig28722, bg_contig29559, bg_contig30746, bg_contig43717	ko_contig2975, ko_contig11109, ko_contig22744, ko_contig27262, ko_contig38940	ra_contig1624, ra_contig2862, ra_contig6195, ra_contig6442, ra_contig48848, ra_contig50368	ct_contigs2487, ct_contigs13350, ct_contigs48542, ct_contigs50448, ct_contigs52323	cb_contig13234, cb_contig23922, cb_contig24988, cb_contig40729, cb_contig40730
Organismal Systems	Digestive system	Protein digestion and absorption	ko04974	5	5	5	4	6	1	1	1	0.754052	bg_contig1896, bg_contig3561, bg_contig10189, bg_contig19915, bg_contig54143	ko_contig4812, ko_contig10182, ko_contig16436, ko_contig44267, ko_contig44268	ra_contig1465, ra_contig4196, ra_contig7745, ra_contig22546, ra_contig22547	ct_contigs11167, ct_contigs17816, ct_contigs44251, ct_contigs49387	cb_contig2275, cb_contig22760, cb_contig28002, cb_contig38560, cb_contig41832, cb_contig44574
Organismal Systems	Digestive system	Fat digestion and absorption	ko04975	3	4	4	6	4	1	1	1	0.542346	bg_contig10308, bg_contig29880, bg_contig31357	ko_contig1526, ko_contig1550, ko_contig11834, ko_contig52938	ra_contig440, ra_contig3387, ra_contig6729, ra_contig14925	ct_contigs2369, ct_contigs2621, ct_contigs2622, ct_contigs16540, ct_contigs23185, ct_contigs50224	cb_contig7977, cb_contig11541, cb_contig12730, cb_contig13581
Organismal Systems	Digestive system	Bile secretion	ko04976	6	6	5	9	6	1	1	1	0.44739	bg_contig7341, bg_contig20312, bg_contig26090, bg_contig27568, bg_contig28125, bg_contig46073	ko_contig1001, ko_contig1310, ko_contig4246, ko_contig4247, ko_contig4361, ko_contig46682	ra_contig1707, ra_contig17138, ra_contig22387, ra_contig35052, ra_contig38018	ct_contigs12368, ct_contigs18082, ct_contigs18083, ct_contigs19077, ct_contigs23082, ct_contigs32663, ct_contigs33413, ct_contigs52057, ct_contigs52253	cb_contig1620, cb_contig12957, cb_contig13180, cb_contig16073, cb_contig22256, cb_contig39013
Organismal Systems	Digestive system	Vitamin digestion and absorption	ko04977	1	1	1	1	1	1	1	1	1	bg_contig20904	ko_contig42019	ra_contig15538	ct_contigs33652	cb_contig2672
[truncated: 61 more rows]
